# Supplementary material for: De novo Transcriptome Generation and Annotation for Two Korean Endemic Land Snails, Aegista chejuensis and Aegista quelpartensis, Using Illumina Paired-End Sequencing Technology
Source: Int J Mol Sci. 2016 Mar 15;17(3):379. doi: 10.3390/ijms17030379 (PMC4813237; doi:10.3390/ijms17030379)
Supplement: Supplementary file 1 [file ijms-17-00379-s001.zip]

Archive with 5 entries (5 files):
- Supplementary Table S1.docx
- Supplementary Table S2.xlsx
- Supplementary Table S3.xlsx
- Supplementary Table S4.xlsx
- Supplementary Table S5.xlsx
