# Supplementary material for: De novo Transcriptome Generation and Annotation for Two Korean Endemic Land Snails, Aegista chejuensis and Aegista quelpartensis, Using Illumina Paired-End Sequencing Technology
Source: Int J Mol Sci. 2016 Mar 15;17(3):379. doi: 10.3390/ijms17030379 (PMC4813237; doi:10.3390/ijms17030379)
Supplement: Supplementary file 1 [file ijms-17-00379-s001.zip › Supplementary Table S2.xlsx]

## Sheet: Sheet1
Supplementary Table-2. BLASTX results of A. chejuensis unigene sequences against PANM database.
QueryID	SubjectID	QLen	HSP	HLen	CovQ	Qx	Qy	Sx	Sy	SLen	CovS	Pid	Psi	NGap	Frame	Score	Eval	Db	Annotation	Source
Ac_Uni_000001		1677
Ac_Uni_000002		1736
Ac_Uni_000003	XP_009048909.1	3451	1/1	2679	77.6	374	3052	23	961	962	99.2	30.2	49.5	61	2	465	1e-144	ref	hypothetical protein LOTGIDRAFT_238559	Lottia gigantea
Ac_Uni_000004		371
Ac_Uni_000005	XP_011550464.1	356	1/1	333	93.5	24	356	323	437	611	18.8	41.7	68.7	4	3	92	8e-21	ref	PREDICTED: RNA-directed DNA polymerase from mobile element jockey-like	Plutella xylostella
Ac_Uni_000006	XP_011550464.1	964	1/1	720	74.7	863	144	86	326	611	39.8	34.6	58	3	-3	156	6e-41	ref	PREDICTED: RNA-directed DNA polymerase from mobile element jockey-like	Plutella xylostella
Ac_Uni_000007	XP_011565472.1	1225	1/3	228	18.6	277	50	731	808	1011	7.7	43.6	71.8	2	-1	71.6	2e-12	ref	PREDICTED: 116 kDa U5 small nuclear ribonucleoprotein component-like	Plutella xylostella
Ac_Uni_000008	JAC28640.1	309	1/1	234	75.7	268	35	72	152	215	37.7	45.7	69.1	3	-3	73.9	2e-15	gb	putative rvt 1, partial	Amblyomma triste
Ac_Uni_000009		477
Ac_Uni_000010	XP_011443541.1	3503	1/1	1215	34.7	363	1577	11	415	415	97.6	72.1	84	0	3	589	0	ref	PREDICTED: acetyl-CoA acetyltransferase, mitochondrial-like	Crassostrea gigas
Ac_Uni_000011		262
Ac_Uni_000012	XP_011550464.1	811	1/1	321	39.6	334	14	312	421	611	18	40	63.6	3	-1	87	4e-17	ref	PREDICTED: RNA-directed DNA polymerase from mobile element jockey-like	Plutella xylostella
Ac_Uni_000013		476
Ac_Uni_000014		377
Ac_Uni_000015	JAG10573.1	1304	1/3	243	18.6	642	884	372	452	484	16.7	39.5	58	0	3	69.7	7e-24	gb	hypothetical protein CM83_66766	Lygus hesperus
Ac_Uni_000016	AGI44138.1	589	1/1	147	25	437	583	2	50	72	68.1	49	67.3	0	2	48.1	7e-06	gb	Pol polyprotein, partial	Heteracris adspersa
Ac_Uni_000017	XP_005098956.1	1387	1/1	306	22.1	90	395	1	102	103	99	80.4	90.2	0	3	166	4e-48	ref	PREDICTED: transmembrane protein 14C-like	Aplysia californica
Ac_Uni_000018		2025
Ac_Uni_000019	XP_005112798.1	1570	1/1	711	45.3	115	825	11	248	254	95.3	52.1	69.8	5	1	236	3e-72	ref	PREDICTED: glyoxylate reductase/hydroxypyruvate reductase-like	Aplysia californica
Ac_Uni_000020		816
Ac_Uni_000021		561
Ac_Uni_000022		461
Ac_Uni_000023		254
Ac_Uni_000024		750
Ac_Uni_000025		564
Ac_Uni_000026		409
Ac_Uni_000027		838
Ac_Uni_000028		1048
Ac_Uni_000029	KFM78499.1	1156	1/12	102	8.8	820	719	193	226	356	9.6	52.9	55.9	0	-1	50.4	9e-07	gb	hypothetical protein X975_14647, partial	Stegodyphus mimosarum
Ac_Uni_000030		372
Ac_Uni_000031		722
Ac_Uni_000032		802
Ac_Uni_000033		451
Ac_Uni_000034		946
Ac_Uni_000035		1481
Ac_Uni_000036	EFN86650.1	1688	1/6	78	4.6	1410	1487	21	46	107	24.3	84.6	88.5	0	3	70.1	1e-12	gb	hypothetical protein EAI_03683	Harpegnathos saltator
Ac_Uni_000037	XP_011137515.1	651	1/2	303	46.5	194	496	1	101	202	50	51.5	72.3	0	2	105	3e-28	ref	PREDICTED: putative uncharacterized protein FLJ37770 isoform X1	Harpegnathos saltator
Ac_Uni_000038		350
Ac_Uni_000039		2044
Ac_Uni_000040	XP_005103996.1	1913	1/1	420	22	1276	1695	108	261	261	59	36.4	59.1	14	1	103	1e-22	ref	PREDICTED: RNA-directed DNA polymerase from mobile element jockey-like	Aplysia californica
Ac_Uni_000041	EYC02253.1	812	1/23	348	42.9	2	349	11	124	188	62.2	47.9	72.6	1	2	101	4e-24	gb	hypothetical protein Y032_0101g3393	Ancylostoma ceylanicum
Ac_Uni_000042		4081
Ac_Uni_000043		1187
Ac_Uni_000044	EHJ70865.1	919	1/1	237	25.8	601	837	489	571	571	14.5	48.2	60.2	4	1	75.1	7e-13	gb	endonuclease-reverse transcriptase	Danaus plexippus
Ac_Uni_000045	XP_005096337.1	2722	1/1	786	28.9	1681	896	1	260	298	90.3	46.5	62.1	7	-1	238	1e-69	ref	PREDICTED: uncharacterized protein LOC101853925	Aplysia californica
Ac_Uni_000046	XP_005103361.1	2422	1/1	900	37.2	151	1050	1	273	273	110.6	49.7	66.6	2	1	281	1e-86	ref	PREDICTED: G patch domain-containing protein 11-like isoform X1	Aplysia californica
Ac_Uni_000047	XP_005103361.1	2358	1/1	900	38.2	87	986	1	273	273	110.6	49.7	66.6	2	3	281	7e-87	ref	PREDICTED: G patch domain-containing protein 11-like isoform X1	Aplysia californica
Ac_Uni_000048	XP_005103361.1	3941	1/1	900	22.8	154	1053	1	273	273	110.6	49.7	66.6	2	1	281	5e-84	ref	PREDICTED: G patch domain-containing protein 11-like isoform X1	Aplysia californica
Ac_Uni_000049		499
Ac_Uni_000050		2188
Ac_Uni_000051		707
Ac_Uni_000052		900
Ac_Uni_000053		405
Ac_Uni_000054		4862
Ac_Uni_000055	XP_005091665.1	580	1/1	219	37.8	481	263	1	74	210	35.2	40.5	62.2	1	-1	59.3	6e-09	ref	PREDICTED: putative mediator of RNA polymerase II transcription subunit 26-like	Aplysia californica
Ac_Uni_000056	XP_005103996.1	430	1/1	231	53.7	418	188	171	247	261	29.5	50.6	67.5	0	-1	78.2	4e-16	ref	PREDICTED: RNA-directed DNA polymerase from mobile element jockey-like	Aplysia californica
Ac_Uni_000057	XP_005098851.1	759	1/3	159	20.9	636	478	2	54	387	13.7	54.7	71.7	0	-1	58.2	7e-15	ref	PREDICTED: techylectin-5A-like	Aplysia californica
Ac_Uni_000058	XP_005092837.1	567	1/1	198	34.9	354	551	24	89	577	11.4	51.5	75.8	0	3	79.7	2e-15	ref	PREDICTED: pantetheinase-like	Aplysia californica
Ac_Uni_000059		499
Ac_Uni_000060	XP_005106522.1	833	1/1	327	39.3	109	435	79	190	198	57.1	38.9	57.5	4	1	75.1	4e-14	ref	PREDICTED: uncharacterized protein LOC101854436	Aplysia californica
Ac_Uni_000061	XP_005098851.1	1017	1/1	474	46.6	459	932	16	173	387	40.8	31	59.5	0	3	102	2e-22	ref	PREDICTED: techylectin-5A-like	Aplysia californica
Ac_Uni_000062		1263
Ac_Uni_000063		410
Ac_Uni_000064		1521
Ac_Uni_000065		590
Ac_Uni_000066		710
Ac_Uni_000067		1886
Ac_Uni_000068		871
Ac_Uni_000069		590
Ac_Uni_000070		362
Ac_Uni_000071		311
Ac_Uni_000072		955
Ac_Uni_000073		772
Ac_Uni_000074		941
Ac_Uni_000075		242
Ac_Uni_000076	XP_001902118.1	1285	1/11	114	8.9	825	712	27	64	68	55.9	57.9	68.4	0	-2	58.9	3e-09	ref	T-cell receptor beta chain ANA 11, partial	Brugia malayi
Ac_Uni_000077		734
Ac_Uni_000078		1838
Ac_Uni_000079	KFM60995.1	1765	1/2	558	31.6	1137	580	92	282	467	42.2	33	51.3	11	-2	87.4	5e-16	gb	hypothetical protein X975_04887, partial	Stegodyphus mimosarum
Ac_Uni_000080		1136
Ac_Uni_000081	XP_011418958.1	456	1/1	168	36.8	136	303	24	83	190	31.6	45	65	4	1	56.2	3e-08	ref	PREDICTED: uncharacterized protein LOC105322117	Crassostrea gigas
Ac_Uni_000082	XP_005110114.1	1693	1/1	411	24.3	485	895	322	452	608	22.9	35.3	51.1	2	2	73.6	2e-11	ref	PREDICTED: dentin sialophosphoprotein-like	Aplysia californica
Ac_Uni_000083	XP_001895056.1	247	1/7	240	97.2	241	2	10	87	119	67.2	45	55	0	-1	72.4	5e-16	ref	Histidine-rich glycoprotein precursor	Brugia malayi
Ac_Uni_000084		1320
Ac_Uni_000085		540
Ac_Uni_000086	KFM60995.1	1487	1/5	822	55.3	442	1263	182	442	467	62.7	30.4	41.3	19	1	62	4e-08	gb	hypothetical protein X975_04887, partial	Stegodyphus mimosarum
Ac_Uni_000087		603
Ac_Uni_000088		550
Ac_Uni_000089		669
Ac_Uni_000090		316
Ac_Uni_000091	XP_005100065.1	1727	1/1	930	53.9	83	1012	15	325	325	95.7	39.2	57.9	1	2	232	2e-69	ref	PREDICTED: AB hydrolase superfamily protein C1039.03-like	Aplysia californica
Ac_Uni_000092		1931
Ac_Uni_000093		873
Ac_Uni_000094		1864
Ac_Uni_000095		1028
Ac_Uni_000096		1738
Ac_Uni_000097	EKC23989.1	3022	1/2	1476	48.8	1399	2874	381	861	861	58.2	54.9	70.1	9	1	526	0	gb	Proto-oncogene tyrosine-protein kinase FER	Crassostrea gigas
Ac_Uni_000098		1309
Ac_Uni_000099		2389
Ac_Uni_000100		867
Ac_Uni_000101	XP_005110336.1	1969	1/1	756	38.4	289	1044	12	266	345	73.9	72.2	85.9	3	1	394	1e-131	ref	PREDICTED: methyltransferase-like protein 6-like isoform X2	Aplysia californica
Ac_Uni_000102	XP_011420383.1	646	1/1	315	48.8	402	88	7	104	135	77.8	43.8	67.6	0	-2	102	1e-25	ref	PREDICTED: uncharacterized protein LOC105323117	Crassostrea gigas
Ac_Uni_000103	XP_011420383.1	860	1/1	207	24.1	277	71	15	83	135	51.1	58	82.6	0	-2	96.3	1e-22	ref	PREDICTED: uncharacterized protein LOC105323117	Crassostrea gigas
Ac_Uni_000104	XP_011418957.1	1193	1/1	327	27.4	502	828	6	120	126	91.3	45.2	68.7	6	1	106	1e-25	ref	PREDICTED: uncharacterized protein LOC105322116	Crassostrea gigas
Ac_Uni_000105	XP_005110414.1	2798	1/1	255	9.1	2544	2798	615	699	784	10.8	62.4	78.8	0	3	111	7e-23	ref	PREDICTED: RNA-directed DNA polymerase from mobile element jockey-like	Aplysia californica
Ac_Uni_000106	XP_005108315.1	1119	1/2	321	28.7	600	920	1	109	391	27.9	54.1	69.7	2	3	114	5e-38	ref	PREDICTED: craniofacial development protein 2-like	Aplysia californica
Ac_Uni_000107		607
Ac_Uni_000108		465
Ac_Uni_000109		1269
Ac_Uni_000110	XP_005108315.1	598	1/2	234	39.1	215	448	5	84	391	20.5	55	71.2	2	2	84.3	4e-25	ref	PREDICTED: craniofacial development protein 2-like	Aplysia californica
Ac_Uni_000111		1703
Ac_Uni_000112	XP_005108528.1	1849	1/1	354	19.1	422	775	48	165	189	64	28.9	46.3	3	2	59.3	6e-08	ref	PREDICTED: secretory phospholipase A2 receptor-like	Aplysia californica
Ac_Uni_000113	XP_005108528.1	1637	1/1	354	21.6	544	897	48	165	189	64	28.1	46.3	3	1	58.2	1e-07	ref	PREDICTED: secretory phospholipase A2 receptor-like	Aplysia californica
Ac_Uni_000114	XP_011422449.1	2368	1/1	669	28.3	460	1128	178	410	1430	16.7	23.8	40.2	16	1	63.5	5e-08	ref	PREDICTED: macrophage mannose receptor 1-like isoform X7	Crassostrea gigas
Ac_Uni_000115	XP_011422449.1	2262	1/1	669	29.6	238	906	178	410	1430	16.7	23.8	40.2	16	1	63.5	5e-08	ref	PREDICTED: macrophage mannose receptor 1-like isoform X7	Crassostrea gigas
Ac_Uni_000116		1120
Ac_Uni_000117		298
Ac_Uni_000118		1347
Ac_Uni_000119		1553
Ac_Uni_000120		1424
Ac_Uni_000121		1622
Ac_Uni_000122	KFM60995.1	727	1/1	219	30.1	447	665	59	137	467	16.9	49.4	68.4	6	3	52.4	9e-06	gb	hypothetical protein X975_04887, partial	Stegodyphus mimosarum
Ac_Uni_000123		359
Ac_Uni_000124		1443
Ac_Uni_000125		593
Ac_Uni_000126		996
Ac_Uni_000127		1163
Ac_Uni_000128	XP_005101475.1	923	1/9	558	60.5	364	921	542	717	780	24.7	39.4	51.3	7	1	140	4e-35	ref	PREDICTED: zinc finger protein 235-like	Aplysia californica
Ac_Uni_000129	JAG49854.1	993	1/1	426	42.9	717	292	11	153	157	91.1	38.5	59.4	1	-1	103	7e-25	gb	hypothetical protein, partial	Lygus hesperus
Ac_Uni_000130	EHJ70865.1	1064	1/1	294	27.6	3	296	475	571	571	17.2	38.8	60.2	0	3	74.7	2e-12	gb	endonuclease-reverse transcriptase	Danaus plexippus
Ac_Uni_000131		465
Ac_Uni_000132	XP_011449665.1	575	1/1	171	29.7	175	5	491	547	597	9.5	47.4	57.9	0	-2	52.4	4e-06	ref	PREDICTED: probable cyclin-dependent serine/threonine-protein kinase DDB_G0292550, partial	Crassostrea gigas
Ac_Uni_000133	XP_011501847.1	762	1/2	234	30.7	3	236	63	139	141	55.3	48.7	59	0	3	57.8	2e-08	ref	PREDICTED: spidroin-1-like	Ceratosolen solmsi marchali
Ac_Uni_000134	JAA63797.1	428	1/6	348	81.3	420	73	29	142	188	62.2	35.9	52.1	1	-3	76.3	5e-16	gb	Putative integrin beta-like 1, partial	Rhipicephalus pulchellus
Ac_Uni_000135	EYC34569.1	634	1/1	210	33.1	634	425	5	75	112	63.4	39.4	53.5	1	-1	50.1	4e-06	gb	hypothetical protein Y032_0001g472	Ancylostoma ceylanicum
Ac_Uni_000136		700
Ac_Uni_000137		652
Ac_Uni_000138	EFN85684.1	1765	1/2	243	13.8	1623	1381	42	119	329	24.9	50	67.1	1	-2	77.8	2e-13	gb	Zinc finger MYM-type protein 1, partial	Harpegnathos saltator
Ac_Uni_000139		1019
Ac_Uni_000140		465
Ac_Uni_000141		508
Ac_Uni_000142		534
Ac_Uni_000143		381
Ac_Uni_000144		1513
Ac_Uni_000145	XP_011250728.1	574	1/1	225	39.2	254	478	222	297	347	21.9	47.4	63.2	1	2	73.6	2e-13	ref	PREDICTED: histone-lysine N-methyltransferase SETMAR-like	Camponotus floridanus
Ac_Uni_000146	JAC92665.1	421	1/1	420	99.8	421	2	88	231	233	64.4	30	46	10	-1	59.3	2e-09	gb	putative rna-directed dna polymerase from mobile element jockey-like protein, partial	Ixodes ricinus
Ac_Uni_000147		760
Ac_Uni_000148		788
Ac_Uni_000149		1247
Ac_Uni_000150		867
Ac_Uni_000151		906
Ac_Uni_000152		1646
Ac_Uni_000153		599
Ac_Uni_000154		1532
Ac_Uni_000155		345
Ac_Uni_000156		394
Ac_Uni_000157	JAG10573.1	732	1/1	519	70.9	23	541	296	459	484	35.7	32.4	54.3	0	2	97.4	4e-21	gb	hypothetical protein CM83_66766	Lygus hesperus
Ac_Uni_000158		1336
Ac_Uni_000159		826
Ac_Uni_000160		1916
Ac_Uni_000161		246
Ac_Uni_000162		2277
Ac_Uni_000163		427
Ac_Uni_000164		447
Ac_Uni_000165	JAB71194.1	770	1/1	78	10.1	484	407	510	535	1438	1.8	73.1	84.6	0	-2	55.5	1e-06	gb	putative rtk signaling protein mask/unc-44, partial	Ixodes ricinus
Ac_Uni_000166	XP_011449634.1	542	1/1	537	99.1	5	541	31	209	243	74.5	34.8	54.1	2	2	107	6e-27	ref	PREDICTED: uncharacterized protein LOC105343837	Crassostrea gigas
Ac_Uni_000167	XP_011562585.1	232	1/1	225	97	231	7	99	173	355	21.1	50.7	66.7	0	-2	71.6	2e-14	ref	PREDICTED: uncharacterized protein LOC105392631	Plutella xylostella
Ac_Uni_000168	EDY70247.1	2664	1/5	297	11.1	16	312	233	331	623	15.9	35.4	65.7	0	1	88.2	1e-15	gb	GA26051	Drosophila pseudoobscura pseudoobscura
Ac_Uni_000169		858
Ac_Uni_000170	XP_005091711.1	780	1/1	318	40.8	632	315	1	105	108	98.1	45.3	60.4	0	-2	81.6	1e-17	ref	PREDICTED: uncharacterized protein LOC101849180	Aplysia californica
Ac_Uni_000171		511
Ac_Uni_000172	JAG65549.1	566	1/1	204	36	561	358	49	118	159	46.5	47.3	58.1	6	-3	57	2e-08	gb	hypothetical protein, partial	Lygus hesperus
Ac_Uni_000173		1216
Ac_Uni_000174		1267
Ac_Uni_000175	XP_008184553.1	1492	1/1	249	16.7	561	313	21	104	472	17.8	32.1	64.3	1	-2	55.8	4e-06	ref	PREDICTED: craniofacial development protein 2-like	Acyrthosiphon pisum
Ac_Uni_000176		445
Ac_Uni_000177		806
Ac_Uni_000178		377
Ac_Uni_000179		657
Ac_Uni_000180		1209
Ac_Uni_000181	XP_005104877.1	423	1/19	300	70.9	304	5	726	825	912	11	57	72	0	-3	127	2e-37	ref	PREDICTED: histone-lysine N-methyltransferase PRDM9-like	Aplysia californica
Ac_Uni_000182		509
Ac_Uni_000183	XP_005100276.1	697	1/2	309	44.3	510	202	65	169	205	51.2	36.2	53.3	2	-2	61.6	2e-16	ref	PREDICTED: uncharacterized protein LOC101858786	Aplysia californica
Ac_Uni_000184	XP_005094717.1	2281	1/2	276	12.1	795	520	43	134	324	28.4	50	69.6	0	-2	95.5	3e-28	ref	PREDICTED: RNA-directed DNA polymerase from mobile element jockey-like	Aplysia californica
Ac_Uni_000185	XP_005097935.1	2419	1/3	390	16.1	564	175	283	412	504	26.6	44	61.2	4	-2	106	1e-40	ref	PREDICTED: RNA-directed DNA polymerase from mobile element jockey-like	Aplysia californica
Ac_Uni_000186		1447
Ac_Uni_000187	XP_008483668.1	1320	1/1	465	35.2	789	325	156	316	547	29.6	26.5	48.1	7	-1	58.9	4e-07	ref	PREDICTED: uncharacterized protein LOC103520360	Diaphorina citri
Ac_Uni_000188		666
Ac_Uni_000189		2266
Ac_Uni_000190		758
Ac_Uni_000191	JAG65549.1	586	1/1	219	37.4	445	227	21	94	159	47.2	42.7	61.3	2	-1	59.3	3e-09	gb	hypothetical protein, partial	Lygus hesperus
Ac_Uni_000192	EFN60673.1	363	1/1	261	71.9	19	279	3	89	89	97.8	35.6	51.7	0	1	52	8e-08	gb	Histone-lysine N-methyltransferase SETMAR, partial	Camponotus floridanus
Ac_Uni_000193		562
Ac_Uni_000194		1213
Ac_Uni_000195	XP_005106522.1	860	1/2	201	23.4	582	782	123	189	198	33.8	35.8	58.2	0	3	57	7e-14	ref	PREDICTED: uncharacterized protein LOC101854436	Aplysia californica
Ac_Uni_000196		351
Ac_Uni_000197		893
Ac_Uni_000198		1005
Ac_Uni_000199		1411
Ac_Uni_000200		375
Ac_Uni_000201		1157
Ac_Uni_000202		267
Ac_Uni_000203	XP_011165878.1	444	1/1	120	27	444	325	473	512	675	5.9	52.5	72.5	0	-1	50.4	8e-06	ref	PREDICTED: myb-like protein D	Solenopsis invicta
Ac_Uni_000204		983
Ac_Uni_000205		507
Ac_Uni_000206		1140
Ac_Uni_000207		493
Ac_Uni_000208		1694
Ac_Uni_000209		620
Ac_Uni_000210		1066
Ac_Uni_000211		347
Ac_Uni_000212		1759
Ac_Uni_000213		375
Ac_Uni_000214	EGI63821.1	1080	1/1	339	31.4	1077	739	3	118	118	102.5	40.5	59.5	8	-1	85.1	4e-18	gb	Mariner Mos1 transposase	Acromyrmex echinatior
Ac_Uni_000215		1493
Ac_Uni_000216	ADF18552.1	468	1/1	465	99.4	465	1	573	729	977	16.1	42.7	64.3	2	-1	127	1e-32	gb	endonuclease-reverse transcriptase	Bombyx mori
Ac_Uni_000217	ADF18552.1	551	1/1	288	52.3	333	46	616	708	977	9.8	45.8	67.7	0	-3	87.4	3e-18	gb	endonuclease-reverse transcriptase	Bombyx mori
Ac_Uni_000218	XP_008471314.1	492	1/1	351	71.3	50	400	191	310	397	30.2	37.5	60	3	2	83.2	3e-17	ref	PREDICTED: uncharacterized protein LOC103508537	Diaphorina citri
Ac_Uni_000219	XP_011169993.1	353	1/1	216	61.2	78	293	457	532	541	14	35.5	63.2	4	3	54.7	1e-07	ref	PREDICTED: uncharacterized protein LOC105202995	Solenopsis invicta
Ac_Uni_000220		304
Ac_Uni_000221		689
Ac_Uni_000222		947
Ac_Uni_000223		1016
Ac_Uni_000224		2621
Ac_Uni_000225		1093
Ac_Uni_000226	KFM60995.1	1026	1/6	1023	99.7	3	1025	16	331	467	77.1	33.1	46.7	19	3	139	2e-35	gb	hypothetical protein X975_04887, partial	Stegodyphus mimosarum
Ac_Uni_000227	JAA63462.1	2550	1/5	108	4.2	1009	902	22	57	77	46.8	63.9	86.1	0	-3	57.4	3e-08	gb	Putative syntaxin-binding protein 2, partial	Rhipicephalus pulchellus
Ac_Uni_000228	XP_005105695.1	918	1/1	456	49.7	916	461	849	997	1619	9.8	61.4	72.8	6	-3	169	8e-45	ref	PREDICTED: tyrosine-protein phosphatase Lar-like	Aplysia californica
Ac_Uni_000229		533
Ac_Uni_000230		1231
Ac_Uni_000231		543
Ac_Uni_000232		694
Ac_Uni_000233		456
Ac_Uni_000234		527
Ac_Uni_000235		671
Ac_Uni_000236		310
Ac_Uni_000237	XP_011450732.1	4355	1/3	2238	51.4	3678	1441	5	749	779	96	37.8	62.2	2	-3	531	1e-169	ref	PREDICTED: leucine-rich repeat-containing protein 1-like	Crassostrea gigas
Ac_Uni_000238		600
Ac_Uni_000239		246
Ac_Uni_000240		328
Ac_Uni_000241	XP_009062548.1	572	1/6	399	69.8	172	570	168	315	513	28.8	26.4	48.6	15	1	62.4	2e-09	ref	hypothetical protein LOTGIDRAFT_166856	Lottia gigantea
Ac_Uni_000242		556
Ac_Uni_000243	XP_011426079.1	420	1/1	354	84.3	15	368	126	232	418	28.7	33.3	46.7	2	3	50.1	7e-06	ref	PREDICTED: uncharacterized protein LOC105327352	Crassostrea gigas
Ac_Uni_000244	XP_008181587.1	2244	1/2	108	4.8	1101	1208	4	39	81	44.4	52.8	77.8	0	3	45.4	2e-06	ref	PREDICTED: zinc finger BED domain-containing protein 5-like	Acyrthosiphon pisum
Ac_Uni_000245		1100
Ac_Uni_000246		303
Ac_Uni_000247		1581
Ac_Uni_000248		954
Ac_Uni_000249		740
Ac_Uni_000250	KDR16678.1	473	1/1	261	55.2	203	463	36	124	145	61.4	42.7	62.9	2	2	70.1	8e-14	gb	hypothetical protein L798_09068	Zootermopsis nevadensis
Ac_Uni_000251	XP_009060276.1	5385	1/1	1656	30.8	293	1948	1	553	554	99.8	65.1	80.8	1	2	751	0	ref	hypothetical protein LOTGIDRAFT_154334	Lottia gigantea
Ac_Uni_000252		685
Ac_Uni_000253		568
Ac_Uni_000254		548
Ac_Uni_000255		446
Ac_Uni_000256		434
Ac_Uni_000257	CDW60084.1	874	1/1	279	31.9	416	694	3	95	149	62.4	44.1	61.3	0	2	79.3	5e-16	emb	BrkDBD and HTH Tnp Tc5 domain containing protein	Trichuris trichiura
Ac_Uni_000258	EFN82698.1	2516	1/2	270	10.7	840	571	5	87	90	100	44.4	58.9	0	-3	65.9	4e-11	gb	hypothetical protein EAI_02051, partial	Harpegnathos saltator
Ac_Uni_000259		304
Ac_Uni_000260	CAR82249.1	3430	1/1	1002	29.2	1354	2355	92	424	434	77	54.5	70.7	0	1	384	1e-120	emb	hypothetical protein	Cotesia congregata
Ac_Uni_000261	EHJ70865.1	1270	1/1	189	14.9	826	638	509	571	571	11	46	55.6	0	-1	56.2	3e-06	gb	endonuclease-reverse transcriptase	Danaus plexippus
Ac_Uni_000262		853
Ac_Uni_000263	XP_009044632.1	312	1/11	249	79.8	307	59	919	1001	1232	6.7	33.7	39.8	0	-3	55.8	3e-08	ref	hypothetical protein LOTGIDRAFT_170568	Lottia gigantea
Ac_Uni_000264	JAB65947.1	1547	1/1	468	30.3	766	299	1	161	197	81.7	29.8	52.8	5	-2	79.3	7e-15	gb	Putative uncharacterized transposon-derived protein, partial	Anoplophora glabripennis
Ac_Uni_000265	XP_005109547.1	2041	1/1	969	47.5	312	1280	1	323	324	99.7	67.8	83	0	3	484	1e-166	ref	PREDICTED: MOSC domain-containing protein 1, mitochondrial-like isoform X1	Aplysia californica
Ac_Uni_000266	XP_005109547.1	1692	1/1	738	43.6	76	813	78	323	324	75.9	69.5	85.4	0	1	379	1e-126	ref	PREDICTED: MOSC domain-containing protein 1, mitochondrial-like isoform X1	Aplysia californica
Ac_Uni_000267	XP_005109547.1	1853	1/1	969	52.3	124	1092	1	323	324	99.7	67.8	83	0	1	484	1e-167	ref	PREDICTED: MOSC domain-containing protein 1, mitochondrial-like isoform X1	Aplysia californica
Ac_Uni_000268		484
Ac_Uni_000269		332
Ac_Uni_000270	KDR21932.1	420	1/1	345	82.1	42	386	1	114	161	71.4	38.3	60	0	3	78.6	4e-17	gb	hypothetical protein L798_00484, partial	Zootermopsis nevadensis
Ac_Uni_000271	EKC25476.1	1401	1/2	366	26.1	1149	784	142	266	423	29.6	39.2	55.2	3	-1	88.2	1e-16	gb	Complement C1q tumor necrosis factor-related protein 4	Crassostrea gigas
Ac_Uni_000272	JAG10573.1	851	1/2	387	45.5	429	815	324	452	484	26.7	42.6	59.7	0	3	116	6e-28	gb	hypothetical protein CM83_66766	Lygus hesperus
Ac_Uni_000273	JAG10573.1	1300	1/1	582	44.8	64	645	281	474	484	40.1	33.5	53.6	0	1	129	1e-30	gb	hypothetical protein CM83_66766	Lygus hesperus
Ac_Uni_000274		422
Ac_Uni_000275	EFN89819.1	2066	1/13	216	10.5	1186	971	21	94	97	76.3	45.9	60.8	2	-2	58.2	2e-08	gb	hypothetical protein EAI_14009, partial	Harpegnathos saltator
Ac_Uni_000276	JAG10573.1	305	1/1	258	84.6	33	290	313	398	484	17.8	41.9	60.5	0	3	68.6	8e-13	gb	hypothetical protein CM83_66766	Lygus hesperus
Ac_Uni_000277		1468
Ac_Uni_000278		631
Ac_Uni_000279		242
Ac_Uni_000280		593
Ac_Uni_000281		552
Ac_Uni_000282		774
Ac_Uni_000283	XP_005099366.1	647	1/1	72	11.1	72	1	61	84	157	15.3	95.8	95.8	0	-3	50.1	1e-05	ref	PREDICTED: myosin essential light chain, striated adductor muscle-like	Aplysia californica
Ac_Uni_000284		613
Ac_Uni_000285	KHN75433.1	615	1/3	243	39.5	604	362	48	143	156	61.5	33.3	47.9	15	-3	57.8	1e-08	gb	hypothetical protein Tcan_13896	Toxocara canis
Ac_Uni_000286		1490
Ac_Uni_000287		3139
Ac_Uni_000288		1439
Ac_Uni_000289	XP_009058854.1	736	1/1	417	56.7	7	423	63	196	225	61.8	30.9	53.2	0	1	62	2e-09	ref	hypothetical protein LOTGIDRAFT_164120	Lottia gigantea
Ac_Uni_000290		256
Ac_Uni_000291	EZA51692.1	2438	1/420	684	28.1	620	1303	766	988	1966	11.6	31.4	46.3	1	2	122	4e-26	gb	Acetylcholine receptor subunit alpha-like protein	Cerapachys biroi
Ac_Uni_000292	JAG38502.1	1096	1/3	456	41.6	668	213	37	185	220	70	33.8	51.9	2	-3	74.3	1e-21	gb	hypothetical protein CM83_1251, partial	Lygus hesperus
Ac_Uni_000293		766
Ac_Uni_000294	XP_011429851.1	479	1/8	471	98.3	471	1	303	459	549	28.6	56.7	73.9	0	-3	216	2e-66	ref	PREDICTED: zinc finger protein OZF-like	Crassostrea gigas
Ac_Uni_000295		1053
Ac_Uni_000296	JAG90082.1	2138	1/1	177	8.3	317	141	19	77	122	48.4	42.4	66.1	0	-1	55.5	4e-07	gb	hypothetical protein, partial	Amblyomma americanum
Ac_Uni_000297		625
Ac_Uni_000298		769
Ac_Uni_000299		2366
Ac_Uni_000300		951
Ac_Uni_000301		598
Ac_Uni_000302		1869
Ac_Uni_000303	JAA76456.1	1128	1/4	159	14.1	516	674	208	260	395	13.4	43.4	62.3	0	3	52	1e-15	gb	putative mariner transposase	Rhodnius prolixus
Ac_Uni_000304		1359
Ac_Uni_000305		662
Ac_Uni_000306		487
Ac_Uni_000307		1253
Ac_Uni_000308		658
Ac_Uni_000309		1115
Ac_Uni_000310		524
Ac_Uni_000311		1186
Ac_Uni_000312	XP_005100129.1	337	1/2	144	42.7	193	336	1	48	599	8	70.8	81.2	0	1	75.1	6e-15	ref	PREDICTED: lactase-phlorizin hydrolase-like	Aplysia californica
Ac_Uni_000313		230
Ac_Uni_000314		972
Ac_Uni_000315		367
Ac_Uni_000316		725
Ac_Uni_000317		384
Ac_Uni_000318		1996
Ac_Uni_000319	XP_005103106.1	2168	1/1	1386	63.9	1993	608	30	515	517	94.8	27.3	46.7	28	-2	188	9e-50	ref	PREDICTED: leucine-rich repeats and immunoglobulin-like domains protein 3-like isoform X1	Aplysia californica
Ac_Uni_000320		544
Ac_Uni_000321	KFD46974.1	1661	1/693	129	7.8	681	809	469	511	549	7.8	69.8	72.1	0	3	88.6	2e-17	gb	hypothetical protein M513_12164	Trichuris suis
Ac_Uni_000322		448
Ac_Uni_000323	ADF18552.1	276	1/1	150	54.3	185	36	840	889	977	5.1	44	60	0	-2	51.2	7e-07	gb	endonuclease-reverse transcriptase	Bombyx mori
Ac_Uni_000324		1304
Ac_Uni_000325	XP_008478074.1	1290	1/1	339	26.3	681	343	3	123	208	58.2	30.6	59.5	8	-1	63.9	1e-09	ref	PREDICTED: craniofacial development protein 2-like	Diaphorina citri
Ac_Uni_000326		506
Ac_Uni_000327		1186
Ac_Uni_000328		1639
Ac_Uni_000329	XP_011552918.1	1197	1/2	195	16.3	301	495	776	840	940	6.9	36.9	64.6	0	1	48.9	1e-10	ref	PREDICTED: RNA-directed DNA polymerase from mobile element jockey-like	Plutella xylostella
Ac_Uni_000330		617
Ac_Uni_000331	XP_012551562.1	695	1/1	132	19	563	694	15	60	206	22.3	65.2	76.1	2	2	62	1e-09	ref	PREDICTED: uncharacterized protein LOC105842522	Bombyx mori
Ac_Uni_000332		769
Ac_Uni_000333		1426
Ac_Uni_000334		916
Ac_Uni_000335		563
Ac_Uni_000336	XP_005101468.1	1749	1/6	774	44.3	402	1175	258	489	741	36.6	34.3	45	13	3	114	2e-24	ref	PREDICTED: zinc finger protein 99-like isoform X1	Aplysia californica
Ac_Uni_000337		257
Ac_Uni_000338		1362
Ac_Uni_000339		4474
Ac_Uni_000340		1580
Ac_Uni_000341		1041
Ac_Uni_000342	JAB84356.1	1732	1/1	489	28.2	723	1211	13	174	364	45.9	26.9	43.7	4	3	58.2	7e-07	gb	putative atp synthase subunit a, partial	Ixodes ricinus
Ac_Uni_000343	CAX86545.1	1512	1/1	579	38.3	155	733	1	191	191	101	67.4	82.4	0	2	273	8e-88	emb	unnamed protein product	Apis mellifera
Ac_Uni_000344	CAX86545.1	1828	1/1	579	31.7	213	791	1	191	191	101	67.4	82.4	0	3	273	1e-86	emb	unnamed protein product	Apis mellifera
Ac_Uni_000345		951
Ac_Uni_000346		2172
Ac_Uni_000347		2189
Ac_Uni_000348		946
Ac_Uni_000349	EKC26122.1	811	1/1	312	38.5	130	441	3	106	284	36.6	48.1	56.7	0	1	99.8	1e-22	gb	hypothetical protein CGI_10010255	Crassostrea gigas
Ac_Uni_000350		679
Ac_Uni_000351		1545
Ac_Uni_000352		602
Ac_Uni_000353		556
Ac_Uni_000354		489
Ac_Uni_000355		810
Ac_Uni_000356		927
Ac_Uni_000357		500
Ac_Uni_000358		1467
Ac_Uni_000359		1390
Ac_Uni_000360	XP_005103417.1	1833	1/1	1173	64	1311	139	42	422	435	89.9	44.2	62.4	0	-1	347	1e-111	ref	PREDICTED: beta-lactamase domain-containing protein 2-like	Aplysia californica
Ac_Uni_000361		546
Ac_Uni_000362	XP_005098790.1	2053	1/1	612	29.8	255	866	67	270	275	74.2	63.2	80.9	0	3	275	1e-85	ref	PREDICTED: DNA-3-methyladenine glycosylase-like isoform X2	Aplysia californica
Ac_Uni_000363	XP_005091409.1	2002	1/2	249	12.4	690	442	466	548	591	14.2	46.4	65.5	1	-2	67.8	2e-11	ref	PREDICTED: protein fem-1 homolog C-like	Aplysia californica
Ac_Uni_000364	XP_005092495.1	3225	1/1	1944	60.3	3010	1067	13	655	655	99.1	37.1	59	1	-3	469	1e-150	ref	PREDICTED: WD repeat-containing protein 16-like	Aplysia californica
Ac_Uni_000365		342
Ac_Uni_000366		630
Ac_Uni_000367	JAA61201.1	678	1/3	189	27.9	190	2	9	74	102	64.7	48.5	66.7	3	-3	55.8	3e-08	gb	Putative integrin beta-like 1, partial	Rhipicephalus pulchellus
Ac_Uni_000368		456
Ac_Uni_000369	XP_009063669.1	540	1/6	297	55	3	299	9	107	129	76.7	48.5	66.7	0	3	81.3	5e-18	ref	hypothetical protein LOTGIDRAFT_107699, partial	Lottia gigantea
Ac_Uni_000370	XP_005106522.1	998	1/2	207	20.7	134	340	83	151	198	34.8	31.9	44.9	0	2	37.7	4e-06	ref	PREDICTED: uncharacterized protein LOC101854436	Aplysia californica
Ac_Uni_000371		446
Ac_Uni_000372		4946
Ac_Uni_000373		651
Ac_Uni_000374		901
Ac_Uni_000375		325
Ac_Uni_000376		3165
Ac_Uni_000377	XP_011551370.1	2470	1/1	387	15.7	471	857	230	354	489	26.8	32.1	59.5	2	3	72.4	6e-11	ref	PREDICTED: uncharacterized protein LOC105383055	Plutella xylostella
Ac_Uni_000378		1421
Ac_Uni_000379	XP_005105142.1	2127	1/1	465	21.9	2059	1595	1	155	155	100.6	81.4	87.2	1	-3	249	6e-77	ref	PREDICTED: cyclin-dependent kinase 2-associated protein 2-like isoform X1	Aplysia californica
Ac_Uni_000380	KDR24543.1	1094	1/1	255	23.3	705	451	23	107	117	72.6	31.8	55.3	0	-3	57.4	3e-08	gb	hypothetical protein L798_13237	Zootermopsis nevadensis
Ac_Uni_000381		3352
Ac_Uni_000382		1009
Ac_Uni_000383		1499
Ac_Uni_000384		830
Ac_Uni_000385		446
Ac_Uni_000386		753
Ac_Uni_000387		808
Ac_Uni_000388	JAA61160.1	1441	1/4	174	12.1	691	518	31	89	107	56.1	60	71.7	2	-1	80.5	3e-16	gb	Putative integrin beta-like 1, partial	Rhipicephalus pulchellus
Ac_Uni_000389	XP_001895056.1	2101	1/4	318	15.1	905	588	2	110	119	91.6	42.2	51.4	3	-3	90.9	1e-19	ref	Histidine-rich glycoprotein precursor	Brugia malayi
Ac_Uni_000390	XP_005092837.1	999	1/1	228	22.8	770	997	24	99	577	13.2	42.1	64.5	0	2	72.4	8e-12	ref	PREDICTED: pantetheinase-like	Aplysia californica
Ac_Uni_000391	XP_005102953.1	2718	1/1	1503	55.3	107	1609	67	506	511	98	43.3	59.1	0	2	387	1e-123	ref	PREDICTED: RNA-directed DNA polymerase from mobile element jockey-like	Aplysia californica
Ac_Uni_000392		348
Ac_Uni_000393	JAG49394.1	1440	1/1	231	16	1280	1050	472	547	557	13.8	37.7	62.3	0	-2	55.1	7e-06	gb	hypothetical protein, partial	Lygus hesperus
Ac_Uni_000394	XP_005099796.1	1184	1/1	327	27.6	320	646	1	109	117	93.2	63.3	82.6	0	2	152	3e-43	ref	PREDICTED: protein ACN9 homolog, mitochondrial-like	Aplysia californica
Ac_Uni_000395		881
Ac_Uni_000396		897
Ac_Uni_000397		525
Ac_Uni_000398		485
Ac_Uni_000399	XP_005102678.1	1061	1/1	741	69.8	1059	319	188	419	452	55.5	34.3	51	4	-3	133	5e-33	ref	PREDICTED: uncharacterized protein LOC101857261 isoform X1	Aplysia californica
Ac_Uni_000400		273
Ac_Uni_000401	XP_005095985.1	1943	1/1	363	18.7	1853	1491	1	121	121	100	93.4	97.5	0	-1	237	1e-73	ref	PREDICTED: pre-mRNA branch site p14-like protein-like	Aplysia californica
Ac_Uni_000402		1618
Ac_Uni_000403		1300
Ac_Uni_000404	JAC92979.1	852	1/2	210	24.6	200	409	35	104	157	44.6	35.7	52.9	0	2	45.8	1e-06	gb	putative nucleolar protein 9, partial	Ixodes ricinus
Ac_Uni_000405		456
Ac_Uni_000406		662
Ac_Uni_000407		406
Ac_Uni_000408		446
Ac_Uni_000409	ADI61820.1	583	1/1	240	41.2	344	583	876	958	1013	8.2	42.2	62.7	3	2	62	3e-09	gb	endonuclease-reverse transcriptase	Bombyx mori
Ac_Uni_000410		1310
Ac_Uni_000411		292
Ac_Uni_000412		701
Ac_Uni_000413		398
Ac_Uni_000414		610
Ac_Uni_000415		836
Ac_Uni_000416	EFN65847.1	1060	1/1	279	26.3	1057	779	6	101	220	43.6	34.4	54.2	3	-1	58.5	8e-08	gb	hypothetical protein EAG_02388, partial	Camponotus floridanus
Ac_Uni_000417	XP_011565472.1	940	1/2	225	23.9	338	114	703	782	1011	7.9	41.2	62.5	5	-3	53.9	1e-09	ref	PREDICTED: 116 kDa U5 small nuclear ribonucleoprotein component-like	Plutella xylostella
Ac_Uni_000418	JAC22961.1	799	1/69	204	25.5	191	394	70	137	142	47.9	66.2	75	0	2	67.8	2e-18	gb	putative conserved plasma membrane protein, partial	Amblyomma cajennense
Ac_Uni_000419		1668
Ac_Uni_000420		818
Ac_Uni_000421		715
Ac_Uni_000422		459
Ac_Uni_000423		567
Ac_Uni_000424	XP_012234187.1	805	1/2	159	19.8	480	638	155	208	248	21.8	40.7	51.9	1	3	41.6	1e-06	ref	PREDICTED: uncharacterized protein LOC105678996	Linepithema humile
Ac_Uni_000425		821
Ac_Uni_000426	KFM60995.1	2137	1/10	549	25.7	1744	1196	138	308	467	42.6	33.7	45.7	16	-1	87.4	7e-16	gb	hypothetical protein X975_04887, partial	Stegodyphus mimosarum
Ac_Uni_000427		1305
Ac_Uni_000428	AHN53443.1	610	1/1	459	75.2	539	81	1234	1386	1387	11	45.8	66.7	0	-3	151	3e-40	gb	reverse transcriptase, partial	Nuttalliella namaqua
Ac_Uni_000429	JAG14766.1	1891	1/1	150	7.9	178	29	5	54	173	28.9	52	74	0	-1	63.9	1e-09	gb	Retrovirus-related Pol polyprotein LINE-1, partial	Lygus hesperus
Ac_Uni_000430		826
Ac_Uni_000431		799
Ac_Uni_000432	KFM69802.1	299	1/1	210	70.2	211	2	43	112	601	11.6	38.6	55.7	0	-2	49.7	3e-06	gb	General transcription factor II-I repeat domain-containing protein 2, partial	Stegodyphus mimosarum
Ac_Uni_000433		726
Ac_Uni_000434		829
Ac_Uni_000435	EZA51692.1	1579	1/76	543	34.4	1262	720	905	1073	1966	9.3	32.4	48.4	1	-3	100	9e-20	gb	Acetylcholine receptor subunit alpha-like protein	Cerapachys biroi
Ac_Uni_000436		1312
Ac_Uni_000437		1798
Ac_Uni_000438	XP_005096343.1	2633	1/2	1182	44.9	2136	955	41	435	435	90.8	80.8	90.1	1	-3	678	0	ref	PREDICTED: probable tubulin polyglutamylase TTLL9-like isoform X1	Aplysia californica
Ac_Uni_000439	XP_005103978.1	3371	1/1	1371	40.7	291	1661	1	460	460	100	84.1	92.4	3	3	824	0	ref	PREDICTED: pleiotropic regulator 1-like	Aplysia californica
Ac_Uni_000440		1329
Ac_Uni_000441		468
Ac_Uni_000442		436
Ac_Uni_000443		466
Ac_Uni_000444		1197
Ac_Uni_000445	XP_005102936.1	1732	1/2	339	19.6	1731	1393	50	163	311	36.7	74.6	85.1	1	-2	189	2e-53	ref	PREDICTED: N-acetylglucosamine-1-phosphotransferase subunit gamma-like	Aplysia californica
Ac_Uni_000446	AIJ27485.1	1060	1/2	168	15.8	455	622	869	924	986	5.7	35.7	53.6	0	2	41.6	5e-06	gb	endonuclease-reverse transcriptase	Eyprepocnemis plorans plorans
Ac_Uni_000447	AIJ27485.1	949	1/3	228	24	558	785	869	944	986	7.7	36.8	50	0	3	56.6	4e-13	gb	endonuclease-reverse transcriptase	Eyprepocnemis plorans plorans
Ac_Uni_000448		893
Ac_Uni_000449	XP_005101475.1	662	1/19	318	48	473	156	652	759	780	13.8	46.3	63.9	2	-1	108	1e-35	ref	PREDICTED: zinc finger protein 235-like	Aplysia californica
Ac_Uni_000450		851
Ac_Uni_000451		591
Ac_Uni_000452		973
Ac_Uni_000453		760
Ac_Uni_000454		1131
Ac_Uni_000455	EFN71179.1	599	1/7	441	73.6	509	69	7	147	190	78.9	27.3	50	3	-1	58.2	1e-08	gb	hypothetical protein EAG_14162, partial	Camponotus floridanus
Ac_Uni_000456	AAM33142.1	1850	1/1	387	20.9	1351	1737	75	202	205	62.9	67.4	80.6	0	1	178	3e-50	gb	AF440096_1 engrailed	Patella vulgata
Ac_Uni_000457		540
Ac_Uni_000458		645
Ac_Uni_000459		695
Ac_Uni_000460		377
Ac_Uni_000461	XP_005107960.1	2214	1/1	963	43.5	111	1073	1	313	313	102.9	83.9	91.3	1	3	526	0	ref	PREDICTED: 60S acidic ribosomal protein P0-like isoform X1	Aplysia californica
Ac_Uni_000462	XP_005094456.1	1915	1/1	1197	62.5	440	1636	1	405	481	85.4	47.2	61.8	12	2	332	1e-105	ref	PREDICTED: myeloid differentiation primary response protein MyD88-like	Aplysia californica
Ac_Uni_000463		588
Ac_Uni_000464		1223
Ac_Uni_000465		688
Ac_Uni_000466		1256
Ac_Uni_000467	JAA66151.1	1731	1/15	90	5.2	653	742	29	58	106	28.3	76.7	83.3	0	2	60.8	3e-09	gb	Putative t-cell receptor beta chain ana 11 brugia malayi t-cell receptor beta chain ana 11	Ixodes ricinus
Ac_Uni_000468		435
Ac_Uni_000469		381
Ac_Uni_000470		951
Ac_Uni_000471	XP_005110921.1	1695	1/1	882	52	275	1156	1	295	303	97.4	79.7	89.2	1	2	516	0	ref	PREDICTED: lathosterol oxidase-like	Aplysia californica
Ac_Uni_000472		632
Ac_Uni_000473		1972
Ac_Uni_000474	XP_011443069.1	3107	1/1	1749	56.3	272	2020	8	564	564	105.1	53.6	66.9	10	2	582	0	ref	PREDICTED: E3 ubiquitin-protein ligase RNF220-like isoform X1	Crassostrea gigas
Ac_Uni_000475	KFD53939.1	1804	1/1	342	19	1574	1233	47	161	179	64.8	48.3	66.4	2	-3	99	8e-22	gb	hypothetical protein M513_05206	Trichuris suis
Ac_Uni_000476	XP_003096072.1	1312	1/22	75	5.7	1312	1238	83	107	107	23.4	92	100	0	-1	52.8	1e-06	ref	hypothetical protein CRE_05112	Caenorhabditis remanei
Ac_Uni_000477	KDR21932.1	657	1/1	228	34.7	636	409	56	131	161	47.2	39.5	64.5	0	-1	65.5	3e-11	gb	hypothetical protein L798_00484, partial	Zootermopsis nevadensis
Ac_Uni_000478	JAB76014.1	1846	1/2	114	6.2	1350	1463	166	203	204	18.6	78.9	86.8	0	3	59.3	7e-08	gb	putative transcriptional corepressor atrophin-1/drpla, partial	Ixodes ricinus
Ac_Uni_000479		516
Ac_Uni_000480	JAG10573.1	1461	1/1	561	38.4	769	1329	247	443	484	40.9	26.8	52	11	1	89.4	7e-17	gb	hypothetical protein CM83_66766	Lygus hesperus
Ac_Uni_000481	XP_011449634.1	2178	1/2	186	8.5	1383	1568	135	197	243	25.9	46	69.8	1	3	61.6	2e-13	ref	PREDICTED: uncharacterized protein LOC105343837	Crassostrea gigas
Ac_Uni_000482	KDR17168.1	2959	1/3	306	10.3	2798	2493	13	115	143	72	63.1	70.9	1	-3	126	4e-32	gb	hypothetical protein L798_08429, partial	Zootermopsis nevadensis
Ac_Uni_000483		260
Ac_Uni_000484		2419
Ac_Uni_000485		2232
Ac_Uni_000486	XP_011449634.1	1642	1/1	369	22.5	875	1243	108	235	243	52.7	34.4	52.3	5	2	71.2	1e-11	ref	PREDICTED: uncharacterized protein LOC105343837	Crassostrea gigas
Ac_Uni_000487		356
Ac_Uni_000488		670
Ac_Uni_000489		1176
Ac_Uni_000490		892
Ac_Uni_000491	XP_005104049.1	2679	1/1	618	23.1	2560	1943	1	197	197	104.6	84.5	90.3	0	-3	361	1e-117	ref	PREDICTED: high mobility group protein DSP1-like isoform X1	Aplysia californica
Ac_Uni_000492		931
Ac_Uni_000493	JAA65321.1	923	1/1	54	5.9	358	305	6	23	89	20.2	83.3	83.3	0	-2	50.1	5e-06	gb	Putative diacylglycerol kinase	Ixodes ricinus
Ac_Uni_000494		670
Ac_Uni_000495		2253
Ac_Uni_000496		2255
Ac_Uni_000497		644
Ac_Uni_000498	JAG01707.1	1180	1/1	168	14.2	1141	974	4	59	117	47.9	53.6	69.6	0	-1	67	1e-11	gb	Putative uncharacterized transposon-derived protein F52C9.6, partial	Lygus hesperus
Ac_Uni_000499		1162
Ac_Uni_000500		840
Ac_Uni_000501		572
Ac_Uni_000502		655
Ac_Uni_000503		287
Ac_Uni_000504		616
Ac_Uni_000505	XP_005092694.1	2727	1/1	783	28.7	2471	1689	8	270	301	87.4	66.9	83.7	2	-2	365	1e-117	ref	PREDICTED: proline synthase co-transcribed bacterial homolog protein-like	Aplysia californica
Ac_Uni_000506	ADI61820.1	417	1/1	327	78.4	88	414	672	780	1013	10.8	39.4	64.2	0	1	85.9	3e-18	gb	endonuclease-reverse transcriptase	Bombyx mori
Ac_Uni_000507	ADI61814.1	967	1/2	261	27	419	679	689	775	1017	8.6	48.3	59.8	0	2	77.4	4e-24	gb	endonuclease-reverse transcriptase	Bombyx mori
Ac_Uni_000508	JAG89607.1	1464	1/2	72	4.9	659	588	1	24	88	27.3	100	100	0	-2	60.1	3e-09	gb	hypothetical protein, partial	Amblyomma americanum
Ac_Uni_000509		1212
Ac_Uni_000510		765
Ac_Uni_000511		1660
Ac_Uni_000512		609
Ac_Uni_000513		699
Ac_Uni_000514		934
Ac_Uni_000515		863
Ac_Uni_000516		683
Ac_Uni_000517		271
Ac_Uni_000518		334
Ac_Uni_000519		602
Ac_Uni_000520		538
Ac_Uni_000521	JAG41020.1	2919	1/1	201	6.9	2896	2696	49	115	150	44.7	47.8	59.7	0	-3	64.3	8e-10	gb	Putative uncharacterized transposon-derived protein F52C9.6, partial	Lygus hesperus
Ac_Uni_000522		238
Ac_Uni_000523		678
Ac_Uni_000524	XP_005111546.1	3860	1/1	1125	29.1	3617	2493	3	392	405	97.5	58.2	73.2	20	-1	435	1e-139	ref	PREDICTED: NF-kappa-B inhibitor cactus-like	Aplysia californica
Ac_Uni_000525		1519
Ac_Uni_000526	CAA67694.1	2439	1/1	813	33.3	662	1474	16	288	307	88.9	39.2	58.6	2	2	214	4e-61	emb	Beta1,4-N-acetylglucosaminyltransferase, partial	Lymnaea stagnalis
Ac_Uni_000527	KDR22392.1	3234	1/1	231	7.1	1566	1796	40	114	118	65.3	39	59.7	0	3	62.8	1e-09	gb	hypothetical protein L798_02483	Zootermopsis nevadensis
Ac_Uni_000528		1656
Ac_Uni_000529		650
Ac_Uni_000530		681
Ac_Uni_000531		827
Ac_Uni_000532		584
Ac_Uni_000533		1218
Ac_Uni_000534		951
Ac_Uni_000535	JAA61278.1	818	1/2	213	26	368	580	169	238	947	7.5	36.6	49.3	0	2	42.4	5e-07	gb	Putative tick transposon, partial	Rhipicephalus pulchellus
Ac_Uni_000536		1241
Ac_Uni_000537	XP_003147231.1	1271	1/1	273	21.5	988	1260	15	93	109	86.2	34	53.2	3	1	51.2	5e-06	ref	hypothetical protein LOAG_11665, partial	Loa loa
Ac_Uni_000538		907
Ac_Uni_000539		1360
Ac_Uni_000540		766
Ac_Uni_000541		1444
Ac_Uni_000542		1644
Ac_Uni_000543		2217
Ac_Uni_000544	XP_005089422.1	3710	1/1	2292	61.8	404	2695	1	749	750	104.8	70.6	82.6	22	2	1176	0	ref	PREDICTED: carnitine O-palmitoyltransferase 1, liver isoform-like	Aplysia californica
Ac_Uni_000545		1160
Ac_Uni_000546		1124
Ac_Uni_000547		505
Ac_Uni_000548	XP_005108285.1	2388	1/1	765	32	2003	1239	11	320	320	97.5	27.9	42	57	-2	73.2	1e-11	ref	PREDICTED: uncharacterized protein DDB_G0271670-like	Aplysia californica
Ac_Uni_000549		1267
Ac_Uni_000550		916
Ac_Uni_000551		399
Ac_Uni_000552	XP_012147626.1	353	1/3	96	27.2	116	211	200	231	349	9.2	50	71.9	0	2	40.4	3e-06	ref	PREDICTED: putative uncharacterized protein FLJ37770 isoform X1	Megachile rotundata
Ac_Uni_000553		343
Ac_Uni_000554	XP_011552918.1	534	1/3	213	39.9	435	223	629	695	940	7.6	40.8	64.8	0	-1	53.9	1e-17	ref	PREDICTED: RNA-directed DNA polymerase from mobile element jockey-like	Plutella xylostella
Ac_Uni_000555	KDR18919.1	1456	1/3	123	8.4	449	571	29	69	172	23.8	46.3	68.3	0	2	48.1	7e-11	gb	hypothetical protein L798_06657, partial	Zootermopsis nevadensis
Ac_Uni_000556	XP_011551370.1	4099	1/1	255	6.2	366	112	239	326	489	18	47.7	64.8	3	-2	70.5	4e-10	ref	PREDICTED: uncharacterized protein LOC105383055	Plutella xylostella
Ac_Uni_000557	XP_005097744.1	1675	1/1	1218	72.7	394	1611	47	453	455	89.5	68.1	80.8	1	1	625	0	ref	PREDICTED: alpha-L-fucosidase-like	Aplysia californica
Ac_Uni_000558	JAA66151.1	2038	1/5	144	7.1	1454	1311	13	61	106	46.2	51	69.4	1	-3	62	1e-09	gb	Putative t-cell receptor beta chain ana 11 brugia malayi t-cell receptor beta chain ana 11	Ixodes ricinus
Ac_Uni_000559		1855
Ac_Uni_000560		983
Ac_Uni_000561	XP_005110219.1	2591	1/2	1512	58.4	85	1596	72	573	615	82.9	65.3	76.3	6	1	628	0	ref	PREDICTED: epidermal growth factor receptor substrate 15-like 1-like	Aplysia californica
Ac_Uni_000562		1040
Ac_Uni_000563	AAX34045.1	5145	1/1	474	9.2	4393	3920	5	162	164	96.3	77.2	84.2	0	-3	257	6e-77	gb	Mal s 6 allergen	Suidasia medanensis
Ac_Uni_000564	XP_005094717.1	789	1/2	516	65.4	521	6	140	311	324	53.1	47.1	65.7	0	-2	166	8e-57	ref	PREDICTED: RNA-directed DNA polymerase from mobile element jockey-like	Aplysia californica
Ac_Uni_000565	XP_005097935.1	474	1/1	288	60.8	335	48	329	424	504	19	45.8	71.9	0	-2	100	4e-23	ref	PREDICTED: RNA-directed DNA polymerase from mobile element jockey-like	Aplysia californica
Ac_Uni_000566	XP_005094717.1	485	1/1	480	99	481	2	87	246	324	49.4	49.4	61.9	0	-2	147	1e-41	ref	PREDICTED: RNA-directed DNA polymerase from mobile element jockey-like	Aplysia californica
Ac_Uni_000567		486
Ac_Uni_000568		493
Ac_Uni_000569		1671
Ac_Uni_000570		1971
Ac_Uni_000571		1116
Ac_Uni_000572		640
Ac_Uni_000573		635
Ac_Uni_000574		614
Ac_Uni_000575		1129
Ac_Uni_000576		253
Ac_Uni_000577	XP_008184553.1	1318	1/3	507	38.5	1222	716	25	193	472	35.8	35.5	62.1	0	-1	133	2e-51	ref	PREDICTED: craniofacial development protein 2-like	Acyrthosiphon pisum
Ac_Uni_000578	XP_008477639.1	671	1/1	123	18.3	24	146	49	89	389	10.5	56.1	80.5	0	3	58.2	7e-08	ref	PREDICTED: craniofacial development protein 2-like	Diaphorina citri
Ac_Uni_000579		765
Ac_Uni_000580		1015
Ac_Uni_000581	XP_009064113.1	1155	1/1	192	16.6	915	724	9	72	89	71.9	39.1	73.4	0	-1	52.8	8e-07	ref	hypothetical protein LOTGIDRAFT_130858	Lottia gigantea
Ac_Uni_000582		611
Ac_Uni_000583		697
Ac_Uni_000584		534
Ac_Uni_000585		759
Ac_Uni_000586		1418
Ac_Uni_000587		758
Ac_Uni_000588		359
Ac_Uni_000589		697
Ac_Uni_000590	JAC92665.1	911	1/1	411	45.1	446	36	49	177	233	59.2	32.6	46.4	1	-1	69.3	1e-11	gb	putative rna-directed dna polymerase from mobile element jockey-like protein, partial	Ixodes ricinus
Ac_Uni_000591	XP_005101474.1	729	1/2	126	17.3	720	595	466	509	756	5.8	50	72.7	2	-1	50.1	1e-07	ref	PREDICTED: zinc finger protein 93-like	Aplysia californica
Ac_Uni_000592	JAC92665.1	407	1/2	246	60.4	402	157	51	123	233	35.2	32.9	48.8	0	-3	39.7	3e-07	gb	putative rna-directed dna polymerase from mobile element jockey-like protein, partial	Ixodes ricinus
Ac_Uni_000593		555
Ac_Uni_000594		586
Ac_Uni_000595		985
Ac_Uni_000596		1152
Ac_Uni_000597		845
Ac_Uni_000598		1704
Ac_Uni_000599		884
Ac_Uni_000600		491
Ac_Uni_000601	XP_002638655.1	1936	1/1	180	9.3	1427	1606	32	90	112	53.6	61.7	80	0	2	57.4	6e-08	ref	Hypothetical protein CBG11839	Caenorhabditis briggsae
Ac_Uni_000602	XP_011426734.1	2503	1/1	420	16.8	672	1091	20	158	162	87	39.7	56	1	3	100	2e-22	ref	PREDICTED: fatty acid-binding protein, adipocyte-like isoform X1	Crassostrea gigas
Ac_Uni_000603	XP_011416734.1	4167	1/1	1935	46.4	3323	1389	10	662	664	99.5	51.7	69.4	16	-2	643	0	ref	PREDICTED: solute carrier family 28 member 3-like	Crassostrea gigas
Ac_Uni_000604		1052
Ac_Uni_000605		645
Ac_Uni_000606	XP_005103996.1	903	1/1	420	46.5	3	422	118	257	261	53.6	38.6	63.6	0	3	109	4e-26	ref	PREDICTED: RNA-directed DNA polymerase from mobile element jockey-like	Aplysia californica
Ac_Uni_000607	XP_011419208.1	2005	1/1	690	34.4	1	690	129	358	361	63.7	89.6	95.7	0	1	452	1e-153	ref	PREDICTED: glutamine synthetase-like	Crassostrea gigas
Ac_Uni_000608		345
Ac_Uni_000609		1131
Ac_Uni_000610		1739
Ac_Uni_000611		1622
Ac_Uni_000612	XP_005107460.1	3206	1/1	2571	80.2	221	2791	1	857	857	100.1	86	93.4	1	2	1563	0	ref	PREDICTED: DNA topoisomerase 3-beta-1-like isoform X1	Aplysia californica
Ac_Uni_000613	XP_005107460.1	4406	1/1	2571	58.4	205	2775	1	857	857	100.1	86	93.4	1	1	1563	0	ref	PREDICTED: DNA topoisomerase 3-beta-1-like isoform X1	Aplysia californica
Ac_Uni_000614		468
Ac_Uni_000615		1598
Ac_Uni_000616	XP_011174939.1	457	1/2	240	52.5	264	25	166	246	274	29.6	34.6	51.9	1	-2	51.2	5e-10	ref	PREDICTED: uncharacterized protein LOC105207208	Solenopsis invicta
Ac_Uni_000617		804
Ac_Uni_000618	AAY81965.1	4909	1/1	2634	53.7	146	2779	1	878	878	100	88.3	94.2	0	2	1557	0	gb	importin beta 1	Aplysia californica
Ac_Uni_000619		841
Ac_Uni_000620		602
Ac_Uni_000621		1138
Ac_Uni_000622		289
Ac_Uni_000623		1679
Ac_Uni_000624	XP_009050074.1	697	1/3	252	36.2	287	36	25	104	107	78.5	34.5	44	0	-3	53.1	3e-07	ref	hypothetical protein LOTGIDRAFT_201287, partial	Lottia gigantea
Ac_Uni_000625		357
Ac_Uni_000626		281
Ac_Uni_000627		455
Ac_Uni_000628		393
Ac_Uni_000629		416
Ac_Uni_000630		1219
Ac_Uni_000631		1448
Ac_Uni_000632		1987
Ac_Uni_000633		675
Ac_Uni_000634	XP_003137385.1	2051	1/32	144	7	1228	1085	11	59	154	31.8	61.2	79.6	1	-2	73.2	5e-13	ref	hypothetical protein LOAG_01799, partial	Loa loa
Ac_Uni_000635		1618
Ac_Uni_000636	XP_009048646.1	766	1/11	420	54.8	555	136	106	237	250	57.6	37.5	53.5	4	-2	86.7	4e-18	ref	hypothetical protein LOTGIDRAFT_112517, partial	Lottia gigantea
Ac_Uni_000637		385
Ac_Uni_000638		302
Ac_Uni_000639		267
Ac_Uni_000640		291
Ac_Uni_000641		371
Ac_Uni_000642		1419
Ac_Uni_000643		977
Ac_Uni_000644	XP_005092437.1	906	1/1	519	57.3	789	271	351	522	541	32.7	36.2	58.2	4	-1	112	8e-26	ref	PREDICTED: uncharacterized protein LOC101854931	Aplysia californica
Ac_Uni_000645		1515
Ac_Uni_000646		568
Ac_Uni_000647	XP_011863445.1	1664	1/1	279	16.8	682	404	563	664	827	12.3	38.2	59.8	9	-2	62	8e-08	ref	PREDICTED: uncharacterized protein LOC105559625	Vollenhovia emeryi
Ac_Uni_000648		1565
Ac_Uni_000649	JAG10573.1	1570	1/3	402	25.6	500	99	284	420	484	28.3	35.8	54	3	-3	79.3	8e-20	gb	hypothetical protein CM83_66766	Lygus hesperus
Ac_Uni_000650		791
Ac_Uni_000651		1225
Ac_Uni_000652		848
Ac_Uni_000653	KFM78131.1	3271	1/1	234	7.2	646	413	1	78	80	97.5	43.6	61.5	0	-1	57.8	3e-08	gb	hypothetical protein X975_10579, partial	Stegodyphus mimosarum
Ac_Uni_000654	EKC20898.1	986	1/1	267	27.1	287	21	16	101	111	80.2	36	51.7	0	-1	52.8	1e-06	gb	Beta-1,3-galactosyltransferase 5	Crassostrea gigas
Ac_Uni_000655	XP_008477442.1	1939	1/3	156	8	1783	1938	606	661	685	8.2	42.9	64.3	4	1	38.5	3e-07	ref	PREDICTED: UDP-glucuronosyltransferase 2A1-like	Diaphorina citri
Ac_Uni_000656		2411
Ac_Uni_000657		458
Ac_Uni_000658	JAG01707.1	427	1/1	198	46.4	1	198	28	95	117	58.1	36.8	60.3	2	1	50.1	1e-06	gb	Putative uncharacterized transposon-derived protein F52C9.6, partial	Lygus hesperus
Ac_Uni_000659		386
Ac_Uni_000660	JAG01707.1	864	1/2	246	28.5	46	291	27	116	117	76.9	38.9	62.2	8	1	57	1e-08	gb	Putative uncharacterized transposon-derived protein F52C9.6, partial	Lygus hesperus
Ac_Uni_000661	JAG01707.1	984	1/1	306	31.1	849	544	11	115	117	89.7	31.4	59	3	-1	67.4	7e-12	gb	Putative uncharacterized transposon-derived protein F52C9.6, partial	Lygus hesperus
Ac_Uni_000662	KDR18919.1	697	1/3	234	33.6	313	80	76	172	172	56.4	37.1	51.5	19	-1	62.4	1e-12	gb	hypothetical protein L798_06657, partial	Zootermopsis nevadensis
Ac_Uni_000663		584
Ac_Uni_000664	XP_005101490.1	1569	1/3	651	41.5	653	3	153	391	476	51.1	39.5	53.1	26	-2	161	1e-41	ref	PREDICTED: zinc finger protein 678-like	Aplysia californica
Ac_Uni_000665		757
Ac_Uni_000666		287
Ac_Uni_000667	XP_005092146.1	1918	1/1	1557	81.2	69	1625	1	517	530	100.2	50.8	68.2	12	3	524	1e-179	ref	PREDICTED: protein SHQ1 homolog	Aplysia californica
Ac_Uni_000668		257
Ac_Uni_000669		724
Ac_Uni_000670		3941
Ac_Uni_000671		570
Ac_Uni_000672		509
Ac_Uni_000673		565
Ac_Uni_000674	XP_005102289.1	502	1/1	147	29.3	207	353	27	75	1552	3.2	49	81.6	0	3	62.8	7e-10	ref	PREDICTED: uncharacterized protein LOC101850576	Aplysia californica
Ac_Uni_000675	CCH14900.1	1077	1/1	414	38.4	143	556	693	843	976	15.7	34	51	15	2	68.9	2e-10	emb	endonuclease-reverse transcriptase	Blattella germanica
Ac_Uni_000676		1597
Ac_Uni_000677		304
Ac_Uni_000678	JAG21222.1	1818	1/1	390	21.5	1050	661	4	149	152	96.7	27.2	40.1	17	-1	53.1	4e-06	gb	Ribonuclease H, partial	Lygus hesperus
Ac_Uni_000679		3916
Ac_Uni_000680		1252
Ac_Uni_000681	KFD62566.1	226	1/1	117	51.8	118	2	83	121	234	16.7	64.1	76.9	0	-1	50.1	7e-07	gb	hypothetical protein M514_25302	Trichuris suis
Ac_Uni_000682	KFD62566.1	918	1/1	189	20.6	195	7	77	140	234	27.4	54.7	68.8	1	-1	68.9	2e-11	gb	hypothetical protein M514_25302	Trichuris suis
Ac_Uni_000683	KFD62566.1	1385	1/1	222	16	223	2	75	149	234	32.1	50.7	65.3	1	-2	74.7	5e-13	gb	hypothetical protein M514_25302	Trichuris suis
Ac_Uni_000684	KFD63957.1	331	1/1	300	90.6	300	1	150	247	317	31.5	41	57	0	-2	78.2	2e-16	gb	hypothetical protein M514_23948	Trichuris suis
Ac_Uni_000685	XP_005093725.1	2161	1/1	1917	88.7	21	1937	1	636	637	100.3	85.6	93.1	0	3	1100	0	ref	PREDICTED: conserved oligomeric Golgi complex subunit 6-like	Aplysia californica
Ac_Uni_000686	CDJ85919.1	319	1/1	294	92.2	301	8	3	101	101	98	45.5	62.6	1	-1	94.7	1e-24	emb	putative DNA-mediated transposase	Haemonchus contortus
Ac_Uni_000687	KFM64809.1	1154	1/2	282	24.4	282	1	270	363	373	25.2	36.2	45.7	0	-3	58.2	3e-17	gb	Transposable element Tcb2 transposase, partial	Stegodyphus mimosarum
Ac_Uni_000688		1505
Ac_Uni_000689		832
Ac_Uni_000690		729
Ac_Uni_000691	XP_005102997.1	443	1/1	372	84	36	407	210	333	386	32.4	35.2	54.4	1	3	79.7	3e-16	ref	PREDICTED: RNA-directed DNA polymerase from mobile element jockey-like	Aplysia californica
Ac_Uni_000692		401
Ac_Uni_000693		1348
Ac_Uni_000694		273
Ac_Uni_000695		581
Ac_Uni_000696	KDR21932.1	1426	1/1	348	24.4	1057	1404	19	131	161	72	37.9	62.9	0	1	85.5	2e-17	gb	hypothetical protein L798_00484, partial	Zootermopsis nevadensis
Ac_Uni_000697	XP_001893711.1	358	1/3	165	46.1	165	1	4	58	107	51.4	47.3	58.2	0	-2	61.6	2e-11	ref	T-cell receptor beta chain ANA 11, partial	Brugia malayi
Ac_Uni_000698	KFD46974.1	1859	1/22	228	12.3	3	230	87	146	549	13.8	47.4	57.9	0	3	98.6	2e-19	gb	hypothetical protein M513_12164	Trichuris suis
Ac_Uni_000699		1564
Ac_Uni_000700		706
Ac_Uni_000701		969
Ac_Uni_000702	XP_009054849.1	3923	1/1	2616	66.7	85	2700	3	863	868	102.1	31.2	52.9	14	1	454	1e-140	ref	hypothetical protein LOTGIDRAFT_232378	Lottia gigantea
Ac_Uni_000703	JAG92157.1	2159	1/1	228	10.6	1656	1883	35	110	140	59.3	38.6	51.8	7	3	68.2	2e-11	gb	putative serine/threonine-protein kinase	Amblyomma americanum
Ac_Uni_000704		1838
Ac_Uni_000705	JAG65549.1	3943	1/2	285	7.2	499	215	20	118	159	62.3	39.4	59.6	4	-1	61.2	2e-09	gb	hypothetical protein, partial	Lygus hesperus
Ac_Uni_000706	XP_003148502.1	1451	1/1	195	13.4	277	471	13	81	105	65.7	39.1	52.2	4	1	57.4	3e-08	ref	hypothetical protein LOAG_12942	Loa loa
Ac_Uni_000707		896
Ac_Uni_000708	XP_011429851.1	483	1/7	477	98.8	478	2	337	495	549	29	58.5	74.8	0	-3	215	5e-66	ref	PREDICTED: zinc finger protein OZF-like	Crassostrea gigas
Ac_Uni_000709	XP_005107841.1	2831	1/1	1218	43	2085	868	80	498	498	89.4	31.2	48.3	39	-3	185	3e-48	ref	PREDICTED: uncharacterized protein LOC101862831 isoform X1	Aplysia californica
Ac_Uni_000710	BAG71912.1	5394	1/3	2889	53.6	5100	2212	11	942	943	102.9	45.8	62.4	7	-1	869	0	dbj	beta-glucosidase	Corbicula japonica
Ac_Uni_000711	JAG65549.1	2058	1/1	165	8	730	894	106	159	159	34.6	49.1	69.1	0	1	55.8	6e-07	gb	hypothetical protein, partial	Lygus hesperus
Ac_Uni_000712	XP_005112625.1	3479	1/1	2604	74.8	3339	736	17	903	1310	72.7	40.8	52.5	85	-3	571	0	ref	PREDICTED: dentin sialophosphoprotein-like	Aplysia californica
Ac_Uni_000713		754
Ac_Uni_000714	JAG41662.1	1015	1/1	252	24.8	750	1001	326	408	472	17.8	36.9	58.3	0	3	58.2	3e-07	gb	putative RNA-directed DNA polymerase from transposon BS, partial	Lygus hesperus
Ac_Uni_000715	JAG23140.1	1242	1/2	123	9.9	944	822	81	121	235	17.4	48.8	61	0	-2	41.6	1e-06	gb	Gag-Pol polyprotein, partial	Lygus hesperus
Ac_Uni_000716		888
Ac_Uni_000717		917
Ac_Uni_000718		332
Ac_Uni_000719		921
Ac_Uni_000720		966
Ac_Uni_000721	XP_005109384.1	2053	1/1	1266	61.7	263	1528	17	446	446	96.4	63	79.3	8	2	559	0	ref	PREDICTED: uncharacterized protein LOC101846099	Aplysia californica
Ac_Uni_000722		763
Ac_Uni_000723		1193
Ac_Uni_000724		786
Ac_Uni_000725		559
Ac_Uni_000726	JAB60476.1	1276	1/1	441	34.6	8	448	28	173	173	85.5	41.2	58.8	1	2	97.8	7e-22	gb	Retrovirus-related Pol polyprotein from transposon 17.6, partial	Anoplophora glabripennis
Ac_Uni_000727		558
Ac_Uni_000728		417
Ac_Uni_000729		367
Ac_Uni_000730	XP_011413610.1	3874	1/1	1245	32.1	3738	2494	1	356	363	115.4	60.9	72.1	4	-2	468	1e-152	ref	PREDICTED: U1 small nuclear ribonucleoprotein 70 kDa-like isoform X2	Crassostrea gigas
Ac_Uni_000731	XP_005096449.1	1118	1/1	600	53.7	886	287	40	287	290	85.5	41.5	55.6	48	-2	172	6e-49	ref	PREDICTED: uncharacterized protein LOC101861117	Aplysia californica
Ac_Uni_000732	XP_009062048.1	1386	1/1	519	37.4	407	925	161	331	331	52.3	60.7	75.1	0	2	214	8e-64	ref	hypothetical protein LOTGIDRAFT_107347	Lottia gigantea
Ac_Uni_000733		817
Ac_Uni_000734	JAG10573.1	254	1/1	141	55.5	113	253	346	392	484	9.7	48.9	68.1	0	2	54.3	4e-08	gb	hypothetical protein CM83_66766	Lygus hesperus
Ac_Uni_000735		2634
Ac_Uni_000736	XP_009044622.1	599	1/14	210	35.1	597	388	181	249	292	24	55.7	65.7	0	-3	89	2e-21	ref	hypothetical protein LOTGIDRAFT_135736	Lottia gigantea
Ac_Uni_000737	JAC85288.1	1026	1/1	201	19.6	29	229	1	67	100	67	37.3	59.7	0	2	61.2	8e-10	gb	putative endonuclease-reverse transcriptase, partial	Panstrongylus megistus
Ac_Uni_000738		367
Ac_Uni_000739	KKA64789.1	1416	1/1	258	18.2	1157	1414	121	206	263	32.7	34.9	62.8	0	2	66.6	4e-10	gb	hypothetical protein PRIPAC_11722, partial	Pristionchus pacificus
Ac_Uni_000740		708
Ac_Uni_000741	CDJ89947.1	588	1/13	261	44.4	359	99	120	213	297	31.6	40.4	60.6	7	-2	64.3	2e-10	emb	unnamed protein product	Haemonchus contortus
Ac_Uni_000742		2428
Ac_Uni_000743		1076
Ac_Uni_000744		436
Ac_Uni_000745		524
Ac_Uni_000746	XP_001902255.1	563	1/6	120	21.3	120	1	22	64	120	35.8	46.5	51.2	3	-3	56.2	2e-08	ref	U88, partial	Brugia malayi
Ac_Uni_000747		642
Ac_Uni_000748		1026
Ac_Uni_000749		1455
Ac_Uni_000750		1015
Ac_Uni_000751		1281
Ac_Uni_000752		410
Ac_Uni_000753		325
Ac_Uni_000754		973
Ac_Uni_000755		877
Ac_Uni_000756		664
Ac_Uni_000757		822
Ac_Uni_000758		2919
Ac_Uni_000759	JAG01707.1	1071	1/1	228	21.3	379	606	39	116	117	66.7	35.9	59	2	1	50.4	9e-06	gb	Putative uncharacterized transposon-derived protein F52C9.6, partial	Lygus hesperus
Ac_Uni_000760		1273
Ac_Uni_000761	ACT37243.1	1737	1/1	1206	69.4	1331	126	18	419	422	96.2	77.8	88.7	4	-2	650	0	gb	GluClAc1	Aplysia californica
Ac_Uni_000762		773
Ac_Uni_000763	EFN77175.1	1564	1/17	234	15	1252	1485	19	96	147	53.1	34.6	70.5	0	1	82.4	2e-16	gb	hypothetical protein EAI_03922, partial	Harpegnathos saltator
Ac_Uni_000764		381
Ac_Uni_000765		912
Ac_Uni_000766		732
Ac_Uni_000767		530
Ac_Uni_000768		504
Ac_Uni_000769	XP_005100430.1	1787	1/1	1056	59.1	96	1151	1	363	363	100.8	69.7	79.5	14	3	544	0	ref	PREDICTED: protein FAM221B-like	Aplysia californica
Ac_Uni_000770		1275
Ac_Uni_000771	XP_012217172.1	924	1/2	189	20.5	875	687	201	264	377	17	50	64.1	1	-2	61.2	8e-18	ref	PREDICTED: general transcription factor II-I repeat domain-containing protein 2A-like	Linepithema humile
Ac_Uni_000772	XP_001902255.1	323	1/9	93	28.8	1	93	86	111	120	25.8	64.5	64.5	0	1	61.2	3e-11	ref	U88, partial	Brugia malayi
Ac_Uni_000773		1072
Ac_Uni_000774		265
Ac_Uni_000775		1039
Ac_Uni_000776	XP_011418584.1	3052	1/1	2193	71.9	214	2406	19	765	765	97.8	38.2	58.6	17	1	542	1e-178	ref	PREDICTED: neprilysin-like	Crassostrea gigas
Ac_Uni_000777		1635
Ac_Uni_000778		1183
Ac_Uni_000779		650
Ac_Uni_000780	XP_005102315.1	448	1/2	147	32.8	448	302	92	140	465	10.5	51	73.5	0	-1	55.1	5e-11	ref	PREDICTED: lengsin-like	Aplysia californica
Ac_Uni_000781	XP_005110414.1	431	1/2	162	37.6	164	3	694	747	784	6.9	53.7	75.9	0	-1	70.5	3e-24	ref	PREDICTED: RNA-directed DNA polymerase from mobile element jockey-like	Aplysia californica
Ac_Uni_000782		1334
Ac_Uni_000783		878
Ac_Uni_000784	JAG10573.1	361	1/2	129	35.7	243	115	367	409	484	8.9	37.2	67.4	0	-2	42.7	1e-07	gb	hypothetical protein CM83_66766	Lygus hesperus
Ac_Uni_000785		445
Ac_Uni_000786		759
Ac_Uni_000787	XP_005106522.1	835	1/2	234	28	831	598	95	171	198	39.4	35.9	52.6	0	-2	45.8	7e-07	ref	PREDICTED: uncharacterized protein LOC101854436	Aplysia californica
Ac_Uni_000788	KFD60436.1	1064	1/3	318	29.9	438	121	73	177	330	32.1	65.1	78.3	0	-3	125	9e-39	gb	hypothetical protein M514_27393	Trichuris suis
Ac_Uni_000789		578
Ac_Uni_000790		844
Ac_Uni_000791		3540
Ac_Uni_000792		764
Ac_Uni_000793		904
Ac_Uni_000794	JAG10573.1	849	1/1	207	24.4	3	209	321	389	484	14.3	37.7	63.8	0	3	55.1	2e-06	gb	hypothetical protein CM83_66766	Lygus hesperus
Ac_Uni_000795		537
Ac_Uni_000796		546
Ac_Uni_000797		1151
Ac_Uni_000798		677
Ac_Uni_000799		1325
Ac_Uni_000800	XP_005106522.1	2768	1/2	216	7.8	1218	1433	45	116	198	36.4	40.3	61.1	0	3	56.2	1e-12	ref	PREDICTED: uncharacterized protein LOC101854436	Aplysia californica
Ac_Uni_000801		730
Ac_Uni_000802		452
Ac_Uni_000803		279
Ac_Uni_000804		587
Ac_Uni_000805	KDR10790.1	848	1/6	186	21.9	187	2	19	85	112	59.8	52.2	67.2	5	-2	60.8	1e-09	gb	Immunoglobulin G-binding protein A	Zootermopsis nevadensis
Ac_Uni_000806		573
Ac_Uni_000807		439
Ac_Uni_000808		523
Ac_Uni_000809		728
Ac_Uni_000810		1025
Ac_Uni_000811		870
Ac_Uni_000812		565
Ac_Uni_000813		1615
Ac_Uni_000814		536
Ac_Uni_000815		471
Ac_Uni_000816		456
Ac_Uni_000817		289
Ac_Uni_000818		711
Ac_Uni_000819		995
Ac_Uni_000820		800
Ac_Uni_000821		406
Ac_Uni_000822	JAC86800.1	2353	1/1	777	33	718	1494	106	329	335	78.5	29.7	44.9	4	1	93.6	2e-18	gb	putative mariner transposase, partial	Panstrongylus megistus
Ac_Uni_000823		428
Ac_Uni_000824	JAG02062.1	413	1/1	198	47.9	142	339	111	179	183	37.7	37.7	65.2	3	1	57.4	6e-09	gb	Craniofacial development protein 2, partial	Lygus hesperus
Ac_Uni_000825		304
Ac_Uni_000826	XP_011420383.1	429	1/1	249	58	151	399	24	107	135	62.2	47.6	71.4	1	1	84.7	9e-20	ref	PREDICTED: uncharacterized protein LOC105323117	Crassostrea gigas
Ac_Uni_000827		1088
Ac_Uni_000828	JAG65549.1	802	1/1	366	45.6	374	739	8	129	159	76.7	44.3	65.6	0	2	115	9e-30	gb	hypothetical protein, partial	Lygus hesperus
Ac_Uni_000829		1368
Ac_Uni_000830		806
Ac_Uni_000831		1517
Ac_Uni_000832	XP_011550464.1	1242	1/1	849	68.4	192	1040	146	434	611	47.3	42.9	62.3	6	3	233	2e-68	ref	PREDICTED: RNA-directed DNA polymerase from mobile element jockey-like	Plutella xylostella
Ac_Uni_000833		496
Ac_Uni_000834	JAC29171.1	614	1/2	255	41.5	131	385	219	311	402	23.1	34.4	57	8	2	60.8	3e-15	gb	putative rte all, partial	Amblyomma triste
Ac_Uni_000835	XP_005092819.1	1451	1/1	1110	76.5	216	1325	1	360	360	102.8	50.5	65.1	0	3	367	1e-122	ref	PREDICTED: plancitoxin-1-like isoform X1	Aplysia californica
Ac_Uni_000836	XP_009057374.1	2209	1/1	969	43.9	127	1095	1	323	335	96.4	59.4	76.5	0	1	407	1e-135	ref	hypothetical protein LOTGIDRAFT_204097	Lottia gigantea
Ac_Uni_000837		952
Ac_Uni_000838		238
Ac_Uni_000839	XP_011424417.1	1273	1/1	537	42.2	126	662	363	537	1013	17.7	47.5	58.1	0	3	144	5e-35	ref	PREDICTED: uncharacterized protein LOC105326217	Crassostrea gigas
Ac_Uni_000840	XP_011435527.1	2813	1/1	561	19.9	1345	1905	33	222	236	81.8	38.3	51.3	6	1	130	1e-31	ref	PREDICTED: probable E3 ubiquitin-protein ligase DTX3 isoform X3	Crassostrea gigas
Ac_Uni_000841	XP_012220203.1	493	1/3	429	87	6	434	2350	2506	2775	5.7	28.9	45.3	16	3	60.5	4e-09	ref	PREDICTED: telomere-associated protein RIF1-like isoform X2	Linepithema humile
Ac_Uni_000842	XP_012545352.1	2272	1/1	150	6.6	2111	2260	41	90	206	24.3	44	72	0	2	56.2	1e-06	ref	PREDICTED: uncharacterized protein LOC105841557	Bombyx mori
Ac_Uni_000843		698
Ac_Uni_000844		1511
Ac_Uni_000845		239
Ac_Uni_000846		1844
Ac_Uni_000847	XP_009056591.1	1075	1/1	384	35.7	279	662	17	144	145	88.3	49.2	60.9	0	3	141	5e-39	ref	hypothetical protein LOTGIDRAFT_162387	Lottia gigantea
Ac_Uni_000848	XP_009065235.1	2178	1/1	951	43.7	107	1057	2	315	319	99.7	46.5	64.5	1	2	290	2e-90	ref	hypothetical protein LOTGIDRAFT_229608	Lottia gigantea
Ac_Uni_000849	XP_011420598.1	3212	1/1	642	20	1018	1659	379	584	611	35.4	36.6	54.6	2	1	138	1e-31	ref	PREDICTED: uncharacterized protein LOC105323250 isoform X2	Crassostrea gigas
Ac_Uni_000850	BAO00805.1	2735	1/1	1722	63	1012	2733	1	575	588	97.8	87.8	93.7	1	1	1032	0	dbj	vesicular acetylcholine transporter	Ambigolimax valentianus
Ac_Uni_000851		1520
Ac_Uni_000852		665
Ac_Uni_000853	XP_005094828.1	1801	1/1	762	42.3	163	924	1	241	243	106.2	43.4	57.4	4	1	187	3e-53	ref	PREDICTED: uncharacterized protein LOC101860397 isoform X1	Aplysia californica
Ac_Uni_000854		401
Ac_Uni_000855	EHJ78503.1	1457	1/2	303	20.8	313	11	509	617	830	13.1	34.9	53.2	8	-2	63.9	3e-11	gb	endonuclease-reverse transcriptase	Danaus plexippus
Ac_Uni_000856	XP_011446460.1	1116	1/1	435	39	435	1	857	1008	1209	12.7	34.6	52.9	8	-1	85.1	1e-15	ref	PREDICTED: uncharacterized protein LOC105341578	Crassostrea gigas
Ac_Uni_000857		337
Ac_Uni_000858	XP_005112429.1	1799	1/1	498	27.7	1446	949	12	179	180	93.3	66.1	82.1	2	-3	234	5e-72	ref	PREDICTED: protein FAM173B-like	Aplysia californica
Ac_Uni_000859	XP_005101465.1	1871	1/1	132	7.1	1871	1740	51	95	98	45.9	55.6	68.9	1	-1	57.8	3e-08	ref	PREDICTED: sodium-influx-stimulating peptide-like isoform X1	Aplysia californica
Ac_Uni_000860		2117
Ac_Uni_000861		318
Ac_Uni_000862		1272
Ac_Uni_000863		1277
Ac_Uni_000864		458
Ac_Uni_000865		2201
Ac_Uni_000866		530
Ac_Uni_000867		574
Ac_Uni_000868	XP_005095009.1	933	1/1	351	37.6	10	360	199	322	345	35.9	35.5	48.4	7	1	66.2	4e-10	ref	PREDICTED: uncharacterized protein LOC101861720	Aplysia californica
Ac_Uni_000869	XP_005095009.1	787	1/1	318	40.4	10	327	199	311	345	32.8	38.1	50.4	7	1	65.5	4e-10	ref	PREDICTED: uncharacterized protein LOC101861720	Aplysia californica
Ac_Uni_000870	XP_005106522.1	964	1/2	231	24	275	505	112	188	198	38.9	39	63.6	0	2	68.9	6e-21	ref	PREDICTED: uncharacterized protein LOC101854436	Aplysia californica
Ac_Uni_000871		1016
Ac_Uni_000872	XP_008477442.1	1995	1/2	135	6.8	615	481	634	679	685	6.7	43.5	58.7	1	-1	39.3	4e-06	ref	PREDICTED: UDP-glucuronosyltransferase 2A1-like	Diaphorina citri
Ac_Uni_000873	KDR16678.1	862	1/1	192	22.3	513	704	47	119	145	50.3	42.5	61.6	9	3	56.2	1e-07	gb	hypothetical protein L798_09068	Zootermopsis nevadensis
Ac_Uni_000874		526
Ac_Uni_000875	JAG49854.1	2002	1/1	267	13.3	1729	1995	24	118	157	60.5	40	62.1	6	1	76.3	5e-14	gb	hypothetical protein, partial	Lygus hesperus
Ac_Uni_000876		886
Ac_Uni_000877	EHJ70865.1	1628	1/1	240	14.7	744	505	492	571	571	14	42.5	55	0	-3	68.2	7e-10	gb	endonuclease-reverse transcriptase	Danaus plexippus
Ac_Uni_000878		1365
Ac_Uni_000879	JAC14558.1	599	1/1	243	40.6	68	310	5	82	312	26	44.4	55.6	0	2	60.5	6e-09	gb	putative transposable element, partial	Triatoma infestans
Ac_Uni_000880		309
Ac_Uni_000881	ADF18552.1	868	1/2	153	17.6	297	145	620	670	977	5.2	37.3	68.6	0	-2	45.8	2e-07	gb	endonuclease-reverse transcriptase	Bombyx mori
Ac_Uni_000882		260
Ac_Uni_000883		1467
Ac_Uni_000884	XP_005103996.1	1870	1/1	666	35.6	381	1046	65	247	261	85.1	32.4	50.5	0	3	125	4e-30	ref	PREDICTED: RNA-directed DNA polymerase from mobile element jockey-like	Aplysia californica
Ac_Uni_000885		1862
Ac_Uni_000886	XP_011446460.1	1336	1/1	399	29.9	1218	820	980	1114	1209	11.5	36	49.6	6	-2	61.6	7e-08	ref	PREDICTED: uncharacterized protein LOC105341578	Crassostrea gigas
Ac_Uni_000887		537
Ac_Uni_000888	XP_011174939.1	300	1/1	195	65	92	286	182	246	274	23.7	40	55.4	0	2	55.5	2e-08	ref	PREDICTED: uncharacterized protein LOC105207208	Solenopsis invicta
Ac_Uni_000889	JAC31779.1	623	1/3	90	14.4	180	91	524	553	654	4.6	56.7	73.3	0	-3	39.7	7e-06	gb	putative outcast ele5 orf2 -h 1e-60 -j 4, partial	Amblyomma triste
Ac_Uni_000890		1119
Ac_Uni_000891	XP_005095813.1	3675	1/1	1461	39.8	3528	2068	10	488	488	99.8	62.8	75.4	0	-1	665	0	ref	PREDICTED: lysosomal Pro-X carboxypeptidase-like	Aplysia californica
Ac_Uni_000892		838
Ac_Uni_000893	XP_005099050.1	2853	1/1	1503	52.7	904	2406	62	565	699	72.1	69.4	82.5	3	1	704	0	ref	PREDICTED: BTB/POZ domain-containing protein 9-like	Aplysia californica
Ac_Uni_000894	XP_011568535.1	1423	1/4	267	18.8	699	965	350	438	658	13.7	34.4	64.4	1	3	65.9	3e-16	ref	PREDICTED: RNA-directed DNA polymerase from mobile element jockey-like	Plutella xylostella
Ac_Uni_000895		1226
Ac_Uni_000896	XP_011423693.1	2149	1/1	1176	54.7	80	1255	1	392	399	98.2	54.1	73	0	2	439	1e-146	ref	PREDICTED: uncharacterized protein LOC105325710	Crassostrea gigas
Ac_Uni_000897	XP_011423693.1	2063	1/1	981	47.6	189	1169	66	392	399	82	53.5	72.2	0	3	362	1e-117	ref	PREDICTED: uncharacterized protein LOC105325710	Crassostrea gigas
Ac_Uni_000898	XP_011423693.1	1544	1/1	1176	76.2	1346	171	1	392	399	98.2	54.1	73	0	-1	439	1e-149	ref	PREDICTED: uncharacterized protein LOC105325710	Crassostrea gigas
Ac_Uni_000899		268
Ac_Uni_000900		739
Ac_Uni_000901		392
Ac_Uni_000902	XP_005101385.1	909	1/1	186	20.5	1	186	456	517	518	12	54.8	59.7	0	1	69.3	5e-11	ref	PREDICTED: UDP-glucuronosyltransferase 1-4-like isoform X2	Aplysia californica
Ac_Uni_000903		520
Ac_Uni_000904	XP_012144315.1	586	1/2	477	81.4	483	7	119	284	290	61	28.2	45.2	18	-2	66.6	3e-11	ref	PREDICTED: adhesive plaque matrix protein-like	Megachile rotundata
Ac_Uni_000905		486
Ac_Uni_000906		504
Ac_Uni_000907	JAG49854.1	594	1/1	336	56.6	584	249	24	137	157	72.6	38.6	60.5	2	-2	76.6	9e-16	gb	hypothetical protein, partial	Lygus hesperus
Ac_Uni_000908		1090
Ac_Uni_000909		1117
Ac_Uni_000910	XP_005095611.1	2151	1/2	333	15.5	2062	1730	28	147	207	58	31.7	51.7	9	-3	54.7	2e-10	ref	PREDICTED: uncharacterized protein LOC101862106	Aplysia californica
Ac_Uni_000911	JAA62207.1	929	1/3	267	28.7	866	600	28	103	107	83.2	41.6	55.1	0	-1	62.4	3e-10	gb	Putative syntaxin-binding protein 2, partial	Rhipicephalus pulchellus
Ac_Uni_000912		239
Ac_Uni_000913		279
Ac_Uni_000914		1498
Ac_Uni_000915		516
Ac_Uni_000916	XP_008181258.1	295	1/4	138	46.8	3	140	84	129	151	30.5	63	73.9	0	3	67.8	1e-13	ref	PREDICTED: zinc finger protein 2 homolog	Acyrthosiphon pisum
Ac_Uni_000917		418
Ac_Uni_000918		1605
Ac_Uni_000919		1997
Ac_Uni_000920	XP_012551562.1	1119	1/2	156	13.9	1057	902	15	68	206	26.2	59.3	72.2	2	-3	59.7	3e-08	ref	PREDICTED: uncharacterized protein LOC105842522	Bombyx mori
Ac_Uni_000921	XP_005102609.1	1875	1/1	237	12.6	1539	1303	1	79	79	100	79.7	91.1	0	-1	130	3e-34	ref	PREDICTED: costars family protein ABRACL-like isoform X1	Aplysia californica
Ac_Uni_000922	JAG14770.1	3407	1/3	330	9.7	2846	2517	1	118	372	32.3	35	58.3	10	-1	69.7	2e-17	gb	RNA-directed DNA polymerase from mobile element jockey	Lygus hesperus
Ac_Uni_000923		295
Ac_Uni_000924		1578
Ac_Uni_000925		381
Ac_Uni_000926		2237
Ac_Uni_000927		1083
Ac_Uni_000928		273
Ac_Uni_000929		2498
Ac_Uni_000930	XP_001891750.1	2331	1/7	63	2.7	479	417	2	22	48	43.8	95.2	100	0	-2	54.7	1e-07	ref	T-cell receptor beta chain ANA 11, partial	Brugia malayi
Ac_Uni_000931		742
Ac_Uni_000932		2996
Ac_Uni_000933		644
Ac_Uni_000934		2316
Ac_Uni_000935	XP_011442861.1	3174	1/1	918	28.9	65	982	1	304	341	90.9	43.5	63.9	4	2	253	7e-74	ref	PREDICTED: leucine-rich repeat-containing protein 59-like	Crassostrea gigas
Ac_Uni_000936	XP_011442861.1	2801	1/1	918	32.8	65	982	1	304	341	90.9	43.5	63.9	4	2	253	2e-74	ref	PREDICTED: leucine-rich repeat-containing protein 59-like	Crassostrea gigas
Ac_Uni_000937		1857
Ac_Uni_000938	XP_005112050.1	3432	1/1	363	10.6	834	1196	1	121	121	100	91.7	95.9	0	3	236	1e-70	ref	PREDICTED: ubiquitin-like protein 3-like	Aplysia californica
Ac_Uni_000939		1064
Ac_Uni_000940		1110
Ac_Uni_000941	XP_008188120.1	517	1/9	330	63.8	515	186	93	202	283	38.9	63.6	76.4	0	-3	165	5e-49	ref	PREDICTED: zinc finger protein 180-like	Acyrthosiphon pisum
Ac_Uni_000942	EZA60810.1	1030	1/1	216	21	655	870	10	87	90	86.7	50	66.7	6	1	90.1	2e-20	gb	hypothetical protein X777_13643	Cerapachys biroi
Ac_Uni_000943		2589
Ac_Uni_000944		2064
Ac_Uni_000945		2092
Ac_Uni_000946		2018
Ac_Uni_000947		467
Ac_Uni_000948		619
Ac_Uni_000949		317
Ac_Uni_000950	XP_005107779.1	742	1/15	162	21.8	742	581	471	524	668	8.1	64.8	74.1	0	-1	83.2	5e-16	ref	PREDICTED: zinc finger protein 135-like	Aplysia californica
Ac_Uni_000951	JAG38502.1	1084	1/2	132	12.2	851	982	146	192	220	21.4	59.6	76.6	3	2	55.5	1e-14	gb	hypothetical protein CM83_1251, partial	Lygus hesperus
Ac_Uni_000952		427
Ac_Uni_000953	XP_005102558.1	683	1/1	120	17.6	1	120	124	167	167	26.3	70.5	75	4	1	56.6	6e-08	ref	PREDICTED: signal recognition particle 19 kDa protein-like	Aplysia californica
Ac_Uni_000954	XP_005095607.1	4605	1/1	315	6.8	12	326	120	238	270	44.1	46.2	64.7	14	3	103	8e-22	ref	PREDICTED: RNA-directed DNA polymerase from mobile element jockey-like	Aplysia californica
Ac_Uni_000955		472
Ac_Uni_000956	XP_011435523.1	3030	1/1	1170	38.6	2666	1497	19	353	359	113.6	26.5	41.2	18	-2	112	3e-24	ref	PREDICTED: src kinase-associated phosphoprotein 1-like	Crassostrea gigas
Ac_Uni_000957	XP_005096295.1	9021	1/3	3633	40.3	5346	1714	1087	2475	2500	57.5	36.4	50.7	226	-1	682	0	ref	PREDICTED: uncharacterized protein LOC101864682 isoform X2	Aplysia californica
Ac_Uni_000958	KFM60447.1	1143	1/1	138	12.1	143	6	262	311	394	12.7	52	66	4	-2	53.9	9e-06	gb	Zinc finger protein 182, partial	Stegodyphus mimosarum
Ac_Uni_000959		3267
Ac_Uni_000960		649
Ac_Uni_000961		341
Ac_Uni_000962	XP_011434351.1	1029	1/1	507	49.3	284	790	1	167	988	17.1	41.4	68.6	0	2	164	1e-42	ref	PREDICTED: uncharacterized protein LOC105333196 isoform X2	Crassostrea gigas
Ac_Uni_000963	XP_011550464.1	480	1/1	363	75.6	423	61	410	529	611	19.8	34.7	66.9	0	-1	88.6	6e-19	ref	PREDICTED: RNA-directed DNA polymerase from mobile element jockey-like	Plutella xylostella
Ac_Uni_000964	JAG10573.1	506	1/1	261	51.6	268	8	293	383	484	18.8	46.2	61.5	4	-2	68.9	5e-12	gb	hypothetical protein CM83_66766	Lygus hesperus
Ac_Uni_000965	JAA77601.1	467	1/2	186	39.8	187	2	98	160	207	30.4	42.9	68.3	1	-2	57.4	1e-10	gb	endonuclease-reverse transcriptase, partial	Pararge aegeria
Ac_Uni_000966	JAA77601.1	368	1/1	153	41.6	216	368	89	139	207	24.6	45.1	70.6	0	3	55.5	3e-08	gb	endonuclease-reverse transcriptase, partial	Pararge aegeria
Ac_Uni_000967	XP_005111687.1	2283	1/1	1296	56.8	360	1655	1	470	484	97.5	49.4	65.5	40	3	432	1e-142	ref	PREDICTED: ankyrin repeat, PH and SEC7 domain containing protein secG-like isoform X1	Aplysia californica
Ac_Uni_000968	XP_005111687.1	2354	1/1	1296	55.1	431	1726	1	470	484	97.5	49.4	65.5	40	2	432	1e-142	ref	PREDICTED: ankyrin repeat, PH and SEC7 domain containing protein secG-like isoform X1	Aplysia californica
Ac_Uni_000969		969
Ac_Uni_000970		236
Ac_Uni_000971		1084
Ac_Uni_000972		596
Ac_Uni_000973	AGZ84231.1	1880	1/2	369	19.6	514	882	165	290	353	35.7	40.5	54.8	3	1	89.4	2e-22	gb	transposase, partial	Pugilina cochlidium
Ac_Uni_000974		404
Ac_Uni_000975	XP_009046710.1	736	1/1	300	40.8	710	411	55	151	402	25.6	31.1	49.5	3	-3	56.2	5e-07	ref	hypothetical protein LOTGIDRAFT_138163	Lottia gigantea
Ac_Uni_000976	XP_005090999.1	3318	1/1	1872	56.4	3032	1161	1	556	569	111.2	29.4	48.2	9	-2	231	5e-63	ref	PREDICTED: kelch-like protein 29-like	Aplysia californica
Ac_Uni_000977		2307
Ac_Uni_000978		468
Ac_Uni_000979		286
Ac_Uni_000980		1868
Ac_Uni_000981		351
Ac_Uni_000982		498
Ac_Uni_000983		1234
Ac_Uni_000984		531
Ac_Uni_000985		735
Ac_Uni_000986		792
Ac_Uni_000987		1606
Ac_Uni_000988		547
Ac_Uni_000989	JAA77601.1	3415	1/1	216	6.3	3199	3414	89	160	207	34.8	45.8	70.8	0	1	75.5	5e-13	gb	endonuclease-reverse transcriptase, partial	Pararge aegeria
Ac_Uni_000990		519
Ac_Uni_000991		1213
Ac_Uni_000992		1093
Ac_Uni_000993	KHN85506.1	1172	1/8	231	19.7	661	891	6	82	481	16	55.8	66.2	0	1	95.9	2e-19	gb	Testicular acid phosphatase -like protein	Toxocara canis
Ac_Uni_000994		337
Ac_Uni_000995		654
Ac_Uni_000996		1029
Ac_Uni_000997		724
Ac_Uni_000998	ABO40828.1	2642	1/1	1320	50	695	2014	1	433	435	102.1	50	66.7	4	2	444	1e-146	gb	gram-negative bacteria binding protein	Biomphalaria glabrata
Ac_Uni_000999	XP_011421866.1	2483	1/1	294	11.8	623	330	29	125	192	51	36.7	54.1	0	-1	62.4	8e-09	ref	PREDICTED: craniofacial development protein 2-like	Crassostrea gigas
Ac_Uni_001000		694
Ac_Uni_001001		1344
Ac_Uni_001002		509
Ac_Uni_001003	XP_011306254.1	2508	1/1	528	21.1	2120	1593	1	177	212	84	55.6	73	2	-2	186	8e-52	ref	PREDICTED: PRKR-interacting protein 1 homolog	Fopius arisanus
Ac_Uni_001004		1989
Ac_Uni_001005	JAG21222.1	1875	1/1	399	21.3	1524	1126	6	151	152	98.7	32.7	46	17	-1	62.4	2e-09	gb	Ribonuclease H, partial	Lygus hesperus
Ac_Uni_001006	JAG10573.1	1541	1/1	288	18.7	145	432	269	362	484	20.2	40.8	56.1	2	1	65.5	4e-09	gb	hypothetical protein CM83_66766	Lygus hesperus
Ac_Uni_001007		338
Ac_Uni_001008	XP_005099988.1	242	1/1	234	96.7	241	8	258	341	792	10.6	31	57.1	6	-2	52	2e-07	ref	PREDICTED: dnaJ homolog subfamily C member 7-like	Aplysia californica
Ac_Uni_001009		1617
Ac_Uni_001010		549
Ac_Uni_001011		733
Ac_Uni_001012	XP_005091409.1	486	1/1	303	62.3	65	367	458	560	591	17.4	41.7	63.1	2	2	85.5	7e-18	ref	PREDICTED: protein fem-1 homolog C-like	Aplysia californica
Ac_Uni_001013	XP_009062377.1	888	1/11	171	19.3	887	717	67	123	519	11	50.9	63.2	0	-2	63.5	1e-12	ref	hypothetical protein LOTGIDRAFT_128039	Lottia gigantea
Ac_Uni_001014	KFM60995.1	581	1/3	576	99.1	577	2	258	427	467	41.5	27.8	44.3	2	-2	56.6	2e-07	gb	hypothetical protein X975_04887, partial	Stegodyphus mimosarum
Ac_Uni_001015		799
Ac_Uni_001016		1082
Ac_Uni_001017	BAJ14323.1	787	1/1	396	50.3	3	398	12	144	145	91.7	96.2	97.7	1	3	261	2e-87	dbj	alpha tubulin 1, partial	Pinctada fucata
Ac_Uni_001018	XP_005107093.1	1345	1/1	687	51.1	1274	588	362	567	567	41.3	38.9	52.6	5	-3	160	3e-41	ref	PREDICTED: uncharacterized protein LOC101846087	Aplysia californica
Ac_Uni_001019		371
Ac_Uni_001020		277
Ac_Uni_001021	XP_005088858.1	736	1/1	168	22.8	23	190	175	230	585	9.6	42.9	69.6	0	2	58.2	1e-07	ref	PREDICTED: uncharacterized protein LOC101853268	Aplysia californica
Ac_Uni_001022		693
Ac_Uni_001023		1477
Ac_Uni_001024		656
Ac_Uni_001025	JAC08831.1	1702	1/4	282	16.6	886	605	50	135	189	49.7	37.2	55.3	0	-1	66.6	2e-10	gb	putative srg family chemoreceptor, partial	Aedes albopictus
Ac_Uni_001026	XP_005106522.1	1495	1/3	255	17.1	837	1091	77	161	198	42.9	40	54.1	0	3	55.5	1e-22	ref	PREDICTED: uncharacterized protein LOC101854436	Aplysia californica
Ac_Uni_001027	JAG49394.1	854	1/2	147	17.2	10	156	465	518	557	9.7	42.6	59.3	5	1	52.4	3e-10	gb	hypothetical protein, partial	Lygus hesperus
Ac_Uni_001028		945
Ac_Uni_001029		912
Ac_Uni_001030		1879
Ac_Uni_001031	CAA51233.1	3777	1/1	615	16.3	151	765	1	205	205	100	95.6	97.6	0	1	395	1e-127	emb	RAB1	Lymnaea stagnalis
Ac_Uni_001032	XP_005097023.1	1611	1/1	804	49.9	1582	779	1	266	266	100.8	86.6	92.9	0	-3	465	1e-161	ref	PREDICTED: 26S proteasome non-ATPase regulatory subunit 8-like	Aplysia californica
Ac_Uni_001033	XP_005102315.1	937	1/2	201	21.5	315	115	133	192	465	14.4	38.8	59.7	0	-2	47.8	3e-09	ref	PREDICTED: lengsin-like	Aplysia californica
Ac_Uni_001034	XP_005092437.1	1139	1/1	189	16.6	67	255	357	419	541	11.6	52.4	74.6	0	1	67.4	5e-10	ref	PREDICTED: uncharacterized protein LOC101854931	Aplysia californica
Ac_Uni_001035	XP_005106522.1	613	1/1	321	52.4	4	324	87	198	198	56.6	37.5	57.1	5	1	77	2e-15	ref	PREDICTED: uncharacterized protein LOC101854436	Aplysia californica
Ac_Uni_001036		636
Ac_Uni_001037	AHN53440.1	2729	1/1	1401	51.3	1264	2664	11	448	449	104.5	48.4	65.7	2	1	439	1e-143	gb	DDE superfamily endonuclease	Nuttalliella namaqua
Ac_Uni_001038	XP_008476273.1	1453	1/1	195	13.4	1257	1451	60	130	312	22.8	39.4	63.4	6	3	53.9	1e-05	ref	PREDICTED: craniofacial development protein 2-like	Diaphorina citri
Ac_Uni_001039	XP_005101122.1	2325	1/1	1212	52.1	532	1743	1	407	408	99.8	63.6	79.9	3	1	549	0	ref	PREDICTED: arrestin domain-containing protein 3-like isoform X1	Aplysia californica
Ac_Uni_001040	XP_003150557.1	1827	1/5	477	26.1	1526	1050	51	196	196	82.1	24.8	50.3	2	-2	71.6	4e-12	ref	hypothetical protein LOAG_15015, partial	Loa loa
Ac_Uni_001041	XP_005102325.1	4581	1/1	1119	24.4	4429	3311	9	381	386	96.6	80.7	92.2	0	-3	650	0	ref	PREDICTED: probable pyruvate dehydrogenase E1 component subunit alpha, mitochondrial-like	Aplysia californica
Ac_Uni_001042	XP_002408083.1	1936	1/36	219	11.3	3	221	1	73	170	42.9	72.6	72.6	0	3	132	7e-36	ref	hypothetical protein IscW_ISCW009696, partial	Ixodes scapularis
Ac_Uni_001043		1208
Ac_Uni_001044		1669
Ac_Uni_001045	XP_005109860.1	1488	1/4	300	20.2	1284	985	878	978	1109	9.2	32.4	50	2	-1	63.2	3e-08	ref	PREDICTED: AF4/FMR2 family member 4-like	Aplysia californica
Ac_Uni_001046		2214
Ac_Uni_001047		2266
Ac_Uni_001048	XP_005104784.1	4580	1/1	1377	30.1	4190	2814	50	502	543	84.5	54	73.2	0	-1	503	1e-161	ref	PREDICTED: MFS-type transporter SLC18B1-like isoform X1	Aplysia californica
Ac_Uni_001049		2510
Ac_Uni_001050		688
Ac_Uni_001051		2514
Ac_Uni_001052		1336
Ac_Uni_001053		1426
Ac_Uni_001054		355
Ac_Uni_001055	XP_005104877.1	853	1/4	852	99.9	2	853	577	860	912	31.1	59.2	73.2	0	2	394	1e-129	ref	PREDICTED: histone-lysine N-methyltransferase PRDM9-like	Aplysia californica
Ac_Uni_001056	XP_011550464.1	1341	1/1	513	38.3	1257	745	283	452	611	28.5	42.5	63.2	3	-1	124	1e-28	ref	PREDICTED: RNA-directed DNA polymerase from mobile element jockey-like	Plutella xylostella
Ac_Uni_001057	EYC02253.1	379	1/11	375	98.9	376	2	32	159	188	69.7	42.7	58	6	-1	71.2	3e-14	gb	hypothetical protein Y032_0101g3393	Ancylostoma ceylanicum
Ac_Uni_001058		371
Ac_Uni_001059	JAG49854.1	1738	1/1	195	11.2	1497	1691	15	79	157	41.4	41.5	75.4	0	3	70.9	3e-12	gb	hypothetical protein, partial	Lygus hesperus
Ac_Uni_001060		506
Ac_Uni_001061		241
Ac_Uni_001062		843
Ac_Uni_001063		521
Ac_Uni_001064		461
Ac_Uni_001065		269
Ac_Uni_001066		999
Ac_Uni_001067		579
Ac_Uni_001068	XP_001895503.1	515	1/4	114	22.1	390	503	2	39	65	58.5	47.4	47.4	0	3	52	1e-07	ref	hypothetical protein Bm1_20240, partial	Brugia malayi
Ac_Uni_001069		285
Ac_Uni_001070	XP_008183335.1	2414	1/1	885	36.7	1995	1111	84	349	465	63.4	22.4	43.1	0	-3	64.7	1e-08	ref	PREDICTED: spindle assembly abnormal protein 6 homolog isoform X2	Acyrthosiphon pisum
Ac_Uni_001071	KDR16678.1	450	1/1	306	68	144	449	22	123	145	70.3	43.1	67.6	0	3	95.5	9e-24	gb	hypothetical protein L798_09068	Zootermopsis nevadensis
Ac_Uni_001072	XP_005099188.1	2461	1/1	981	39.9	3	983	5	331	331	98.8	90.5	95.7	0	3	675	0	ref	PREDICTED: LIM and senescent cell antigen-like-containing domain protein 1-like isoform X5	Aplysia californica
Ac_Uni_001073		1686
Ac_Uni_001074		508
Ac_Uni_001075		1866
Ac_Uni_001076		777
Ac_Uni_001077	ADI61820.1	1780	1/2	534	30	791	258	678	857	1013	18.9	32.5	47.1	13	-3	62	4e-20	gb	endonuclease-reverse transcriptase	Bombyx mori
Ac_Uni_001078		1485
Ac_Uni_001079		2557
Ac_Uni_001080		568
Ac_Uni_001081	XP_005096900.1	4154	1/1	1923	46.3	4067	2145	3	647	1244	52	77.9	87.5	6	-1	1030	0	ref	PREDICTED: anoctamin-8-like	Aplysia californica
Ac_Uni_001082		753
Ac_Uni_001083		3532
Ac_Uni_001084		357
Ac_Uni_001085		514
Ac_Uni_001086		1066
Ac_Uni_001087	AHN53443.1	1016	1/1	561	55.2	1	561	1200	1386	1387	13.5	42.2	62	0	1	151	2e-38	gb	reverse transcriptase, partial	Nuttalliella namaqua
Ac_Uni_001088		969
Ac_Uni_001089	AAL99981.1	2192	1/1	303	13.8	171	473	1	101	101	100	92.1	94.1	0	3	202	6e-60	gb	AF486842_1 60S ribosomal protein L37	Aplysia californica
Ac_Uni_001090		334
Ac_Uni_001091		523
Ac_Uni_001092		982
Ac_Uni_001093		824
Ac_Uni_001094	XP_005101525.1	1305	1/1	243	18.6	686	928	1814	1891	1908	4.2	42	60.5	0	2	63.2	2e-08	ref	PREDICTED: FRAS1-related extracellular matrix protein 1-like	Aplysia californica
Ac_Uni_001095		742
Ac_Uni_001096	XP_005107309.1	2834	1/1	1791	63.2	339	2129	7	639	659	96.2	66.9	76.7	37	3	795	0	ref	PREDICTED: rab5 GDP/GTP exchange factor-like isoform X3	Aplysia californica
Ac_Uni_001097		263
Ac_Uni_001098		381
Ac_Uni_001099		1628
Ac_Uni_001100		579
Ac_Uni_001101		1252
Ac_Uni_001102	JAG10573.1	1165	1/3	405	34.8	573	977	261	396	484	28.1	42.6	58.1	1	3	102	3e-31	gb	hypothetical protein CM83_66766	Lygus hesperus
Ac_Uni_001103	JAG14766.1	1705	1/1	195	11.4	1511	1705	17	81	173	37.6	43.1	60	0	2	56.2	5e-07	gb	Retrovirus-related Pol polyprotein LINE-1, partial	Lygus hesperus
Ac_Uni_001104	XP_005106522.1	2078	1/2	267	12.8	1614	1348	99	187	198	44.9	37.1	57.3	0	-3	58.5	5e-10	ref	PREDICTED: uncharacterized protein LOC101854436	Aplysia californica
Ac_Uni_001105		947
Ac_Uni_001106		940
Ac_Uni_001107		1352
Ac_Uni_001108	XP_005101474.1	329	1/10	327	99.4	329	3	529	637	756	14.4	64.2	78	0	-1	167	1e-47	ref	PREDICTED: zinc finger protein 93-like	Aplysia californica
Ac_Uni_001109		629
Ac_Uni_001110		1894
Ac_Uni_001111		684
Ac_Uni_001112	JAG10573.1	736	1/2	441	59.9	588	148	319	464	484	30.4	29.9	53.1	0	-2	75.1	7e-18	gb	hypothetical protein CM83_66766	Lygus hesperus
Ac_Uni_001113		336
Ac_Uni_001114		740
Ac_Uni_001115		1116
Ac_Uni_001116		1020
Ac_Uni_001117		585
Ac_Uni_001118		1129
Ac_Uni_001119	XP_011446460.1	602	1/2	222	36.9	590	369	875	948	1209	6.1	36.5	56.8	0	-1	54.3	4e-12	ref	PREDICTED: uncharacterized protein LOC105341578	Crassostrea gigas
Ac_Uni_001120		243
Ac_Uni_001121	XP_005088906.1	2569	1/1	684	26.6	1576	893	1	228	229	99.6	84.2	92.5	0	-1	394	1e-130	ref	PREDICTED: loss of heterozygosity 12 chromosomal region 1 protein homolog	Aplysia californica
Ac_Uni_001122		1121
Ac_Uni_001123		487
Ac_Uni_001124		370
Ac_Uni_001125		748
Ac_Uni_001126		566
Ac_Uni_001127		974
Ac_Uni_001128	XP_005110339.1	1159	1/1	660	56.9	385	1044	111	325	325	67.7	59.5	76.8	0	1	271	8e-87	ref	PREDICTED: iron-sulfur cluster co-chaperone protein HscB, mitochondrial-like	Aplysia californica
Ac_Uni_001129		913
Ac_Uni_001130		575
Ac_Uni_001131		658
Ac_Uni_001132		914
Ac_Uni_001133		537
Ac_Uni_001134		1494
Ac_Uni_001135		447
Ac_Uni_001136		474
Ac_Uni_001137	XP_008483668.1	1425	1/1	408	28.6	1405	998	22	160	547	26	33.8	52.8	6	-3	68.2	5e-10	ref	PREDICTED: uncharacterized protein LOC103520360	Diaphorina citri
Ac_Uni_001138		389
Ac_Uni_001139		353
Ac_Uni_001140		676
Ac_Uni_001141		605
Ac_Uni_001142		1017
Ac_Uni_001143		2494
Ac_Uni_001144		980
Ac_Uni_001145	XP_009059869.1	2363	1/1	1260	53.3	517	1776	69	490	490	86.1	54.3	73.7	2	1	475	1e-158	ref	hypothetical protein LOTGIDRAFT_218879	Lottia gigantea
Ac_Uni_001146	XP_009059869.1	1964	1/1	1260	64.2	407	1666	69	490	490	86.1	54.3	73.7	2	2	475	1e-160	ref	hypothetical protein LOTGIDRAFT_218879	Lottia gigantea
Ac_Uni_001147	XP_005102101.1	866	1/2	156	18	535	380	61	112	192	27.1	50	73.1	0	-2	55.8	9e-11	ref	PREDICTED: uncharacterized protein LOC101847506	Aplysia californica
Ac_Uni_001148	XP_005102194.1	1122	1/1	702	62.6	996	295	1	236	244	98.8	46.1	66.8	7	-1	218	2e-67	ref	PREDICTED: craniofacial development protein 2-like	Aplysia californica
Ac_Uni_001149		1915
Ac_Uni_001150		1111
Ac_Uni_001151		2040
Ac_Uni_001152	XP_005091010.1	2380	1/1	1533	64.4	2260	728	1	522	577	90.5	65.3	80.8	11	-1	699	0	ref	PREDICTED: high-affinity choline transporter 1-like	Aplysia californica
Ac_Uni_001153		764
Ac_Uni_001154		426
Ac_Uni_001155	XP_008477442.1	761	1/1	135	17.7	443	309	634	679	685	6.7	47.8	73.9	1	-1	53.1	7e-06	ref	PREDICTED: UDP-glucuronosyltransferase 2A1-like	Diaphorina citri
Ac_Uni_001156		346
Ac_Uni_001157		636
Ac_Uni_001158		490
Ac_Uni_001159		684
Ac_Uni_001160	JAA93517.1	1616	1/1	318	19.7	44	361	1	98	106	103.8	30	31.8	4	2	53.9	7e-07	gb	putative u88, partial	Psorophora albipes
Ac_Uni_001161		896
Ac_Uni_001162		1561
Ac_Uni_001163		1175
Ac_Uni_001164		447
Ac_Uni_001165		964
Ac_Uni_001166		446
Ac_Uni_001167		595
Ac_Uni_001168		233
Ac_Uni_001169		604
Ac_Uni_001170		1002
Ac_Uni_001171		486
Ac_Uni_001172		845
Ac_Uni_001173		790
Ac_Uni_001174		583
Ac_Uni_001175		1325
Ac_Uni_001176		1767
Ac_Uni_001177		714
Ac_Uni_001178	JAG49394.1	1242	1/2	180	14.5	645	824	463	523	557	11	36.1	57.4	1	3	44.7	7e-09	gb	hypothetical protein, partial	Lygus hesperus
Ac_Uni_001179		596
Ac_Uni_001180		1076
Ac_Uni_001181		298
Ac_Uni_001182		376
Ac_Uni_001183		693
Ac_Uni_001184		1338
Ac_Uni_001185		432
Ac_Uni_001186		560
Ac_Uni_001187		1700
Ac_Uni_001188		600
Ac_Uni_001189	XP_006568537.1	1608	1/12	480	29.9	1118	1597	1595	1751	4591	3.5	38.3	54.9	2	2	92.8	2e-17	ref	PREDICTED: protein split ends-like	Apis mellifera
Ac_Uni_001190		259
Ac_Uni_001191	AIJ27486.1	669	1/1	225	33.6	432	656	844	919	989	7.7	46.1	65.8	1	3	73.6	6e-13	gb	endonuclease-reverse transcriptase	Eyprepocnemis plorans plorans
Ac_Uni_001192	XP_005105259.1	1013	1/1	729	72	991	263	299	528	538	45.4	33.6	50	1	-2	108	5e-24	ref	PREDICTED: uncharacterized protein LOC101860992 isoform X1	Aplysia californica
Ac_Uni_001193		1281
Ac_Uni_001194	EHJ64665.1	1316	1/1	594	45.1	704	1297	1620	1817	2982	6.8	25.7	48	4	2	56.6	3e-06	gb	kinesin-like protein b	Danaus plexippus
Ac_Uni_001195	EHJ64665.1	1646	1/1	813	49.4	778	1590	1620	1907	2982	9.9	23.1	46.6	23	1	64.3	2e-08	gb	kinesin-like protein b	Danaus plexippus
Ac_Uni_001196	XP_005102065.1	2515	1/1	2094	83.3	400	2493	68	759	800	88.2	49	66.3	8	1	639	0	ref	PREDICTED: nucleolar protein 9-like isoform X1	Aplysia californica
Ac_Uni_001197	XP_005088858.1	1010	1/1	801	79.3	206	1006	4	261	585	46.2	34.4	53.7	3	2	152	2e-39	ref	PREDICTED: uncharacterized protein LOC101853268	Aplysia californica
Ac_Uni_001198	XP_005092790.1	688	1/2	174	25.3	558	385	100	160	392	15.6	39.3	54.1	3	-2	43.5	8e-08	ref	PREDICTED: RNA-directed DNA polymerase from mobile element jockey-like	Aplysia californica
Ac_Uni_001199		1838
Ac_Uni_001200	XP_009048646.1	1242	1/1	435	35	442	8	58	224	250	67.2	29.8	39.9	23	-3	58.5	1e-07	ref	hypothetical protein LOTGIDRAFT_112517, partial	Lottia gigantea
Ac_Uni_001201		1778
Ac_Uni_001202	XP_009048646.1	1364	1/1	300	22	307	8	110	224	250	46	31.3	43.5	15	-2	57	5e-07	ref	hypothetical protein LOTGIDRAFT_112517, partial	Lottia gigantea
Ac_Uni_001203	XP_009053405.1	1491	1/22	108	7.2	854	961	21	56	119	30.3	69.4	86.1	0	2	81.6	2e-16	ref	hypothetical protein LOTGIDRAFT_144349, partial	Lottia gigantea
Ac_Uni_001204		1694
Ac_Uni_001205		1702
Ac_Uni_001206		655
Ac_Uni_001207		418
Ac_Uni_001208	JAA61283.1	2961	1/1	252	8.5	2960	2709	9	92	161	52.8	35.3	47.1	1	-2	53.1	8e-06	gb	Putative syntaxin-binding protein 2, partial	Rhipicephalus pulchellus
Ac_Uni_001209		640
Ac_Uni_001210		469
Ac_Uni_001211		568
Ac_Uni_001212		863
Ac_Uni_001213	JAG60209.1	373	1/1	240	64.3	343	104	72	153	167	49.1	36.6	52.4	2	-1	52	4e-07	gb	hypothetical protein, partial	Lygus hesperus
Ac_Uni_001214	AIJ27486.1	1867	1/1	429	23	1006	578	331	481	989	15.3	29.1	52.3	8	-1	69.7	4e-10	gb	endonuclease-reverse transcriptase	Eyprepocnemis plorans plorans
Ac_Uni_001215		1346
Ac_Uni_001216	EFN76973.1	452	1/11	327	72.3	452	126	67	172	269	41.3	46.8	64.9	2	-1	74.3	1e-14	gb	hypothetical protein EAI_02435, partial	Harpegnathos saltator
Ac_Uni_001217	JAA61336.1	893	1/1	213	23.9	636	848	9	79	96	74	40.8	60.6	0	3	50.4	4e-06	gb	Putative histone h3 lysine 79 methyltransferase, partial	Rhipicephalus pulchellus
Ac_Uni_001218	XP_009055449.1	3118	1/1	681	21.8	2571	1891	3	227	242	93.8	64.3	78	0	-2	290	1e-88	ref	hypothetical protein LOTGIDRAFT_104529	Lottia gigantea
Ac_Uni_001219		2259
Ac_Uni_001220		1296
Ac_Uni_001221	XP_009064664.1	2220	1/3	2199	99.1	2212	14	389	1108	1248	59.3	47	64.2	7	-3	684	0	ref	hypothetical protein LOTGIDRAFT_131754, partial	Lottia gigantea
Ac_Uni_001222		591
Ac_Uni_001223		916
Ac_Uni_001224		1262
Ac_Uni_001225		1339
Ac_Uni_001226		620
Ac_Uni_001227		684
Ac_Uni_001228	BAD16593.1	1591	1/1	1011	63.5	123	1133	9	318	321	106.9	30	46.4	6	3	127	9e-31	dbj	DSC-2	Lymnaea stagnalis
Ac_Uni_001229		3074
Ac_Uni_001230		770
Ac_Uni_001231		1499
Ac_Uni_001232	XP_005097892.1	3995	1/1	3234	81	74	3307	35	1114	1114	98.2	62.9	78.2	16	2	1364	0	ref	PREDICTED: WD repeat and HMG-box DNA-binding protein 1-like isoform X1	Aplysia californica
Ac_Uni_001233		2003
Ac_Uni_001234	AAX24144.1	3431	1/1	1167	34	2187	1021	1	389	406	95.8	81.2	90.5	0	-3	672	0	gb	pannexin 5	Aplysia californica
Ac_Uni_001235	XP_008486327.1	857	1/1	153	17.9	452	604	6	56	257	19.8	51	78.4	0	2	62.8	2e-09	ref	PREDICTED: craniofacial development protein 2-like, partial	Diaphorina citri
Ac_Uni_001236		475
Ac_Uni_001237	JAA76506.1	4722	1/1	1227	26	209	1435	41	497	551	86.9	29.9	47.2	70	2	178	5e-45	gb	putative eif 2a kinase	Rhodnius prolixus
Ac_Uni_001238	XP_002060510.1	1951	1/1	231	11.8	986	756	43	115	169	46.7	43	55.7	2	-3	67	9e-11	ref	GJ22503, partial	Drosophila virilis
Ac_Uni_001239		771
Ac_Uni_001240	XP_001851562.1	1038	1/5	585	56.4	149	733	2	177	199	99.5	34.3	48.5	3	2	87	4e-18	ref	conserved hypothetical protein, partial	Culex quinquefasciatus
Ac_Uni_001241	JAG49394.1	978	1/2	261	26.7	669	929	459	545	557	15.6	44.8	70.1	0	3	94	3e-30	gb	hypothetical protein, partial	Lygus hesperus
Ac_Uni_001242		368
Ac_Uni_001243	XP_005097041.1	1693	1/1	627	37	542	1168	6	209	209	100	50.7	73.2	0	2	222	2e-67	ref	PREDICTED: uncharacterized protein LOC101861276	Aplysia californica
Ac_Uni_001244		1197
Ac_Uni_001245		850
Ac_Uni_001246		370
Ac_Uni_001247		387
Ac_Uni_001248		362
Ac_Uni_001249		380
Ac_Uni_001250	KHN80074.1	779	1/1	132	16.9	329	198	49	92	106	41.5	50	52.3	0	-1	53.1	4e-07	gb	hypothetical protein Tcan_04365	Toxocara canis
Ac_Uni_001251		1180
Ac_Uni_001252		2994
Ac_Uni_001253		325
Ac_Uni_001254		300
Ac_Uni_001255	XP_005096614.1	505	1/1	195	38.6	260	66	43	107	150	43.3	38.5	66.2	0	-3	61.2	3e-10	ref	PREDICTED: uncharacterized protein LOC101857785	Aplysia californica
Ac_Uni_001256		2248
Ac_Uni_001257	XP_005095855.1	3576	1/4	1566	43.8	3370	1805	815	1376	1387	44.3	29.8	40.7	92	-3	244	7e-64	ref	PREDICTED: uncharacterized protein LOC101859476	Aplysia californica
Ac_Uni_001258	XP_005095855.1	3768	1/4	1758	46.7	3562	1805	815	1376	1387	45.3	31.5	43.6	42	-3	271	4e-72	ref	PREDICTED: uncharacterized protein LOC101859476	Aplysia californica
Ac_Uni_001259		576
Ac_Uni_001260	XP_009048116.1	2729	1/1	1203	44.1	430	1632	112	523	532	77.6	47	65.6	12	1	391	1e-124	ref	hypothetical protein LOTGIDRAFT_238302	Lottia gigantea
Ac_Uni_001261	XP_009048116.1	2798	1/1	1203	43	430	1632	112	523	532	77.6	47	65.6	12	1	391	1e-124	ref	hypothetical protein LOTGIDRAFT_238302	Lottia gigantea
Ac_Uni_001262	XP_009048116.1	2683	1/1	1230	45.8	288	1517	103	523	532	79.3	47.6	65.9	12	3	403	1e-129	ref	hypothetical protein LOTGIDRAFT_238302	Lottia gigantea
Ac_Uni_001263	KDR23403.1	1043	1/1	243	23.3	377	135	1	81	206	39.3	64.2	72.8	0	-1	102	1e-23	gb	Histone-lysine N-methyltransferase SETMAR	Zootermopsis nevadensis
Ac_Uni_001264	XP_005108595.1	3650	1/1	792	21.7	3532	2741	4	270	278	96	57.7	70.8	3	-2	282	2e-84	ref	PREDICTED: versicolorin reductase-like	Aplysia californica
Ac_Uni_001265	AGZ84231.1	869	1/1	867	99.8	1	867	12	304	353	83	96.9	96.9	4	1	578	0	gb	transposase, partial	Pugilina cochlidium
Ac_Uni_001266	AGZ84231.1	760	1/1	426	56.1	2	427	49	190	353	40.2	96.5	97.9	0	2	286	2e-94	gb	transposase, partial	Pugilina cochlidium
Ac_Uni_001267		320
Ac_Uni_001268	XP_005097935.1	352	1/2	144	40.9	299	156	54	101	504	9.5	58.3	75	0	-3	62.8	5e-19	ref	PREDICTED: RNA-directed DNA polymerase from mobile element jockey-like	Aplysia californica
Ac_Uni_001269	XP_005092357.1	1254	1/1	984	78.5	1005	22	1	327	330	101.5	37.9	51.6	7	-1	212	2e-63	ref	PREDICTED: uncharacterized protein LOC101856242	Aplysia californica
Ac_Uni_001270	XP_005097935.1	1408	1/1	240	17	242	3	54	133	504	15.9	53.8	68.8	0	-3	83.6	5e-15	ref	PREDICTED: RNA-directed DNA polymerase from mobile element jockey-like	Aplysia californica
Ac_Uni_001271	XP_011449634.1	580	1/1	357	61.6	580	224	106	227	243	50.2	50.8	67.2	3	-1	125	1e-33	ref	PREDICTED: uncharacterized protein LOC105343837	Crassostrea gigas
Ac_Uni_001272		1179
Ac_Uni_001273	XP_008477442.1	2012	1/1	477	23.7	1150	1626	526	679	685	23.8	27.6	53.4	4	1	77.8	1e-12	ref	PREDICTED: UDP-glucuronosyltransferase 2A1-like	Diaphorina citri
Ac_Uni_001274	XP_005111267.1	2939	1/1	1254	42.7	1021	2274	10	436	445	97.1	67.8	78	14	1	573	0	ref	PREDICTED: ecto-NOX disulfide-thiol exchanger 1-like	Aplysia californica
Ac_Uni_001275		551
Ac_Uni_001276		1195
Ac_Uni_001277	XP_005091352.1	3660	1/1	975	26.6	268	1242	1	325	330	98.5	91.7	96.6	0	1	611	0	ref	PREDICTED: probable tRNA threonylcarbamoyladenosine biosynthesis protein osgep-like	Aplysia californica
Ac_Uni_001278	XP_011552918.1	1057	1/2	555	52.5	207	761	29	217	940	20.1	34.4	56.1	4	3	114	2e-31	ref	PREDICTED: RNA-directed DNA polymerase from mobile element jockey-like	Plutella xylostella
Ac_Uni_001279		1898
Ac_Uni_001280	EFN76649.1	2988	1/10	78	2.6	2911	2988	8	33	81	32.1	100	100	0	1	53.5	9e-07	gb	hypothetical protein EAI_16268, partial	Harpegnathos saltator
Ac_Uni_001281	XP_005106081.1	4149	1/1	642	15.5	3917	3276	61	274	283	75.6	67.8	85.5	0	-2	316	3e-96	ref	PREDICTED: 28S ribosomal protein S2, mitochondrial-like	Aplysia californica
Ac_Uni_001282		916
Ac_Uni_001283	JAG01707.1	1864	1/1	300	16.1	1	300	17	116	117	87.2	33.3	56.9	2	1	62.4	1e-09	gb	Putative uncharacterized transposon-derived protein F52C9.6, partial	Lygus hesperus
Ac_Uni_001284	AAG60623.1	1700	1/1	321	18.9	1255	935	123	236	247	47	50	57.8	9	-2	81.6	3e-15	gb	AF294917_1 ribosomal protein S6	Aplysia californica
Ac_Uni_001285	JAG48700.1	913	1/2	210	23	540	749	103	179	246	31.3	40.3	59.7	7	3	58.2	2e-14	gb	hypothetical protein, partial	Lygus hesperus
Ac_Uni_001286		1000
Ac_Uni_001287	XP_009056444.1	1855	1/1	1089	58.7	563	1651	70	415	434	88.9	30.3	46.9	23	2	156	1e-39	ref	hypothetical protein LOTGIDRAFT_162235	Lottia gigantea
Ac_Uni_001288	XP_009056444.1	1878	1/1	1089	58	586	1674	70	415	434	88.9	30.3	46.9	23	1	156	1e-39	ref	hypothetical protein LOTGIDRAFT_162235	Lottia gigantea
Ac_Uni_001289		675
Ac_Uni_001290		756
Ac_Uni_001291		259
Ac_Uni_001292	EFN71731.1	585	1/1	141	24.1	340	200	7	53	70	67.1	44.7	72.3	0	-3	52	2e-07	gb	hypothetical protein EAG_11590, partial	Camponotus floridanus
Ac_Uni_001293	JAA64833.1	1226	1/1	324	26.4	737	1060	6	111	133	88	39.3	49.6	9	2	67.4	2e-11	gb	Putative integrin beta-like 1, partial	Rhipicephalus pulchellus
Ac_Uni_001294	XP_005110265.1	1098	1/2	171	15.6	843	673	101	157	351	16.2	47.4	59.6	0	-1	52.4	9e-11	ref	PREDICTED: uncharacterized protein LOC101853266	Aplysia californica
Ac_Uni_001295	XP_005098848.1	261	1/1	126	48.3	126	251	9	50	433	9.7	50	73.8	0	3	52	3e-07	ref	PREDICTED: uncharacterized protein LOC101860572	Aplysia californica
Ac_Uni_001296	XP_005106522.1	558	1/1	450	80.6	480	31	37	187	198	81.3	26.7	42.2	11	-1	53.9	4e-07	ref	PREDICTED: uncharacterized protein LOC101854436	Aplysia californica
Ac_Uni_001297		1123
Ac_Uni_001298	XP_005095019.1	3477	1/1	2262	65.1	432	2693	6	786	791	102.1	35.6	51	54	3	382	1e-115	ref	PREDICTED: putative GPI-anchored protein PB15E9.01c-like	Aplysia californica
Ac_Uni_001299		539
Ac_Uni_001300		768
Ac_Uni_001301		564
Ac_Uni_001302		4344
Ac_Uni_001303	XP_005104955.1	4313	1/1	1809	41.9	58	1866	1	632	634	100.3	52.2	69.3	33	1	632	0	ref	PREDICTED: guanine nucleotide-binding protein-like 1-like	Aplysia californica
Ac_Uni_001304		1853
Ac_Uni_001305	KFM68753.1	631	1/2	159	25.2	470	628	109	161	171	31	54.7	67.9	0	2	81.3	3e-17	gb	Granulin, partial	Stegodyphus mimosarum
Ac_Uni_001306	XP_005096877.1	3628	1/1	2706	74.6	3523	818	1	902	902	100.1	91	95.7	1	-1	1596	0	ref	PREDICTED: catenin alpha-2-like isoform X1	Aplysia californica
Ac_Uni_001307		1004
Ac_Uni_001308		773
Ac_Uni_001309		927
Ac_Uni_001310	EHJ70865.1	440	1/1	237	53.9	350	114	494	571	571	13.8	50.6	67.1	0	-1	80.9	2e-16	gb	endonuclease-reverse transcriptase	Danaus plexippus
Ac_Uni_001311		1324
Ac_Uni_001312	XP_011420383.1	531	1/1	204	38.4	439	236	62	128	135	50.4	41.2	60.3	0	-3	56.2	2e-08	ref	PREDICTED: uncharacterized protein LOC105323117	Crassostrea gigas
Ac_Uni_001313	XP_005093283.1	2016	1/1	1140	56.5	1844	705	1	383	896	42.7	83.6	90.1	3	-2	635	0	ref	PREDICTED: SNF-related serine/threonine-protein kinase-like isoform X4	Aplysia californica
Ac_Uni_001314		853
Ac_Uni_001315		622
Ac_Uni_001316		1408
Ac_Uni_001317		568
Ac_Uni_001318		383
Ac_Uni_001319		356
Ac_Uni_001320		1072
Ac_Uni_001321	XP_005103515.1	2601	1/1	1047	40.3	2534	1488	1	349	349	100	95.7	98.3	0	-2	686	0	ref	PREDICTED: V-type proton ATPase subunit d 1-like	Aplysia californica
Ac_Uni_001322		537
Ac_Uni_001323		305
Ac_Uni_001324	XP_005104753.1	573	1/1	234	40.8	470	237	67	144	144	54.2	55.1	75.6	0	-2	95.5	3e-23	ref	PREDICTED: uncharacterized oxidoreductase C663.08c-like	Aplysia californica
Ac_Uni_001325	JAC85288.1	313	1/1	201	64.2	102	302	8	74	100	67	31.3	61.2	0	3	55.1	4e-09	gb	putative endonuclease-reverse transcriptase, partial	Panstrongylus megistus
Ac_Uni_001326		1328
Ac_Uni_001327	CAC16871.1	1170	1/2	609	52.1	610	2	310	528	1227	18.7	32.2	47.4	27	-3	86.3	4e-20	emb	pol	Drosophila melanogaster
Ac_Uni_001328		807
Ac_Uni_001329	KDR16678.1	1343	1/2	246	18.3	595	840	17	98	145	56.6	35.4	61	0	1	60.8	5e-14	gb	hypothetical protein L798_09068	Zootermopsis nevadensis
Ac_Uni_001330		1192
Ac_Uni_001331		745
Ac_Uni_001332	XP_011449082.1	418	1/1	174	41.6	182	9	24	81	269	21.6	50	70.7	0	-3	62.4	2e-10	ref	PREDICTED: uncharacterized protein LOC105343405	Crassostrea gigas
Ac_Uni_001333		442
Ac_Uni_001334		586
Ac_Uni_001335		324
Ac_Uni_001336		379
Ac_Uni_001337		736
Ac_Uni_001338		574
Ac_Uni_001339		397
Ac_Uni_001340		966
Ac_Uni_001341		749
Ac_Uni_001342		1614
Ac_Uni_001343		2201
Ac_Uni_001344		713
Ac_Uni_001345		1407
Ac_Uni_001346		500
Ac_Uni_001347		633
Ac_Uni_001348	XP_005096017.1	1456	1/1	768	52.7	139	906	1	256	256	100	53.5	75	0	1	282	8e-91	ref	PREDICTED: uncharacterized oxidoreductase C663.08c-like	Aplysia californica
Ac_Uni_001349		515
Ac_Uni_001350		675
Ac_Uni_001351	XP_011413652.1	3717	1/1	1638	44.1	325	1962	38	584	584	95.7	38.8	53.3	13	1	357	1e-108	ref	PREDICTED: piggyBac transposable element-derived protein 4-like	Crassostrea gigas
Ac_Uni_001352		638
Ac_Uni_001353		911
Ac_Uni_001354		244
Ac_Uni_001355		964
Ac_Uni_001356		2394
Ac_Uni_001357	XP_005095704.1	3579	1/1	936	26.2	1628	693	3	324	329	98.2	39.9	57	11	-2	238	4e-68	ref	PREDICTED: degenerin-like protein asic-1-like	Aplysia californica
Ac_Uni_001358		789
Ac_Uni_001359		233
Ac_Uni_001360	XP_005102894.1	1055	1/1	414	39.2	3	416	511	649	656	22.9	40.7	55.3	12	3	90.9	8e-18	ref	PREDICTED: RNA-directed DNA polymerase from mobile element jockey-like	Aplysia californica
Ac_Uni_001361	XP_005100548.1	493	1/1	222	45	38	259	711	784	825	9	54.1	62.2	0	2	81.3	2e-16	ref	PREDICTED: RNA-directed DNA polymerase from mobile element jockey-like	Aplysia californica
Ac_Uni_001362		448
Ac_Uni_001363	XP_008477442.1	1494	1/1	381	25.5	560	940	537	660	685	18.8	37.2	57.4	2	2	85.9	2e-15	ref	PREDICTED: UDP-glucuronosyltransferase 2A1-like	Diaphorina citri
Ac_Uni_001364		550
Ac_Uni_001365		724
Ac_Uni_001366		1729
Ac_Uni_001367		1619
Ac_Uni_001368		551
Ac_Uni_001369	XP_005096724.1	382	1/1	333	87.2	8	340	185	297	326	34.7	59.3	71.7	2	2	137	1e-38	ref	PREDICTED: craniofacial development protein 2-like	Aplysia californica
Ac_Uni_001370	XP_005107724.1	1780	1/1	924	51.9	128	1051	1	308	309	99.7	89.6	95.1	0	2	564	0	ref	PREDICTED: probable dimethyladenosine transferase-like	Aplysia californica
Ac_Uni_001371	XP_005107724.1	1810	1/1	924	51	128	1051	1	308	309	99.7	89.3	95.1	0	2	562	0	ref	PREDICTED: probable dimethyladenosine transferase-like	Aplysia californica
Ac_Uni_001372		828
Ac_Uni_001373	XP_011552918.1	987	1/2	312	31.6	557	246	600	703	940	11.1	42.3	71.2	0	-2	102	1e-24	ref	PREDICTED: RNA-directed DNA polymerase from mobile element jockey-like	Plutella xylostella
Ac_Uni_001374	XP_005104943.1	2033	1/1	1005	49.4	94	1098	1	329	329	103.6	51	67.2	6	1	336	1e-108	ref	PREDICTED: uncharacterized protein C7orf57 homolog	Aplysia californica
Ac_Uni_001375		462
Ac_Uni_001376		1311
Ac_Uni_001377		628
Ac_Uni_001378		1549
Ac_Uni_001379		479
Ac_Uni_001380		383
Ac_Uni_001381		559
Ac_Uni_001382		1179
Ac_Uni_001383		416
Ac_Uni_001384		363
Ac_Uni_001385		1367
Ac_Uni_001386		483
Ac_Uni_001387		2807
Ac_Uni_001388		509
Ac_Uni_001389		1749
Ac_Uni_001390		1497
Ac_Uni_001391		1584
Ac_Uni_001392	XP_011551370.1	2218	1/1	300	13.5	1666	1367	296	389	489	20.4	34	61	0	-1	58.9	8e-07	ref	PREDICTED: uncharacterized protein LOC105383055	Plutella xylostella
Ac_Uni_001393		867
Ac_Uni_001394	XP_005107003.1	5093	1/1	2211	43.4	127	2337	7	743	752	98	84	93.6	0	1	1289	0	ref	PREDICTED: vacuolar protein sorting-associated protein 41 homolog	Aplysia californica
Ac_Uni_001395		1147
Ac_Uni_001396	XP_009055443.1	3179	1/1	327	10.3	1664	1990	400	498	808	13.7	23.4	44.1	2	2	63.2	9e-08	ref	hypothetical protein LOTGIDRAFT_228585	Lottia gigantea
Ac_Uni_001397	XP_005102289.1	1679	1/1	174	10.4	513	340	30	90	1552	3.9	41	70.5	3	-3	57.8	2e-06	ref	PREDICTED: uncharacterized protein LOC101850576	Aplysia californica
Ac_Uni_001398		558
Ac_Uni_001399	JAG08707.1	480	1/1	228	47.5	280	53	37	113	115	67	36.4	63.6	1	-3	61.2	1e-10	gb	Eukaryotic translation initiation factor 3 subunit F, partial	Lygus hesperus
Ac_Uni_001400		919
Ac_Uni_001401		293
Ac_Uni_001402	JAC29171.1	1217	1/1	123	10.1	123	1	289	329	402	10.2	56.1	82.9	0	-3	65.9	1e-09	gb	putative rte all, partial	Amblyomma triste
Ac_Uni_001403	KDR17168.1	1006	1/2	105	10.4	940	836	104	138	143	24.5	60	65.7	0	-1	41.2	2e-07	gb	hypothetical protein L798_08429, partial	Zootermopsis nevadensis
Ac_Uni_001404	XP_005104102.1	2644	1/1	1728	65.4	353	2080	1	575	575	100.9	55.2	73.1	4	2	620	0	ref	PREDICTED: centrosomal protein of 70 kDa-like	Aplysia californica
Ac_Uni_001405		1942
Ac_Uni_001406	JAG65549.1	504	1/1	213	42.3	397	185	10	80	159	44.7	43.7	57.7	0	-3	61.2	3e-10	gb	hypothetical protein, partial	Lygus hesperus
Ac_Uni_001407		1311
Ac_Uni_001408		2231
Ac_Uni_001409	XP_005099167.1	2881	1/1	384	13.3	503	886	69	183	191	67	33.6	48.4	0	2	68.6	7e-11	ref	PREDICTED: uncharacterized protein LOC101855102 isoform X2	Aplysia californica
Ac_Uni_001410	XP_005093216.1	3971	1/1	1566	39.4	496	2061	1	521	521	100.2	84.5	94.1	0	1	916	0	ref	PREDICTED: aldehyde dehydrogenase, mitochondrial-like isoform X6	Aplysia californica
Ac_Uni_001411	XP_005093216.1	4201	1/1	1566	37.3	496	2061	1	521	521	100.2	84.5	94.1	0	1	916	0	ref	PREDICTED: aldehyde dehydrogenase, mitochondrial-like isoform X6	Aplysia californica
Ac_Uni_001412		346
Ac_Uni_001413		1013
Ac_Uni_001414	ADF18552.1	1449	1/2	204	14.1	82	285	780	841	977	7.1	31.9	56.5	1	1	40.8	1e-07	gb	endonuclease-reverse transcriptase	Bombyx mori
Ac_Uni_001415	JAG28653.1	4342	1/1	321	7.4	3323	3643	12	118	123	87	40.2	57	0	2	94.7	1e-20	gb	Putative uncharacterized transposon-derived protein F52C9.6, partial	Lygus hesperus
Ac_Uni_001416	XP_005098851.1	694	1/2	450	64.8	450	1	22	173	387	39.8	27.9	51.9	4	-2	69.3	5e-12	ref	PREDICTED: techylectin-5A-like	Aplysia californica
Ac_Uni_001417	XP_005103996.1	920	1/3	165	17.9	789	625	185	239	261	21.1	52.7	70.9	0	-3	63.9	1e-18	ref	PREDICTED: RNA-directed DNA polymerase from mobile element jockey-like	Aplysia californica
Ac_Uni_001418	XP_005103996.1	1283	1/1	483	37.6	1005	523	101	261	261	61.7	42.9	63.4	0	-3	134	2e-34	ref	PREDICTED: RNA-directed DNA polymerase from mobile element jockey-like	Aplysia californica
Ac_Uni_001419	XP_005092437.1	503	1/1	234	46.5	503	270	445	522	541	14.4	38.5	59	0	-1	63.5	4e-10	ref	PREDICTED: uncharacterized protein LOC101854931	Aplysia californica
Ac_Uni_001420	XP_005092437.1	271	1/1	243	89.7	3	245	442	522	541	15	37	58	0	3	63.9	2e-11	ref	PREDICTED: uncharacterized protein LOC101854931	Aplysia californica
Ac_Uni_001421	XP_005092437.1	1216	1/2	165	13.6	168	4	409	465	541	10.5	43.9	63.2	2	-2	48.9	4e-08	ref	PREDICTED: uncharacterized protein LOC101854931	Aplysia californica
Ac_Uni_001422	XP_005097935.1	2341	1/1	846	36.1	1556	711	219	499	504	56.2	41.3	60.8	1	-3	237	2e-67	ref	PREDICTED: RNA-directed DNA polymerase from mobile element jockey-like	Aplysia californica
Ac_Uni_001423	XP_005094717.1	1449	1/1	864	59.6	1174	311	51	324	324	89.8	44.3	58.8	3	-3	224	2e-67	ref	PREDICTED: RNA-directed DNA polymerase from mobile element jockey-like	Aplysia californica
Ac_Uni_001424	XP_005098851.1	615	1/1	516	83.9	516	1	2	173	387	44.4	36.6	62.2	0	-1	125	4e-32	ref	PREDICTED: techylectin-5A-like	Aplysia californica
Ac_Uni_001425	XP_005091665.1	307	1/1	171	55.7	137	307	4	61	210	27.6	43.1	67.2	1	2	52.4	2e-07	ref	PREDICTED: putative mediator of RNA polymerase II transcription subunit 26-like	Aplysia californica
Ac_Uni_001426	XP_005102315.1	446	1/1	216	48.4	224	9	113	184	465	15.5	36.1	56.9	0	-1	53.5	6e-07	ref	PREDICTED: lengsin-like	Aplysia californica
Ac_Uni_001427		612
Ac_Uni_001428		349
Ac_Uni_001429		779
Ac_Uni_001430	JAA77601.1	2857	1/1	306	10.7	1437	1742	104	199	207	49.3	35.3	62.7	0	3	79	3e-14	gb	endonuclease-reverse transcriptase, partial	Pararge aegeria
Ac_Uni_001431		288
Ac_Uni_001432		1576
Ac_Uni_001433		231
Ac_Uni_001434		412
Ac_Uni_001435	XP_005113138.1	6232	1/1	810	13	6052	5243	49	318	318	84.9	60.7	81.1	0	-1	357	1e-109	ref	PREDICTED: surfeit locus protein 1-like	Aplysia californica
Ac_Uni_001436		277
Ac_Uni_001437		504
Ac_Uni_001438	JAG10573.1	510	1/2	189	37.1	283	95	258	321	484	13.2	42.2	59.4	1	-3	45.4	1e-07	gb	hypothetical protein CM83_66766	Lygus hesperus
Ac_Uni_001439	XP_005107423.1	1902	1/1	1395	73.3	354	1748	68	484	525	89	59.3	71.5	2	3	516	1e-176	ref	PREDICTED: small conductance calcium-activated potassium channel protein-like	Aplysia californica
Ac_Uni_001440		504
Ac_Uni_001441		1606
Ac_Uni_001442		234
Ac_Uni_001443		496
Ac_Uni_001444		594
Ac_Uni_001445	XP_005093654.1	4961	1/1	870	17.5	120	989	1	287	287	101	88.6	93.4	0	3	510	1e-166	ref	PREDICTED: Golgi phosphoprotein 3-like	Aplysia californica
Ac_Uni_001446		2193
Ac_Uni_001447		1154
Ac_Uni_001448	XP_005105486.1	2480	1/1	1419	57.2	295	1713	31	500	501	94.4	68.9	84.6	0	1	705	0	ref	PREDICTED: probable Xaa-Pro aminopeptidase 3-like	Aplysia californica
Ac_Uni_001449		622
Ac_Uni_001450		300
Ac_Uni_001451		414
Ac_Uni_001452	XP_009050122.1	2281	1/1	678	29.7	229	906	1	220	220	102.7	67.3	79.6	0	1	300	3e-95	ref	hypothetical protein LOTGIDRAFT_82572, partial	Lottia gigantea
Ac_Uni_001453	XP_005094820.1	2453	1/1	1470	59.9	1571	102	5	518	518	99.2	54.5	70.8	24	-1	547	0	ref	PREDICTED: tRNA (adenine(58)-N(1))-methyltransferase non-catalytic subunit TRM6-like	Aplysia californica
Ac_Uni_001454	XP_005111581.1	1665	1/1	1062	63.8	346	1407	1	354	384	92.2	63.3	78.8	0	1	491	1e-170	ref	PREDICTED: Protein ADP-ribosylarginine hydrolase-like isoform X4	Aplysia californica
Ac_Uni_001455	XP_005104134.1	1770	1/1	903	51	44	946	525	826	826	36.9	54.8	71.5	4	2	341	1e-105	ref	PREDICTED: uncharacterized protein LOC101860034 isoform X2	Aplysia californica
Ac_Uni_001456		697
Ac_Uni_001457		291
Ac_Uni_001458		597
Ac_Uni_001459		575
Ac_Uni_001460		753
Ac_Uni_001461		932
Ac_Uni_001462		952
Ac_Uni_001463		1621
Ac_Uni_001464	XP_005106522.1	2095	1/1	261	12.5	801	541	107	198	198	46.5	33.7	53.3	5	-2	53.9	5e-06	ref	PREDICTED: uncharacterized protein LOC101854436	Aplysia californica
Ac_Uni_001465		1051
Ac_Uni_001466		284
Ac_Uni_001467		324
Ac_Uni_001468		1026
Ac_Uni_001469		661
Ac_Uni_001470		855
Ac_Uni_001471		769
Ac_Uni_001472		1934
Ac_Uni_001473		1534
Ac_Uni_001474		2592
Ac_Uni_001475		1410
Ac_Uni_001476		1289
Ac_Uni_001477	XP_009059846.1	2713	1/1	810	29.9	101	910	1	270	280	96.4	67.4	84.4	0	2	400	1e-131	ref	hypothetical protein LOTGIDRAFT_179029	Lottia gigantea
Ac_Uni_001478		1275
Ac_Uni_001479	XP_005090395.1	2336	1/2	417	17.9	1562	1978	99	239	469	30.5	33.6	61.5	4	2	92.8	3e-22	ref	PREDICTED: galactose-3-O-sulfotransferase 3-like	Aplysia californica
Ac_Uni_001480		497
Ac_Uni_001481		944
Ac_Uni_001482		942
Ac_Uni_001483	XP_005103001.1	2875	1/1	1464	50.9	2631	1168	10	505	505	98.2	51.6	70	8	-2	508	1e-169	ref	PREDICTED: cytochrome P450 3A24-like	Aplysia californica
Ac_Uni_001484		681
Ac_Uni_001485		1152
Ac_Uni_001486		763
Ac_Uni_001487		1153
Ac_Uni_001488	XP_005106628.1	1030	1/1	291	28.3	428	138	38	134	161	60.2	38.1	56.7	0	-3	66.6	4e-11	ref	PREDICTED: RNA-directed DNA polymerase from mobile element jockey-like	Aplysia californica
Ac_Uni_001489	JAC14205.1	895	1/1	273	30.5	2	274	514	604	1258	7.2	45.1	69.2	0	2	82.4	3e-15	gb	putative rna-directed dna polymerase from transposon x-element, partial	Triatoma infestans
Ac_Uni_001490	XP_005092790.1	684	1/1	678	99.1	2	679	96	319	392	57.7	39.4	61.1	0	2	171	2e-49	ref	PREDICTED: RNA-directed DNA polymerase from mobile element jockey-like	Aplysia californica
Ac_Uni_001491	EHJ70865.1	701	1/3	144	20.5	272	415	426	473	571	8.4	45.8	62.5	0	2	48.5	3e-14	gb	endonuclease-reverse transcriptase	Danaus plexippus
Ac_Uni_001492	XP_011449634.1	947	1/2	255	26.9	440	694	144	235	243	37.9	28.3	51.1	7	2	43.5	1e-07	ref	PREDICTED: uncharacterized protein LOC105343837	Crassostrea gigas
Ac_Uni_001493	EZA51692.1	446	1/16	408	91.5	408	1	755	884	1966	7	27.7	49.6	1	-3	69.3	2e-12	gb	Acetylcholine receptor subunit alpha-like protein	Cerapachys biroi
Ac_Uni_001494	XP_005102480.1	1411	1/1	324	23	1213	890	1	108	109	99.1	56.5	75	0	-1	125	1e-32	ref	PREDICTED: MIF-like protein mif-2-like isoform X1	Aplysia californica
Ac_Uni_001495	XP_005113517.1	2631	1/2	1011	38.4	1357	2367	2	338	548	62.4	29.8	46.2	5	1	153	2e-37	ref	PREDICTED: RNA-directed DNA polymerase from mobile element jockey-like	Aplysia californica
Ac_Uni_001496	XP_005097743.1	6250	1/1	5685	91	288	5972	1	1879	1879	104.6	71.5	78.7	71	3	2693	0	ref	PREDICTED: zinc finger SWIM domain-containing protein 8-like	Aplysia californica
Ac_Uni_001497		586
Ac_Uni_001498		1130
Ac_Uni_001499	JAG41020.1	652	1/1	210	32.2	536	327	76	145	150	46.7	40	55.7	0	-3	62.4	3e-10	gb	Putative uncharacterized transposon-derived protein F52C9.6, partial	Lygus hesperus
Ac_Uni_001500		788
Ac_Uni_001501		665
Ac_Uni_001502		801
Ac_Uni_001503		1228
Ac_Uni_001504	JAG01707.1	915	1/1	237	25.9	616	380	15	95	117	69.2	40.7	63	2	-3	71.6	2e-13	gb	Putative uncharacterized transposon-derived protein F52C9.6, partial	Lygus hesperus
Ac_Uni_001505		5553
Ac_Uni_001506	AFR32950.1	1207	1/1	609	50.5	587	1195	36	255	873	25.3	24	48.9	18	2	67	1e-09	gb	paramyosin	Haemaphysalis longicornis
Ac_Uni_001507		583
Ac_Uni_001508		464
Ac_Uni_001509		715
Ac_Uni_001510		419
Ac_Uni_001511		700
Ac_Uni_001512	AGM32267.1	1505	1/11	105	7	289	393	196	230	302	11.6	60	91.4	0	1	61.2	4e-08	gb	fascin-like domain containing protein, partial	Coptotermes formosanus
Ac_Uni_001513	XP_005098851.1	1503	1/1	273	18.2	693	965	29	124	387	24.8	35.4	58.3	5	3	67	9e-10	ref	PREDICTED: techylectin-5A-like	Aplysia californica
Ac_Uni_001514	AIJ27486.1	521	1/2	165	31.7	151	315	841	895	989	5.6	49.1	65.5	0	1	58.9	3e-12	gb	endonuclease-reverse transcriptase	Eyprepocnemis plorans plorans
Ac_Uni_001515		2630
Ac_Uni_001516		415
Ac_Uni_001517	XP_008477442.1	1918	1/2	213	11.1	892	680	606	679	685	10.8	45.9	73	3	-1	70.5	2e-19	ref	PREDICTED: UDP-glucuronosyltransferase 2A1-like	Diaphorina citri
Ac_Uni_001518		747
Ac_Uni_001519	XP_005092599.1	1257	1/1	381	30.3	604	984	305	431	1152	11	36.2	56.7	0	1	80.1	8e-14	ref	PREDICTED: ankyrin-3-like isoform X6	Aplysia californica
Ac_Uni_001520	XP_009052926.1	1636	1/1	1089	66.6	228	1316	18	383	434	85.5	32.6	52.6	8	3	202	6e-57	ref	hypothetical protein LOTGIDRAFT_227027	Lottia gigantea
Ac_Uni_001521		674
Ac_Uni_001522		722
Ac_Uni_001523	XP_005099758.1	1686	1/1	1233	73.1	98	1330	2	384	385	108.6	43.3	59.8	7	2	336	1e-109	ref	PREDICTED: bone morphogenetic protein 5-like	Aplysia californica
Ac_Uni_001524		241
Ac_Uni_001525		631
Ac_Uni_001526		1344
Ac_Uni_001527		675
Ac_Uni_001528	XP_009063010.1	1768	1/9	273	15.4	1665	1393	8	99	193	47.7	46.7	51.1	1	-2	68.6	4e-11	ref	hypothetical protein LOTGIDRAFT_129467, partial	Lottia gigantea
Ac_Uni_001529		1227
Ac_Uni_001530		818
Ac_Uni_001531		805
Ac_Uni_001532		1251
Ac_Uni_001533		737
Ac_Uni_001534		714
Ac_Uni_001535		531
Ac_Uni_001536		500
Ac_Uni_001537	JAC29171.1	279	1/1	237	84.9	245	9	240	318	402	19.7	50.6	63.3	0	-2	82.4	6e-18	gb	putative rte all, partial	Amblyomma triste
Ac_Uni_001538	JAC29171.1	754	1/1	582	77.2	583	2	133	324	402	48.8	38.3	55.1	2	-1	134	7e-35	gb	putative rte all, partial	Amblyomma triste
Ac_Uni_001539	JAC29171.1	344	1/1	330	95.9	342	13	261	371	402	27.6	48.6	65.8	1	-3	105	6e-26	gb	putative rte all, partial	Amblyomma triste
Ac_Uni_001540	ADI61820.1	1419	1/4	375	26.4	1402	1028	443	565	1013	12.5	35.4	52	2	-3	80.9	2e-41	gb	endonuclease-reverse transcriptase	Bombyx mori
Ac_Uni_001541		280
Ac_Uni_001542	XP_008467742.1	1330	1/2	201	15.1	626	826	87	153	487	13.8	34.3	68.7	0	2	53.5	2e-12	ref	PREDICTED: craniofacial development protein 2-like	Diaphorina citri
Ac_Uni_001543		273
Ac_Uni_001544	XP_012544903.1	3956	1/7	633	16	1621	989	1638	1853	4938	4.6	28	48	14	-2	73.9	9e-11	ref	PREDICTED: microtubule-associated protein futsch-like	Bombyx mori
Ac_Uni_001545	XP_003113427.1	2439	1/4	1395	57.2	2256	862	304	817	958	54.1	25.3	35.7	53	-1	105	7e-21	ref	hypothetical protein CRE_26577	Caenorhabditis remanei
Ac_Uni_001546		419
Ac_Uni_001547		1833
Ac_Uni_001548	XP_011444390.1	1418	1/1	501	35.3	1072	572	4	170	173	96.5	55.7	71.3	0	-2	191	9e-57	ref	PREDICTED: probable U2 small nuclear ribonucleoprotein A'	Crassostrea gigas
Ac_Uni_001549	XP_011444390.1	1721	1/1	501	29.1	1072	572	4	170	173	96.5	55.7	71.3	0	-2	191	5e-56	ref	PREDICTED: probable U2 small nuclear ribonucleoprotein A'	Crassostrea gigas
Ac_Uni_001550	JAC08613.1	2316	1/6	252	10.9	967	716	44	125	176	47.7	40.5	54.8	0	-3	69.7	2e-11	gb	putative gfv-c9-orf1 glypta fumiferanae ichnovirus, partial	Aedes albopictus
Ac_Uni_001551	KDR21932.1	591	1/1	240	40.6	246	7	40	119	161	49.7	28.8	57.5	0	-1	50.4	6e-06	gb	hypothetical protein L798_00484, partial	Zootermopsis nevadensis
Ac_Uni_001552		761
Ac_Uni_001553		870
Ac_Uni_001554		1023
Ac_Uni_001555		1346
Ac_Uni_001556	XP_008477442.1	1908	1/1	372	19.5	578	207	536	660	685	18.8	39.5	63.6	5	-2	86.3	2e-15	ref	PREDICTED: UDP-glucuronosyltransferase 2A1-like	Diaphorina citri
Ac_Uni_001557	XP_005109956.1	2760	1/2	1647	59.7	571	2217	265	835	835	68.7	54	68.5	25	1	538	1e-177	ref	PREDICTED: pleckstrin homology domain-containing family G member 5-like	Aplysia californica
Ac_Uni_001558		545
Ac_Uni_001559		1440
Ac_Uni_001560		1725
Ac_Uni_001561		1519
Ac_Uni_001562	XP_005092736.1	1294	1/2	168	13	303	136	223	280	413	14	51.7	75.9	2	-2	61.6	3e-11	ref	PREDICTED: RNA-directed DNA polymerase from mobile element jockey-like	Aplysia californica
Ac_Uni_001563		523
Ac_Uni_001564	XP_005106522.1	522	1/1	468	89.7	43	510	36	190	198	80.8	35	50	4	1	85.5	5e-19	ref	PREDICTED: uncharacterized protein LOC101854436	Aplysia californica
Ac_Uni_001565	XP_005102315.1	3961	1/1	369	9.3	2595	2227	57	188	465	29.2	36.8	57.4	13	-2	89	5e-16	ref	PREDICTED: lengsin-like	Aplysia californica
Ac_Uni_001566		1200
Ac_Uni_001567		1141
Ac_Uni_001568	JAG10573.1	451	1/1	354	78.5	6	359	319	437	484	24.6	42.9	56.3	1	3	90.1	1e-19	gb	hypothetical protein CM83_66766	Lygus hesperus
Ac_Uni_001569	JAG10573.1	1720	1/1	432	25.1	428	859	281	424	484	29.8	46.5	63.2	0	2	134	1e-31	gb	hypothetical protein CM83_66766	Lygus hesperus
Ac_Uni_001570	KDR11390.1	1385	1/2	153	11	1036	884	84	134	134	38.1	43.1	70.6	0	-2	54.3	2e-15	gb	hypothetical protein L798_14022	Zootermopsis nevadensis
Ac_Uni_001571		275
Ac_Uni_001572		407
Ac_Uni_001573		1927
Ac_Uni_001574		1938
Ac_Uni_001575		719
Ac_Uni_001576		1054
Ac_Uni_001577		2451
Ac_Uni_001578		774
Ac_Uni_001579		917
Ac_Uni_001580		416
Ac_Uni_001581		923
Ac_Uni_001582		920
Ac_Uni_001583	XP_005111704.1	2923	1/1	1734	59.3	2511	778	78	670	673	89.9	32.6	55.9	27	-2	350	1e-106	ref	PREDICTED: uncharacterized protein LOC101847301	Aplysia californica
Ac_Uni_001584	JAC87160.1	846	1/9	141	16.7	141	1	298	344	396	11.9	66	83	0	-1	77.4	6e-14	gb	hypothetical protein, partial	Panstrongylus megistus
Ac_Uni_001585	JAC16927.1	757	1/5	138	18.2	140	3	16	61	339	13.6	65.2	76.1	0	-3	68.6	3e-11	gb	putative zn finger protein, partial	Triatoma infestans
Ac_Uni_001586	XP_003150400.1	305	1/1	222	72.8	81	302	14	92	124	63.7	38	48.1	5	3	50.8	3e-07	ref	hypothetical protein LOAG_14859, partial	Loa loa
Ac_Uni_001587		2103
Ac_Uni_001588		548
Ac_Uni_001589		1035
Ac_Uni_001590		608
Ac_Uni_001591		299
Ac_Uni_001592		432
Ac_Uni_001593	KDR24543.1	364	1/1	174	47.8	1	174	45	102	117	49.6	41.4	62.1	0	1	50.8	4e-07	gb	hypothetical protein L798_13237	Zootermopsis nevadensis
Ac_Uni_001594	XP_005102289.1	960	1/2	165	17.2	50	214	2	57	1552	3.7	41.4	65.5	3	2	47	2e-06	ref	PREDICTED: uncharacterized protein LOC101850576	Aplysia californica
Ac_Uni_001595	XP_005094717.1	954	1/3	147	15.4	330	476	59	107	324	15.1	49	63.3	0	3	48.9	8e-15	ref	PREDICTED: RNA-directed DNA polymerase from mobile element jockey-like	Aplysia californica
Ac_Uni_001596	JAA77601.1	1195	1/1	171	14.3	710	540	87	143	207	27.5	45.6	75.4	0	-3	62.8	3e-09	gb	endonuclease-reverse transcriptase, partial	Pararge aegeria
Ac_Uni_001597	XP_008211557.1	1833	1/1	528	28.8	1492	965	4	177	192	95.8	40.8	57.6	8	-3	101	1e-22	ref	PREDICTED: uncharacterized protein LOC103316957 isoform X1	Nasonia vitripennis
Ac_Uni_001598		225
Ac_Uni_001599	XP_011873737.1	698	1/2	123	17.6	1	123	55	95	198	20.7	61	75.6	0	1	55.8	3e-16	ref	PREDICTED: histone-lysine N-methyltransferase SETMAR-like	Vollenhovia emeryi
Ac_Uni_001600	KFD46974.1	1177	1/312	324	27.5	645	322	419	526	549	19.7	40.7	54.6	0	-2	116	3e-26	gb	hypothetical protein M513_12164	Trichuris suis
Ac_Uni_001601	XP_011449634.1	921	1/2	210	22.8	672	463	101	171	243	29.2	35.2	57.7	1	-1	51.6	2e-08	ref	PREDICTED: uncharacterized protein LOC105343837	Crassostrea gigas
Ac_Uni_001602	XP_005093079.1	3385	1/1	1152	34	3221	2070	11	425	437	98.6	30.4	44.3	47	-3	131	4e-30	ref	PREDICTED: chaoptin-like	Aplysia californica
Ac_Uni_001603	KHN75514.1	531	1/20	399	75.1	525	127	8	153	526	28.7	34.4	44.4	18	-1	57.4	6e-08	gb	hypothetical protein Tcan_17877	Toxocara canis
Ac_Uni_001604	CAX46411.2	5034	1/2	3858	76.6	4331	474	24	1307	1307	100.1	56	72.6	22	-2	1431	0	emb	ABCB/P-glycoprotein-like protein	Mytilus galloprovincialis
Ac_Uni_001605		1178
Ac_Uni_001606	XP_005092354.1	646	1/2	201	31.1	645	445	527	599	683	10.7	41.1	57.5	6	-2	48.1	3e-08	ref	PREDICTED: RNA-directed DNA polymerase from mobile element jockey-like	Aplysia californica
Ac_Uni_001607		523
Ac_Uni_001608	XP_009053405.1	817	1/26	84	10.3	3	86	16	43	119	23.5	78.6	85.7	0	3	69.7	6e-13	ref	hypothetical protein LOTGIDRAFT_144349, partial	Lottia gigantea
Ac_Uni_001609	XP_005113026.1	1802	1/1	855	47.4	137	991	1	285	285	100	54.7	73.3	0	2	328	1e-107	ref	PREDICTED: uncharacterized protein LOC101855465	Aplysia californica
Ac_Uni_001610		977
Ac_Uni_001611		927
Ac_Uni_001612		771
Ac_Uni_001613	XP_005090977.1	4203	1/3	2082	49.5	4181	2100	204	963	1054	75.8	31.5	46.9	105	-2	320	3e-89	ref	PREDICTED: whirlin-like	Aplysia californica
Ac_Uni_001614	KFD50651.1	901	1/1	417	46.3	239	655	10	141	194	72.7	41.8	65.2	2	2	110	2e-27	gb	hypothetical protein M513_08458, partial	Trichuris suis
Ac_Uni_001615	XP_005109070.1	1691	1/5	162	9.6	938	777	30	84	113	48.7	56.4	65.5	1	-1	54.7	4e-07	ref	PREDICTED: zinc finger CCCH domain-containing protein 13-like	Aplysia californica
Ac_Uni_001616		871
Ac_Uni_001617	XP_008481915.1	1231	1/2	108	8.8	1064	1171	154	189	221	16.3	50	75	0	2	45.4	2e-07	ref	PREDICTED: uncharacterized protein LOC103518618	Diaphorina citri
Ac_Uni_001618	KFM60995.1	371	1/4	252	67.9	62	313	130	210	467	18.6	35.6	56.3	3	2	56.2	3e-08	gb	hypothetical protein X975_04887, partial	Stegodyphus mimosarum
Ac_Uni_001619		753
Ac_Uni_001620		646
Ac_Uni_001621		679
Ac_Uni_001622		729
Ac_Uni_001623		518
Ac_Uni_001624		611
Ac_Uni_001625	XP_005106666.1	3274	1/1	1323	40.4	153	1475	1	439	439	100.5	73.5	85	0	3	653	0	ref	PREDICTED: interferon-related developmental regulator 1-like	Aplysia californica
Ac_Uni_001626	XP_005105093.1	1111	1/1	315	28.4	197	511	6	110	110	95.5	65.7	78.1	0	2	156	3e-45	ref	PREDICTED: uncharacterized protein LOC101863922	Aplysia californica
Ac_Uni_001627		644
Ac_Uni_001628		434
Ac_Uni_001629	EFN85113.1	1160	1/16	144	12.4	2	145	152	199	371	12.9	52.1	52.1	0	2	56.6	1e-06	gb	hypothetical protein EAI_14909, partial	Harpegnathos saltator
Ac_Uni_001630		1010
Ac_Uni_001631	XP_011441743.1	5318	1/1	1557	29.3	5117	3561	20	542	546	98.4	41.5	66.1	18	-1	413	1e-126	ref	PREDICTED: ELKS/Rab6-interacting/CAST family member 1-like isoform X1	Crassostrea gigas
Ac_Uni_001632	XP_005108595.1	2067	1/1	789	38.2	1710	922	6	272	278	96.4	53	69	5	-1	265	2e-81	ref	PREDICTED: versicolorin reductase-like	Aplysia californica
Ac_Uni_001633	KFM60995.1	379	1/17	351	92.6	363	13	152	281	467	27.8	33.1	50.8	13	-2	67.4	5e-12	gb	hypothetical protein X975_04887, partial	Stegodyphus mimosarum
Ac_Uni_001634	XP_001895056.1	1808	1/22	225	12.4	1349	1573	32	104	119	63	57.3	68	0	2	96.7	1e-21	ref	Histidine-rich glycoprotein precursor	Brugia malayi
Ac_Uni_001635	JAC08613.1	579	1/4	363	62.7	365	3	64	172	176	69.3	39.3	51.6	1	-2	75.1	5e-15	gb	putative gfv-c9-orf1 glypta fumiferanae ichnovirus, partial	Aedes albopictus
Ac_Uni_001636	KFM60995.1	490	1/2	255	52	275	21	177	260	467	18.6	40.2	54	2	-3	54.7	3e-07	gb	hypothetical protein X975_04887, partial	Stegodyphus mimosarum
Ac_Uni_001637		2019
Ac_Uni_001638		2215
Ac_Uni_001639		519
Ac_Uni_001640		868
Ac_Uni_001641		280
Ac_Uni_001642		1758
Ac_Uni_001643		610
Ac_Uni_001644		1137
Ac_Uni_001645		1290
Ac_Uni_001646		1150
Ac_Uni_001647		636
Ac_Uni_001648		533
Ac_Uni_001649	XP_005097613.1	1770	1/1	1056	59.7	68	1123	1	361	361	100	68.7	80.3	9	2	471	1e-162	ref	PREDICTED: coiled-coil domain-containing protein 94-like	Aplysia californica
Ac_Uni_001650	XP_005096576.1	1442	1/1	801	55.5	1037	237	1984	2250	2258	11.8	67.4	85	0	-1	385	1e-117	ref	PREDICTED: protein very KIND-like	Aplysia californica
Ac_Uni_001651	JAG49394.1	1285	1/2	123	9.6	1145	1023	412	452	557	7.4	56.1	68.3	0	-3	47	4e-09	gb	hypothetical protein, partial	Lygus hesperus
Ac_Uni_001652		356
Ac_Uni_001653		1880
Ac_Uni_001654		470
Ac_Uni_001655		492
Ac_Uni_001656	XP_005092790.1	3448	1/2	252	7.3	3078	3329	11	99	392	22.7	39.3	55.1	5	3	65.9	3e-18	ref	PREDICTED: RNA-directed DNA polymerase from mobile element jockey-like	Aplysia californica
Ac_Uni_001657	XP_001899488.1	936	1/17	162	17.3	935	774	36	89	141	38.3	72.2	72.2	0	-2	77	4e-15	ref	mucin-like glycoprotein 900 - Cryptosporidium parvum	Brugia malayi
Ac_Uni_001658	XP_005104877.1	1272	1/1	1029	80.9	130	1158	1	398	912	43.9	46.2	58.2	57	1	320	6e-99	ref	PREDICTED: histone-lysine N-methyltransferase PRDM9-like	Aplysia californica
Ac_Uni_001659	XP_005104877.1	1453	1/1	1017	70	120	1136	49	398	912	39.3	50.6	62.6	19	3	324	2e-99	ref	PREDICTED: histone-lysine N-methyltransferase PRDM9-like	Aplysia californica
Ac_Uni_001660		2273
Ac_Uni_001661	XP_011051651.1	2966	1/2	186	6.3	972	787	155	220	301	21.9	42.4	60.6	4	-3	51.2	4e-10	ref	PREDICTED: histone-lysine N-methyltransferase SETMAR-like	Acromyrmex echinatior
Ac_Uni_001662	XP_005105359.1	5778	1/1	975	16.9	4925	3951	2	320	322	103.4	38.1	58.6	8	-2	213	3e-59	ref	PREDICTED: uncharacterized protein LOC101863766	Aplysia californica
Ac_Uni_001663		1889
Ac_Uni_001664		1055
Ac_Uni_001665	XP_008180458.1	749	1/9	372	49.7	749	378	73	196	336	36.9	57.3	71	0	-1	164	8e-47	ref	PREDICTED: zinc finger protein 2-like	Acyrthosiphon pisum
Ac_Uni_001666	KFD48130.1	3745	1/26	339	9.1	3737	3399	42	151	1205	9.4	34.5	46.9	0	-3	79	2e-12	gb	hypothetical protein M513_11011	Trichuris suis
Ac_Uni_001667	XP_005112421.1	2454	1/1	585	23.8	269	853	6	199	199	98	51.3	71.8	0	2	201	8e-58	ref	PREDICTED: UPF0669 protein C6orf120 homolog	Aplysia californica
Ac_Uni_001668	XP_011428674.1	2265	1/1	810	35.8	575	1384	91	360	362	76.2	48.2	65.9	6	2	265	6e-80	ref	PREDICTED: methyltransferase-like protein 24	Crassostrea gigas
Ac_Uni_001669		2549
Ac_Uni_001670		502
Ac_Uni_001671	AAQ75117.1	2008	1/1	513	25.5	1243	731	1	176	177	100	50.8	66.7	6	-1	189	2e-54	gb	FREP3-Fbg5, partial	Biomphalaria glabrata
Ac_Uni_001672		246
Ac_Uni_001673		593
Ac_Uni_001674		458
Ac_Uni_001675		625
Ac_Uni_001676	XP_005094717.1	714	1/2	105	14.7	119	15	162	196	324	10.8	51.4	71.4	0	-2	43.9	7e-06	ref	PREDICTED: RNA-directed DNA polymerase from mobile element jockey-like	Aplysia californica
Ac_Uni_001677		909
Ac_Uni_001678	XP_005097592.1	2311	1/1	378	16.4	154	531	61	186	186	67.7	73	84.1	0	1	181	1e-50	ref	PREDICTED: ragulator complex protein LAMTOR1-like	Aplysia californica
Ac_Uni_001679		2002
Ac_Uni_001680		1065
Ac_Uni_001681		406
Ac_Uni_001682		2826
Ac_Uni_001683		1152
Ac_Uni_001684	JAG14766.1	1226	1/1	240	19.6	248	9	30	107	173	46.2	35	60	0	-1	55.5	5e-07	gb	Retrovirus-related Pol polyprotein LINE-1, partial	Lygus hesperus
Ac_Uni_001685		1000
Ac_Uni_001686		1856
Ac_Uni_001687		1239
Ac_Uni_001688		768
Ac_Uni_001689		450
Ac_Uni_001690	XP_005106522.1	1354	1/1	345	25.5	1262	918	72	188	198	59.1	36.8	57.3	2	-3	76.3	7e-14	ref	PREDICTED: uncharacterized protein LOC101854436	Aplysia californica
Ac_Uni_001691		607
Ac_Uni_001692		2074
Ac_Uni_001693		2036
Ac_Uni_001694		1382
Ac_Uni_001695		312
Ac_Uni_001696		551
Ac_Uni_001697		804
Ac_Uni_001698		1073
Ac_Uni_001699		373
Ac_Uni_001700		3279
Ac_Uni_001701		2527
Ac_Uni_001702		339
Ac_Uni_001703		868
Ac_Uni_001704	XP_005092852.1	3551	1/1	882	24.8	286	1167	93	387	400	74.8	32.1	47.5	5	1	161	1e-40	ref	PREDICTED: uncharacterized protein LOC101852004	Aplysia californica
Ac_Uni_001705		488
Ac_Uni_001706		560
Ac_Uni_001707		1752
Ac_Uni_001708		1414
Ac_Uni_001709	EGI59955.1	1099	1/1	126	11.5	918	793	22	63	127	33.1	54.8	73.8	0	-2	52	3e-06	gb	Immunoglobulin G-binding protein A	Acromyrmex echinatior
Ac_Uni_001710		1374
Ac_Uni_001711	XP_005113490.1	2304	1/1	1146	49.7	45	1190	24	416	416	95.4	48.6	65.5	15	3	335	1e-105	ref	PREDICTED: coiled-coil domain-containing protein 51-like	Aplysia californica
Ac_Uni_001712	XP_005105947.1	1403	1/1	927	66.1	117	1043	21	329	329	93.9	76.4	90	0	3	486	1e-170	ref	PREDICTED: 2,4-dienoyl-CoA reductase, mitochondrial-like	Aplysia californica
Ac_Uni_001713		783
Ac_Uni_001714		753
Ac_Uni_001715		558
Ac_Uni_001716	JAG10573.1	1341	1/1	258	19.2	1330	1073	370	455	484	17.8	33.7	55.8	0	-3	59.7	2e-07	gb	hypothetical protein CM83_66766	Lygus hesperus
Ac_Uni_001717		255
Ac_Uni_001718		681
Ac_Uni_001719	JAG49326.1	1839	1/1	138	7.5	1293	1430	49	95	150	31.3	51.1	68.1	1	3	52.4	7e-06	gb	hypothetical protein	Lygus hesperus
Ac_Uni_001720		257
Ac_Uni_001721	XP_005103996.1	436	1/1	345	79.1	353	9	147	261	261	44.1	37.4	68.7	0	-3	101	6e-25	ref	PREDICTED: RNA-directed DNA polymerase from mobile element jockey-like	Aplysia californica
Ac_Uni_001722		535
Ac_Uni_001723		376
Ac_Uni_001724	XP_005102315.1	476	1/2	234	49.2	434	201	6	84	465	17	39.2	54.4	1	-1	58.2	4e-18	ref	PREDICTED: lengsin-like	Aplysia californica
Ac_Uni_001725	XP_005103996.1	627	1/2	165	26.3	530	366	113	167	261	21.1	40	63.6	0	-2	50.1	8e-11	ref	PREDICTED: RNA-directed DNA polymerase from mobile element jockey-like	Aplysia californica
Ac_Uni_001726		804
Ac_Uni_001727		935
Ac_Uni_001728	EYB95992.1	1790	1/2	93	5.2	1262	1170	101	131	164	18.9	77.4	77.4	0	-1	59.3	4e-08	gb	hypothetical protein Y032_0154g2974	Ancylostoma ceylanicum
Ac_Uni_001729	XP_005093031.1	2897	1/1	378	13	1535	1912	1	125	125	101.6	62.2	77.2	1	2	157	1e-42	ref	PREDICTED: glutaredoxin-2, mitochondrial-like	Aplysia californica
Ac_Uni_001730		576
Ac_Uni_001731		552
Ac_Uni_001732		601
Ac_Uni_001733		491
Ac_Uni_001734		1800
Ac_Uni_001735	XP_009053405.1	831	1/20	147	17.7	4	150	4	46	119	41.2	42.9	61.2	0	1	63.2	2e-10	ref	hypothetical protein LOTGIDRAFT_144349, partial	Lottia gigantea
Ac_Uni_001736		1383
Ac_Uni_001737	ACJ60629.1	2873	1/1	1608	56	87	1694	1	577	577	102.1	66.9	77.4	53	3	781	0	gb	cortactin	Aplysia californica
Ac_Uni_001738		1935
Ac_Uni_001739	XP_005089534.1	4432	1/1	1701	38.4	106	1806	1	559	559	103.8	66.9	76.9	13	1	703	0	ref	PREDICTED: AT-rich interactive domain-containing protein 1A-like isoform X15	Aplysia californica
Ac_Uni_001740		461
Ac_Uni_001741	XP_001120697.2	294	1/3	45	15.3	102	58	375	389	520	2.9	93.3	93.3	0	-1	36.2	3e-06	ref	PREDICTED: WAS protein family homolog 1-like	Apis mellifera
Ac_Uni_001742	XP_002435448.1	476	1/1	147	30.9	192	338	17	72	74	75.7	41.1	50	7	3	48.1	4e-06	ref	conserved hypothetical protein, partial	Ixodes scapularis
Ac_Uni_001743	JAA64767.1	1361	1/11	273	20.1	1347	1075	8	109	141	72.3	31.4	60.8	11	-3	82	2e-16	gb	Putative syntaxin-binding protein 2, partial	Rhipicephalus pulchellus
Ac_Uni_001744	XP_011867391.1	2920	1/2	408	14	903	1310	84	219	219	62.6	43.1	54.7	1	3	99	3e-30	ref	PREDICTED: putative uncharacterized protein FLJ37770, partial	Vollenhovia emeryi
Ac_Uni_001745		435
Ac_Uni_001746		2247
Ac_Uni_001747	XP_005106908.1	1093	1/1	378	34.6	183	560	1	123	126	107.1	40	50.4	9	3	73.2	1e-13	ref	PREDICTED: uncharacterized protein LOC101862062	Aplysia californica
Ac_Uni_001748	XP_005092354.1	1590	1/1	222	14	228	7	333	407	683	11.3	44.2	58.4	3	-1	58.9	6e-07	ref	PREDICTED: RNA-directed DNA polymerase from mobile element jockey-like	Aplysia californica
Ac_Uni_001749	4QAA	1015	1/1	627	61.8	894	268	8	211	217	98.2	36.6	59.2	4	-2	149	1e-41	pdb	A Chain A, X-ray Structure Of Acetylcholine Binding Protein (achbp) In Complex With 6-(4-methoxyphenyl)-n4-octylpyrimidine-2,4-diamine	Lymnaea stagnalis
Ac_Uni_001750		479
Ac_Uni_001751	XP_005098913.1	3560	1/1	1098	30.8	1423	2520	1	367	383	95.8	72.2	80.9	1	1	558	0	ref	PREDICTED: kelch domain-containing protein 2-like isoform X1	Aplysia californica
Ac_Uni_001752	XP_008179711.1	1552	1/1	201	13	687	887	80	148	213	32.4	49.3	69.6	2	3	70.5	1e-11	ref	PREDICTED: ATP-dependent DNA helicase PIF1-like	Acyrthosiphon pisum
Ac_Uni_001753		1463
Ac_Uni_001754		268
Ac_Uni_001755		440
Ac_Uni_001756		412
Ac_Uni_001757		893
Ac_Uni_001758		497
Ac_Uni_001759		874
Ac_Uni_001760	XP_011425865.1	2175	1/1	2010	92.4	2163	154	564	1253	1290	54.1	43.1	64.8	28	-1	553	1e-180	ref	PREDICTED: uncharacterized protein LOC105327225 isoform X13	Crassostrea gigas
Ac_Uni_001761		869
Ac_Uni_001762	XP_005091409.1	2090	1/2	198	9.5	777	580	456	521	591	11.2	48.5	65.2	0	-3	63.5	2e-12	ref	PREDICTED: protein fem-1 homolog C-like	Aplysia californica
Ac_Uni_001763		334
Ac_Uni_001764	KDR11390.1	902	1/1	366	40.6	637	272	4	124	134	91	27.9	51.6	0	-2	55.5	2e-07	gb	hypothetical protein L798_14022	Zootermopsis nevadensis
Ac_Uni_001765		1211
Ac_Uni_001766		1575
Ac_Uni_001767		738
Ac_Uni_001768		493
Ac_Uni_001769		452
Ac_Uni_001770	JAA62894.1	446	1/2	360	80.7	6	365	8	128	247	51.4	40.2	48.8	7	3	81.6	2e-17	gb	hypothetical protein, partial	Rhipicephalus pulchellus
Ac_Uni_001771	EYC35149.1	317	1/1	306	96.5	11	316	447	548	655	15.6	31.4	54.9	0	2	70.1	3e-13	gb	hypothetical protein Y032_1133g3663	Ancylostoma ceylanicum
Ac_Uni_001772		522
Ac_Uni_001773		896
Ac_Uni_001774	XP_011550464.1	473	1/1	222	46.9	228	7	334	409	611	12.4	50	71.1	2	-3	72	3e-13	ref	PREDICTED: RNA-directed DNA polymerase from mobile element jockey-like	Plutella xylostella
Ac_Uni_001775	XP_011552918.1	405	1/2	174	43	2	175	685	744	940	6.4	40	66.7	2	2	43.9	5e-08	ref	PREDICTED: RNA-directed DNA polymerase from mobile element jockey-like	Plutella xylostella
Ac_Uni_001776		507
Ac_Uni_001777		254
Ac_Uni_001778		310
Ac_Uni_001779	EPB73255.1	2278	1/2	198	8.7	1717	1914	8	73	183	36.1	40.9	63.6	0	1	58.5	1e-14	gb	hypothetical protein ANCCEY_07650	Ancylostoma ceylanicum
Ac_Uni_001780	XP_005101474.1	888	1/9	303	34.1	303	1	529	638	756	14.6	54.5	64.5	9	-1	120	2e-28	ref	PREDICTED: zinc finger protein 93-like	Aplysia californica
Ac_Uni_001781	XP_001892072.1	1028	1/13	186	18.1	187	2	2	60	90	68.9	53.2	59.7	0	-2	75.5	5e-15	ref	T-cell receptor beta chain ANA 11, partial	Brugia malayi
Ac_Uni_001782		679
Ac_Uni_001783	XP_005092437.1	3481	1/2	237	6.8	788	1024	426	506	541	15	38.3	61.7	2	2	63.2	4e-14	ref	PREDICTED: uncharacterized protein LOC101854931	Aplysia californica
Ac_Uni_001784		959
Ac_Uni_001785	XP_001893046.1	867	1/1	180	20.8	212	33	27	91	97	67	44.6	53.8	5	-2	57.8	1e-08	ref	T-cell receptor beta chain ANA 11	Brugia malayi
Ac_Uni_001786		1328
Ac_Uni_001787		278
Ac_Uni_001788	XP_011552918.1	924	1/2	201	21.8	537	337	633	699	940	7.1	38.8	62.7	0	-1	52.8	6e-09	ref	PREDICTED: RNA-directed DNA polymerase from mobile element jockey-like	Plutella xylostella
Ac_Uni_001789		325
Ac_Uni_001790		828
Ac_Uni_001791		290
Ac_Uni_001792		602
Ac_Uni_001793	XP_003150612.1	781	1/1	459	58.8	596	138	43	192	199	83.9	26.9	37.1	14	-3	52.8	3e-06	ref	hypothetical protein LOAG_15072, partial	Loa loa
Ac_Uni_001794		1078
Ac_Uni_001795		1141
Ac_Uni_001796		1096
Ac_Uni_001797		377
Ac_Uni_001798		716
Ac_Uni_001799	XP_005095611.1	2390	1/1	486	20.3	1574	1089	28	205	207	86	27	44.9	16	-1	70.5	2e-11	ref	PREDICTED: uncharacterized protein LOC101862106	Aplysia californica
Ac_Uni_001800		1497
Ac_Uni_001801		510
Ac_Uni_001802	EPB73255.1	1348	1/1	285	21.1	1109	825	29	123	183	51.9	44.2	65.3	0	-3	87.4	6e-18	gb	hypothetical protein ANCCEY_07650	Ancylostoma ceylanicum
Ac_Uni_001803	JAC46345.1	1984	1/1	1029	51.9	1044	16	267	612	739	47.1	46	62.4	5	-2	293	4e-87	gb	LINE-1 reverse transcriptase-like protein	Bactrocera dorsalis
Ac_Uni_001804	JAC46345.1	569	1/3	267	46.9	4	270	526	614	739	12	38.2	57.3	0	1	65.9	4e-19	gb	LINE-1 reverse transcriptase-like protein	Bactrocera dorsalis
Ac_Uni_001805	XP_011425070.1	383	1/1	183	47.8	191	9	115	175	243	25.1	49.2	60.7	0	-1	62	2e-10	ref	PREDICTED: uncharacterized protein LOC105326632	Crassostrea gigas
Ac_Uni_001806		748
Ac_Uni_001807		292
Ac_Uni_001808		432
Ac_Uni_001809	JAA76776.1	2081	1/4	525	25.2	2065	1541	1	170	340	55.6	28.6	48.1	14	-2	68.6	4e-34	gb	putative mariner length	Rhodnius prolixus
Ac_Uni_001810		533
Ac_Uni_001811		352
Ac_Uni_001812		925
Ac_Uni_001813		1301
Ac_Uni_001814		695
Ac_Uni_001815		454
Ac_Uni_001816	EPB73255.1	254	1/1	234	92.1	5	238	94	171	183	42.6	47.4	69.2	0	2	81.3	8e-19	gb	hypothetical protein ANCCEY_07650	Ancylostoma ceylanicum
Ac_Uni_001817	XP_005098642.1	1460	1/1	936	64.1	3	938	629	960	962	36.5	35.6	52.4	39	3	150	8e-37	ref	PREDICTED: cell wall protein AWA1-like	Aplysia californica
Ac_Uni_001818		730
Ac_Uni_001819		548
Ac_Uni_001820	XP_005097398.1	3086	1/1	2376	77	2941	566	1	800	800	100	84.5	91.5	8	-2	1352	0	ref	PREDICTED: cell division cycle 5-like protein-like	Aplysia californica
Ac_Uni_001821		1707
Ac_Uni_001822		724
Ac_Uni_001823		869
Ac_Uni_001824		1075
Ac_Uni_001825		1402
Ac_Uni_001826		496
Ac_Uni_001827	XP_005106522.1	1271	1/1	468	36.8	1247	780	42	198	198	79.3	29.9	47.8	1	-1	72	2e-12	ref	PREDICTED: uncharacterized protein LOC101854436	Aplysia californica
Ac_Uni_001828		1014
Ac_Uni_001829	XP_009053276.1	2735	1/1	1251	45.7	166	1416	1	421	423	99.5	60.6	77.7	4	1	553	0	ref	hypothetical protein LOTGIDRAFT_214715	Lottia gigantea
Ac_Uni_001830	JAA83966.1	641	1/1	180	28.1	314	135	29	89	94	64.9	37.7	62.3	1	-1	50.4	2e-06	gb	endonuclease-reverse transcriptase	Pararge aegeria
Ac_Uni_001831		980
Ac_Uni_001832	XP_005113312.1	3192	1/1	2973	93.1	1	2973	214	1265	1269	88.2	35.2	47.5	128	1	484	1e-149	ref	PREDICTED: uncharacterized protein LOC101848334 isoform X4	Aplysia californica
Ac_Uni_001833	XP_005095855.1	2532	1/4	1653	65.3	2292	640	815	1386	1387	42.6	30.3	45.3	40	-1	256	4e-69	ref	PREDICTED: uncharacterized protein LOC101859476	Aplysia californica
Ac_Uni_001834		1166
Ac_Uni_001835	XP_005099556.1	1949	1/1	561	28.8	1038	478	1	180	253	77.5	35.2	52.6	9	-3	109	1e-24	ref	PREDICTED: uncharacterized protein LOC101847113	Aplysia californica
Ac_Uni_001836		705
Ac_Uni_001837	XP_005098924.1	2088	1/1	1371	65.7	300	1670	4	452	452	101.8	63.9	78.3	3	3	583	0	ref	PREDICTED: adenylyltransferase and sulfurtransferase MOCS3-like	Aplysia californica
Ac_Uni_001838		870
Ac_Uni_001839		243
Ac_Uni_001840	XP_005111763.1	3553	1/1	1767	49.7	443	2209	13	605	610	97.4	45.5	64	5	2	526	1e-172	ref	PREDICTED: glucose dehydrogenase [acceptor]-like	Aplysia californica
Ac_Uni_001841		807
Ac_Uni_001842		453
Ac_Uni_001843		375
Ac_Uni_001844		1323
Ac_Uni_001845		1262
Ac_Uni_001846		679
Ac_Uni_001847	XP_005106522.1	762	1/2	219	28.7	286	504	117	189	198	36.9	39.7	56.2	0	1	58.2	3e-10	ref	PREDICTED: uncharacterized protein LOC101854436	Aplysia californica
Ac_Uni_001848		1995
Ac_Uni_001849		474
Ac_Uni_001850		1235
Ac_Uni_001851		1412
Ac_Uni_001852		418
Ac_Uni_001853	XP_005099460.1	2667	1/1	324	12.1	497	820	1	108	108	100	72.2	82.4	0	2	173	1e-48	ref	PREDICTED: cell number regulator 10-like	Aplysia californica
Ac_Uni_001854	XP_005099460.1	2928	1/1	324	11.1	623	946	1	108	108	100	72.2	82.4	0	2	173	2e-48	ref	PREDICTED: cell number regulator 10-like	Aplysia californica
Ac_Uni_001855		446
Ac_Uni_001856		953
Ac_Uni_001857		708
Ac_Uni_001858		638
Ac_Uni_001859		550
Ac_Uni_001860		440
Ac_Uni_001861		1506
Ac_Uni_001862		3119
Ac_Uni_001863	KDR09163.1	2581	1/4	306	11.9	2579	2274	62	165	198	52.5	55.8	68.3	2	-3	128	1e-31	gb	Zinc finger and SCAN domain-containing protein 2	Zootermopsis nevadensis
Ac_Uni_001864		844
Ac_Uni_001865		314
Ac_Uni_001866		1183
Ac_Uni_001867	XP_009058071.1	2318	1/1	702	30.3	2	703	25	258	262	89.3	74.4	88.5	0	2	375	1e-123	ref	hypothetical protein LOTGIDRAFT_209701	Lottia gigantea
Ac_Uni_001868	XP_002004377.1	468	1/7	78	16.7	2	79	114	139	208	12.5	84.6	88.5	0	2	63.9	5e-11	ref	GI19651	Drosophila mojavensis
Ac_Uni_001869		576
Ac_Uni_001870		575
Ac_Uni_001871	KDR17168.1	978	1/2	168	17.2	912	745	45	116	143	50.3	50	55.6	16	-1	61.6	1e-14	gb	hypothetical protein L798_08429, partial	Zootermopsis nevadensis
Ac_Uni_001872	XP_012274041.1	3355	1/8	234	7	912	1145	548	625	1473	5.3	38.5	60.3	0	3	68.2	1e-09	ref	PREDICTED: putative Polycomb group protein ASXL3 isoform X1	Orussus abietinus
Ac_Uni_001873	JAA60990.1	471	1/2	312	66.2	152	463	60	175	175	66.9	35	50.4	13	2	57	1e-08	gb	Putative syntaxin-binding protein 2, partial	Rhipicephalus pulchellus
Ac_Uni_001874		900
Ac_Uni_001875		879
Ac_Uni_001876		739
Ac_Uni_001877		674
Ac_Uni_001878		1791
Ac_Uni_001879		769
Ac_Uni_001880		543
Ac_Uni_001881	JAC19509.1	315	1/9	309	98.1	310	2	39	141	255	40.4	30.1	54.4	0	-3	59.7	7e-10	gb	putative erythrocyte membrane-associated antigen, partial	Amblyomma cajennense
Ac_Uni_001882		1127
Ac_Uni_001883	XP_005104293.1	304	1/3	111	36.5	250	140	38	74	144	25.7	59.5	67.6	0	-1	45.4	4e-10	ref	PREDICTED: uncharacterized protein LOC101857349	Aplysia californica
Ac_Uni_001884	XP_005091711.1	337	1/1	267	79.2	2	268	10	98	108	82.4	56.2	71.9	0	2	107	1e-29	ref	PREDICTED: uncharacterized protein LOC101849180	Aplysia californica
Ac_Uni_001885	XP_005106522.1	851	1/1	261	30.7	539	279	98	189	198	46.5	39.1	59.8	5	-1	64.7	2e-10	ref	PREDICTED: uncharacterized protein LOC101854436	Aplysia californica
Ac_Uni_001886		2177
Ac_Uni_001887		662
Ac_Uni_001888		365
Ac_Uni_001889	XP_005098397.1	1301	1/1	591	45.4	1141	551	1	197	201	98	80.2	91.9	0	-2	328	1e-110	ref	PREDICTED: proteasome subunit beta type-2-like	Aplysia californica
Ac_Uni_001890		858
Ac_Uni_001891	XP_009059982.1	821	1/1	237	28.9	680	444	214	304	723	12.6	36.3	45.1	12	-1	63.2	4e-09	ref	hypothetical protein LOTGIDRAFT_153999	Lottia gigantea
Ac_Uni_001892	XP_002638783.1	1811	1/5	234	12.9	1050	1283	105	186	195	42.1	43.9	57.3	4	3	73.6	8e-13	ref	Hypothetical protein CBG05131	Caenorhabditis briggsae
Ac_Uni_001893	KFD59642.1	951	1/1	699	73.5	252	950	241	474	1264	18.5	50.4	66.2	1	3	226	9e-65	gb	hypothetical protein M514_28177	Trichuris suis
Ac_Uni_001894		573
Ac_Uni_001895		971
Ac_Uni_001896		638
Ac_Uni_001897		781
Ac_Uni_001898		730
Ac_Uni_001899	XP_005102670.1	4164	1/1	3186	76.5	270	3455	25	1087	1087	98	67.1	81.3	3	3	1464	0	ref	PREDICTED: acyl-CoA dehydrogenase family member 10-like isoform X3	Aplysia californica
Ac_Uni_001900		689
Ac_Uni_001901	XP_005108771.1	2279	1/1	654	28.7	2179	1526	1	226	228	99.1	59.7	73	8	-2	270	2e-83	ref	PREDICTED: methylosome subunit pICln-like	Aplysia californica
Ac_Uni_001902	JAC92881.1	1060	1/2	513	48.4	522	10	345	523	556	32.7	33	52.2	11	-2	99	3e-40	gb	putative piggybac, partial	Ixodes ricinus
Ac_Uni_001903	XP_005109035.1	527	1/2	159	30.2	218	376	452	504	605	8.8	37.7	58.5	0	2	43.5	5e-08	ref	PREDICTED: piggyBac transposable element-derived protein 4-like	Aplysia californica
Ac_Uni_001904	JAG65549.1	4170	1/1	435	10.4	1247	1681	13	156	159	91.2	42.8	61.4	0	2	122	1e-29	gb	hypothetical protein, partial	Lygus hesperus
Ac_Uni_001905	JAG23593.1	1229	1/1	240	19.5	934	1173	8	91	336	25	38.1	57.1	4	1	55.1	3e-06	gb	Putative uncharacterized transposon-derived protein F52C9.6	Lygus hesperus
Ac_Uni_001906		733
Ac_Uni_001907	ADF18552.1	1248	1/1	702	56.2	469	1170	629	864	977	25.2	31.3	52.8	12	1	95.1	1e-18	gb	endonuclease-reverse transcriptase	Bombyx mori
Ac_Uni_001908		743
Ac_Uni_001909		1248
Ac_Uni_001910	XP_001870067.1	2860	1/3	99	3.5	1822	1920	3	35	101	32.7	54.5	87.9	0	1	56.2	2e-07	ref	hypothetical protein CpipJ_CPIJ019789	Culex quinquefasciatus
Ac_Uni_001911		1830
Ac_Uni_001912	XP_005092224.1	2932	1/1	597	20.4	2617	2021	6	194	403	49.4	33.7	54.3	0	-1	112	4e-24	ref	PREDICTED: uncharacterized protein LOC101845830 isoform X1	Aplysia californica
Ac_Uni_001913		982
Ac_Uni_001914		737
Ac_Uni_001915		311
Ac_Uni_001916		236
Ac_Uni_001917		365
Ac_Uni_001918	EEZ99611.1	1831	1/2	120	6.6	1629	1510	174	213	436	9.2	62.5	72.5	0	-2	55.1	4e-12	gb	hypothetical protein TcasGA2_TC002128	Tribolium castaneum
Ac_Uni_001919		556
Ac_Uni_001920	EEZ99611.1	539	1/2	132	24.5	177	46	170	213	436	10.1	61.4	70.5	0	-3	60.1	3e-15	gb	hypothetical protein TcasGA2_TC002128	Tribolium castaneum
Ac_Uni_001921	XP_005106522.1	717	1/1	321	44.8	294	614	81	186	198	54	45.8	61.7	0	3	91.3	2e-20	ref	PREDICTED: uncharacterized protein LOC101854436	Aplysia californica
Ac_Uni_001922		652
Ac_Uni_001923	JAG58021.1	2884	1/1	1299	45	674	1972	392	829	831	54.8	33.6	48.6	22	2	201	2e-51	gb	hypothetical protein, partial	Lygus hesperus
Ac_Uni_001924		524
Ac_Uni_001925		794
Ac_Uni_001926		308
Ac_Uni_001927		263
Ac_Uni_001928	XP_005103417.1	2139	1/1	1242	58.1	324	1565	13	428	435	95.9	53.5	70.5	3	3	461	1e-155	ref	PREDICTED: beta-lactamase domain-containing protein 2-like	Aplysia californica
Ac_Uni_001929	XP_005103417.1	3298	1/1	1242	37.7	154	1395	13	428	435	95.9	54	70.3	3	1	463	1e-151	ref	PREDICTED: beta-lactamase domain-containing protein 2-like	Aplysia californica
Ac_Uni_001930		332
Ac_Uni_001931		803
Ac_Uni_001932		767
Ac_Uni_001933		1396
Ac_Uni_001934		2304
Ac_Uni_001935		1551
Ac_Uni_001936	XP_005095226.1	823	1/1	576	70	246	821	3	194	347	55.3	56.8	78.1	0	3	252	7e-81	ref	PREDICTED: uncharacterized aminotransferase C660.12c-like	Aplysia californica
Ac_Uni_001937	XP_005095226.1	1977	1/1	1020	51.6	437	1456	3	342	347	98	56.8	76.5	0	2	427	1e-144	ref	PREDICTED: uncharacterized aminotransferase C660.12c-like	Aplysia californica
Ac_Uni_001938	XP_005095226.1	2150	1/1	861	40	437	1297	3	342	347	98	50.3	67.4	53	2	360	1e-117	ref	PREDICTED: uncharacterized aminotransferase C660.12c-like	Aplysia californica
Ac_Uni_001939		1924
Ac_Uni_001940		323
Ac_Uni_001941	XP_005090915.1	1940	1/12	1809	93.2	72	1880	610	1231	3441	18.2	53.1	68	22	3	624	0	ref	PREDICTED: protocadherin Fat 4-like	Aplysia californica
Ac_Uni_001942	XP_005090915.1	7007	1/8	7005	100	3	7007	698	3036	3441	68.1	53.5	70.7	8	3	2454	0	ref	PREDICTED: protocadherin Fat 4-like	Aplysia californica
Ac_Uni_001943	XP_005091025.1	3014	1/1	2634	87.4	92	2725	15	887	887	99	62.3	81.2	0	2	1110	0	ref	PREDICTED: microsomal triglyceride transfer protein large subunit-like isoform X1	Aplysia californica
Ac_Uni_001944	XP_011429905.1	1214	1/1	609	50.2	437	1045	135	349	393	59.8	24.7	37.4	32	2	62	2e-08	ref	PREDICTED: laminin subunit gamma-1-like	Crassostrea gigas
Ac_Uni_001945		392
Ac_Uni_001946	KFB37505.1	1032	1/1	798	77.3	94	891	2885	3179	3367	9.1	24.7	37	42	1	60.1	1e-07	gb	AGAP002739-PA-like protein	Anopheles sinensis
Ac_Uni_001947		1705
Ac_Uni_001948	XP_005103359.1	1530	1/1	534	34.9	1065	532	5	165	176	102.8	30.4	45.3	3	-1	73.6	4e-13	ref	PREDICTED: uncharacterized protein LOC101857424	Aplysia californica
Ac_Uni_001949		609
Ac_Uni_001950	EGT30783.1	1354	1/9	525	38.8	1071	547	201	376	406	44.6	27.1	46.4	6	-2	66.2	1e-09	gb	hypothetical protein CAEBREN_30032	Caenorhabditis brenneri
Ac_Uni_001951	EGT30783.1	1449	1/9	525	36.2	1166	642	201	376	406	44.6	27.1	46.4	6	-2	66.2	2e-09	gb	hypothetical protein CAEBREN_30032	Caenorhabditis brenneri
Ac_Uni_001952	XP_005113163.1	2221	1/1	1881	84.7	2087	207	1	627	627	100.3	65	78.4	2	-3	828	0	ref	PREDICTED: very long-chain acyl-CoA synthetase-like	Aplysia californica
Ac_Uni_001953	XP_011419437.1	7095	1/1	4992	70.4	163	5154	1	1690	1690	102.2	62	74.7	64	1	2135	0	ref	PREDICTED: bifunctional glutamate/proline--tRNA ligase-like	Crassostrea gigas
Ac_Uni_001954		2952
Ac_Uni_001955		2635
Ac_Uni_001956	KDR24543.1	673	1/1	267	39.7	667	401	19	107	117	76.1	32.6	52.8	0	-1	58.9	3e-09	gb	hypothetical protein L798_13237	Zootermopsis nevadensis
Ac_Uni_001957		960
Ac_Uni_001958	XP_011453792.1	800	1/9	549	68.6	219	767	883	1058	1821	10.1	36.4	54.3	1	3	90.5	3e-18	ref	PREDICTED: uncharacterized protein LOC105346777	Crassostrea gigas
Ac_Uni_001959		439
Ac_Uni_001960		900
Ac_Uni_001961	XP_005113517.1	709	1/1	693	97.7	702	10	132	362	548	42.5	33	47.6	2	-2	115	1e-27	ref	PREDICTED: RNA-directed DNA polymerase from mobile element jockey-like	Aplysia californica
Ac_Uni_001962	XP_005109605.1	924	1/1	336	36.4	4	339	37	148	351	31.9	63.4	77.7	0	1	154	4e-42	ref	PREDICTED: zinc-binding alcohol dehydrogenase domain-containing protein 2-like isoform X4	Aplysia californica
Ac_Uni_001963		455
Ac_Uni_001964		442
Ac_Uni_001965		710
Ac_Uni_001966		1040
Ac_Uni_001967		866
Ac_Uni_001968	XP_011267571.1	1035	1/1	384	37.1	3	386	6	134	224	64.7	31.7	50.3	17	3	67.4	7e-11	ref	PREDICTED: putative uncharacterized protein FLJ37770	Camponotus floridanus
Ac_Uni_001969	XP_005102039.1	1923	1/2	906	47.1	1707	802	6	310	310	99	59.3	72	5	-1	395	1e-132	ref	PREDICTED: galectin-4-like isoform X2	Aplysia californica
Ac_Uni_001970		1320
Ac_Uni_001971		584
Ac_Uni_001972	JAB56212.1	1850	1/1	558	30.2	763	206	198	379	764	25.1	27.6	47.9	6	-2	64.3	2e-08	gb	putative l2b-6 cq, partial	Corethrella appendiculata
Ac_Uni_001973	XP_008477442.1	381	1/1	138	36.2	244	381	558	603	685	6.7	56.5	71.7	0	1	58.5	6e-09	ref	PREDICTED: UDP-glucuronosyltransferase 2A1-like	Diaphorina citri
Ac_Uni_001974		894
Ac_Uni_001975		685
Ac_Uni_001976		610
Ac_Uni_001977		892
Ac_Uni_001978		1803
Ac_Uni_001979		1067
Ac_Uni_001980	XP_005112255.1	2049	1/1	438	21.4	126	563	1	146	148	98.6	91.1	97.9	0	3	287	6e-92	ref	PREDICTED: ubiquitin-conjugating enzyme E2-17 kDa-like	Aplysia californica
Ac_Uni_001981		740
Ac_Uni_001982		551
Ac_Uni_001983		883
Ac_Uni_001984	JAB63167.1	1107	1/2	372	33.6	645	1016	1	127	898	14.4	30.2	48.8	5	3	60.1	2e-08	gb	putative RNA-directed DNA polymerase from transposon X-element	Anoplophora glabripennis
Ac_Uni_001985		629
Ac_Uni_001986	XP_005101474.1	972	1/7	570	58.6	970	401	527	691	756	25.3	40.3	52.9	1	-3	132	5e-32	ref	PREDICTED: zinc finger protein 93-like	Aplysia californica
Ac_Uni_001987		703
Ac_Uni_001988		1225
Ac_Uni_001989		793
Ac_Uni_001990		402
Ac_Uni_001991	EHJ65566.1	1390	1/2	741	53.3	6	746	318	566	814	30.7	41.6	60	3	3	181	6e-68	gb	endonuclease-reverse transcriptase	Danaus plexippus
Ac_Uni_001992		1767
Ac_Uni_001993	XP_008477639.1	437	1/1	138	31.6	434	297	69	115	389	12.1	51.1	70.2	1	-1	53.5	5e-07	ref	PREDICTED: craniofacial development protein 2-like	Diaphorina citri
Ac_Uni_001994	XP_011440872.1	3317	1/1	846	25.5	3076	2231	1	271	276	102.5	46.6	64.3	1	-2	254	7e-75	ref	PREDICTED: solute carrier family 25 member 45-like	Crassostrea gigas
Ac_Uni_001995	JAG02062.1	308	1/1	234	76	36	269	104	183	183	43.7	35	57.5	2	3	51.2	5e-07	gb	Craniofacial development protein 2, partial	Lygus hesperus
Ac_Uni_001996	XP_005097943.1	3316	1/1	1188	35.8	351	1538	1	396	397	99.7	79.3	91.2	0	3	660	0	ref	PREDICTED: tetratricopeptide repeat protein 4-like	Aplysia californica
Ac_Uni_001997		581
Ac_Uni_001998	AGZ84233.1	847	1/1	138	16.3	413	276	178	223	223	20.6	82.6	93.5	0	-3	87	3e-18	gb	transposase, partial	Pugilina cochlidium
[truncated: 196,533 more rows]
