# Supplementary material for: De novo Transcriptome Generation and Annotation for Two Korean Endemic Land Snails, Aegista chejuensis and Aegista quelpartensis, Using Illumina Paired-End Sequencing Technology
Source: Int J Mol Sci. 2016 Mar 15;17(3):379. doi: 10.3390/ijms17030379 (PMC4813237; doi:10.3390/ijms17030379)
Supplement: Supplementary file 1 [file ijms-17-00379-s001.zip › Supplementary Table S3.xlsx]

## Sheet: Sheet1
Supplementary Table-3. BLASTX annotation results of A. quelpartensis unigene sequences against PANM database.
QueryID	SubjectID	QLen	HSP	HLen	CovQ	Qx	Qy	Sx	Sy	SLen	CovS	Pid	Psi	NGap	Frame	Score	Eval	Db	Annotation	Source
Aq_Uni_000001		323
Aq_Uni_000002	BAD16601.1	1882	1/1	660	35.1	1522	863	1	217	217	102.3	41.4	58.6	2	-1	172	6e-48	dbj	YGSC-1	Lymnaea stagnalis
Aq_Uni_000003		409
Aq_Uni_000004		570
Aq_Uni_000005		1022
Aq_Uni_000006		362
Aq_Uni_000007	XP_005113261.1	1771	1/3	1065	60.1	2	1066	262	622	622	58.4	67.2	77.4	8	2	456	1e-152	ref	PREDICTED: polyadenylate-binding protein 1-B-like isoform X2	Aplysia californica
Aq_Uni_000008		263
Aq_Uni_000009		1955
Aq_Uni_000010	XP_005106355.1	1501	1/1	735	49	1499	765	437	695	831	33.7	28.6	45.7	35	-3	74.3	9e-12	ref	PREDICTED: spermatogenesis-associated protein 7-like isoform X3	Aplysia californica
Aq_Uni_000011		550
Aq_Uni_000012	XP_011552918.1	525	1/3	201	38.3	294	494	775	845	940	7.6	33.8	57.7	4	3	37.7	5e-11	ref	PREDICTED: RNA-directed DNA polymerase from mobile element jockey-like	Plutella xylostella
Aq_Uni_000013		1093
Aq_Uni_000014	AIJ27485.1	323	1/1	192	59.4	193	2	834	897	986	6.6	43.1	56.9	1	-2	50.4	2e-06	gb	endonuclease-reverse transcriptase	Eyprepocnemis plorans plorans
Aq_Uni_000015		448
Aq_Uni_000016	JAG01707.1	386	1/1	192	49.7	5	196	29	95	117	57.3	41.8	59.7	3	2	51.2	3e-07	gb	Putative uncharacterized transposon-derived protein F52C9.6, partial	Lygus hesperus
Aq_Uni_000017		230
Aq_Uni_000018	JAC13399.1	405	1/1	228	56.3	146	373	418	492	857	8.9	35.5	55.3	0	2	50.8	4e-06	gb	putative jockey ele1 orf2 -h 1e-120 -j 4, partial	Aedes albopictus
Aq_Uni_000019		500
Aq_Uni_000020		284
Aq_Uni_000021		792
Aq_Uni_000022	KDR16678.1	482	1/1	306	63.5	174	479	20	121	145	70.3	38.2	62.7	0	3	84	4e-19	gb	hypothetical protein L798_09068	Zootermopsis nevadensis
Aq_Uni_000023	JAA77601.1	757	1/2	168	22.2	321	154	59	114	207	27.1	41.1	67.9	0	-2	48.9	2e-11	gb	endonuclease-reverse transcriptase, partial	Pararge aegeria
Aq_Uni_000024	XP_011552918.1	5054	1/3	2043	40.4	2044	2	195	888	940	74	38.8	61.9	15	-2	511	1e-157	ref	PREDICTED: RNA-directed DNA polymerase from mobile element jockey-like	Plutella xylostella
Aq_Uni_000025	JAA77601.1	361	1/1	324	89.8	326	3	59	166	207	52.2	39.8	67.6	0	-3	95.9	1e-23	gb	endonuclease-reverse transcriptase, partial	Pararge aegeria
Aq_Uni_000026		859
Aq_Uni_000027		827
Aq_Uni_000028		952
Aq_Uni_000029		437
Aq_Uni_000030		939
Aq_Uni_000031		765
Aq_Uni_000032	ADF18552.1	473	1/1	402	85	63	464	477	610	977	13.7	42.5	63.4	0	3	114	8e-28	gb	endonuclease-reverse transcriptase	Bombyx mori
Aq_Uni_000033	KDR21932.1	738	1/2	222	30.1	119	340	55	128	161	46	37.8	62.2	0	2	59.3	6e-12	gb	hypothetical protein L798_00484, partial	Zootermopsis nevadensis
Aq_Uni_000034	KDR16678.1	2206	1/2	180	8.2	307	128	14	73	145	41.4	43.3	70	0	-1	61.6	2e-12	gb	hypothetical protein L798_09068	Zootermopsis nevadensis
Aq_Uni_000035		256
Aq_Uni_000036		2778
Aq_Uni_000037		432
Aq_Uni_000038	XP_011169850.1	4616	1/1	1398	30.3	2307	3704	77	538	540	88	41.9	58.1	9	3	376	1e-114	ref	PREDICTED: uncharacterized protein LOC105202865	Solenopsis invicta
Aq_Uni_000039		667
Aq_Uni_000040		1283
Aq_Uni_000041	XP_005113030.1	2343	1/1	957	40.8	1657	701	5	323	323	98.8	85.3	94.7	0	-3	556	0	ref	PREDICTED: small heat shock protein p36-like	Aplysia californica
Aq_Uni_000042		307
Aq_Uni_000043	XP_001895056.1	537	1/2	279	52	296	18	11	105	119	80.7	38.5	45.8	3	-2	53.9	1e-07	ref	Histidine-rich glycoprotein precursor	Brugia malayi
Aq_Uni_000044		1510
Aq_Uni_000045	XP_008483668.1	696	1/2	237	34.1	459	695	123	202	547	14.6	33.8	62.5	1	3	55.5	4e-08	ref	PREDICTED: uncharacterized protein LOC103520360	Diaphorina citri
Aq_Uni_000046		663
Aq_Uni_000047	XP_005103996.1	2311	1/1	804	34.8	921	1724	33	259	261	102.7	42.9	59.7	0	3	214	6e-62	ref	PREDICTED: RNA-directed DNA polymerase from mobile element jockey-like	Aplysia californica
Aq_Uni_000048		558
Aq_Uni_000049		683
Aq_Uni_000050		1045
Aq_Uni_000051	XP_011422872.1	1217	1/1	411	33.8	515	925	72	218	340	44.7	26.3	43.4	15	2	53.9	8e-06	ref	PREDICTED: peptidase inhibitor 15-like isoform X2	Crassostrea gigas
Aq_Uni_000052	XP_005106674.1	244	1/1	111	45.5	244	134	191	227	548	6.8	48.6	75.7	0	-1	50.8	6e-07	ref	PREDICTED: piggyBac transposable element-derived protein 4-like	Aplysia californica
Aq_Uni_000053		297
Aq_Uni_000054	KDR20157.1	987	1/1	201	20.4	517	717	12	78	95	70.5	58.2	77.6	0	1	79.7	1e-16	gb	hypothetical protein L798_05651, partial	Zootermopsis nevadensis
Aq_Uni_000055		344
Aq_Uni_000056		751
Aq_Uni_000057	JAA61392.1	1164	1/3	231	19.8	735	965	23	106	127	68.5	37.9	56.3	10	3	61.2	2e-09	gb	Putative syntaxin-binding protein 2, partial	Rhipicephalus pulchellus
Aq_Uni_000058		833
Aq_Uni_000059		1110
Aq_Uni_000060		545
Aq_Uni_000061		509
Aq_Uni_000062		1579
Aq_Uni_000063		248
Aq_Uni_000064		823
Aq_Uni_000065	XP_008471314.1	668	1/1	216	32.3	449	664	177	251	397	18.9	48	72	3	2	72.4	1e-12	ref	PREDICTED: uncharacterized protein LOC103508537	Diaphorina citri
Aq_Uni_000066		584
Aq_Uni_000067		281
Aq_Uni_000068		1244
Aq_Uni_000069		471
Aq_Uni_000070		573
Aq_Uni_000071		517
Aq_Uni_000072		280
Aq_Uni_000073		550
Aq_Uni_000074		763
Aq_Uni_000075		441
Aq_Uni_000076	XP_005101474.1	286	1/11	285	99.7	286	2	536	630	756	12.6	67.4	85.3	0	-1	158	1e-44	ref	PREDICTED: zinc finger protein 93-like	Aplysia californica
Aq_Uni_000077	JAA65321.1	905	1/2	117	12.9	904	788	11	49	89	43.8	61.5	69.2	0	-2	80.5	4e-17	gb	Putative diacylglycerol kinase	Ixodes ricinus
Aq_Uni_000078		419
Aq_Uni_000079		583
Aq_Uni_000080		266
Aq_Uni_000081	XP_011551370.1	987	1/1	282	28.6	55	336	246	337	489	19.6	38.5	54.2	2	1	55.5	2e-06	ref	PREDICTED: uncharacterized protein LOC105383055	Plutella xylostella
Aq_Uni_000082		347
Aq_Uni_000083		282
Aq_Uni_000084		571
Aq_Uni_000085		593
Aq_Uni_000086		401
Aq_Uni_000087		789
Aq_Uni_000088		579
Aq_Uni_000089		557
Aq_Uni_000090	XP_005092357.1	2123	1/1	708	33.3	1319	2026	2	238	330	77.6	30.9	42.6	20	2	99.8	1e-20	ref	PREDICTED: uncharacterized protein LOC101856242	Aplysia californica
Aq_Uni_000091		488
Aq_Uni_000092		610
Aq_Uni_000093	XP_005100276.1	229	1/1	141	61.6	206	66	123	169	205	22.9	63.8	76.6	0	-3	64.7	2e-12	ref	PREDICTED: uncharacterized protein LOC101858786	Aplysia californica
Aq_Uni_000094		346
Aq_Uni_000095	XP_011429851.1	1045	1/9	315	30.1	729	1043	360	466	549	19.5	56.1	71	2	3	136	1e-33	ref	PREDICTED: zinc finger protein OZF-like	Crassostrea gigas
Aq_Uni_000096	XP_011551370.1	1210	1/3	156	12.9	1069	914	275	326	489	10.6	55.8	63.5	0	-1	55.1	1e-12	ref	PREDICTED: uncharacterized protein LOC105383055	Plutella xylostella
Aq_Uni_000097		711
Aq_Uni_000098		394
Aq_Uni_000099	KHJ42451.1	454	1/2	171	37.7	439	269	73	129	692	8.2	45.6	64.9	0	-1	56.6	3e-08	gb	reverse transcriptase	Trichuris suis
Aq_Uni_000100		529
Aq_Uni_000101		244
Aq_Uni_000102		951
Aq_Uni_000103		237
Aq_Uni_000104		1399
Aq_Uni_000105		703
Aq_Uni_000106	XP_009065883.1	434	1/6	138	31.8	143	6	13	58	105	43.8	41.3	60.9	0	-1	56.2	5e-09	ref	hypothetical protein LOTGIDRAFT_133406, partial	Lottia gigantea
Aq_Uni_000107		351
Aq_Uni_000108		280
Aq_Uni_000109		440
Aq_Uni_000110		617
Aq_Uni_000111		513
Aq_Uni_000112		283
Aq_Uni_000113		558
Aq_Uni_000114	KHN84806.1	457	1/22	252	55.1	206	457	30	113	331	25.4	42.9	66.7	0	2	77.4	2e-15	gb	Collagen-like protein 2	Toxocara canis
Aq_Uni_000115		471
Aq_Uni_000116		548
Aq_Uni_000117		538
Aq_Uni_000118		704
Aq_Uni_000119		2075
Aq_Uni_000120	XP_011551370.1	245	1/1	219	89.4	223	5	363	435	489	14.9	43.8	69.9	0	-2	71.2	4e-14	ref	PREDICTED: uncharacterized protein LOC105383055	Plutella xylostella
Aq_Uni_000121		371
Aq_Uni_000122	XP_008476273.1	297	1/1	297	100	297	1	156	258	312	33	42.7	63.1	4	-1	82	5e-18	ref	PREDICTED: craniofacial development protein 2-like	Diaphorina citri
Aq_Uni_000123	XP_009062547.1	1565	1/1	414	26.5	1124	711	6	146	148	96.6	30.8	45.5	5	-1	67	5e-11	ref	hypothetical protein LOTGIDRAFT_166855	Lottia gigantea
Aq_Uni_000124		757
Aq_Uni_000125		952
Aq_Uni_000126	CDJ89840.1	1445	1/1	273	18.9	278	6	156	244	264	36	36.8	55.8	4	-1	54.7	4e-06	emb	RNA-directed DNA polymerase (reverse transcriptase) domain containing protein	Haemonchus contortus
Aq_Uni_000127		325
Aq_Uni_000128		413
Aq_Uni_000129		1176
Aq_Uni_000130		370
Aq_Uni_000131	JAC85288.1	901	1/1	225	25	351	127	11	85	100	75	30.7	52	0	-2	49.7	9e-06	gb	putative endonuclease-reverse transcriptase, partial	Panstrongylus megistus
Aq_Uni_000132		236
Aq_Uni_000133		509
Aq_Uni_000134		1252
Aq_Uni_000135		500
Aq_Uni_000136		232
Aq_Uni_000137		678
Aq_Uni_000138		279
Aq_Uni_000139		358
Aq_Uni_000140		753
Aq_Uni_000141	EFN77882.1	566	1/5	231	40.8	432	202	45	115	132	58.3	51.9	61	0	-3	70.5	9e-14	gb	hypothetical protein EAI_00564, partial	Harpegnathos saltator
Aq_Uni_000142	XP_008477442.1	261	1/1	204	78.2	58	261	606	676	685	10.4	38	66.2	3	1	55.8	1e-08	ref	PREDICTED: UDP-glucuronosyltransferase 2A1-like	Diaphorina citri
Aq_Uni_000143		585
Aq_Uni_000144	KDR17168.1	944	1/1	402	42.6	469	870	1	142	143	102.8	51.7	58.5	13	1	105	6e-26	gb	hypothetical protein L798_08429, partial	Zootermopsis nevadensis
Aq_Uni_000145		620
Aq_Uni_000146		266
Aq_Uni_000147		297
Aq_Uni_000148		704
Aq_Uni_000149		483
Aq_Uni_000150	KDR24543.1	722	1/2	123	17	220	98	12	52	117	35	46.3	68.3	0	-2	48.1	4e-06	gb	hypothetical protein L798_13237	Zootermopsis nevadensis
Aq_Uni_000151		286
Aq_Uni_000152		610
Aq_Uni_000153		306
Aq_Uni_000154		813
Aq_Uni_000155	JAC29120.1	496	1/2	150	30.2	129	278	197	246	291	17.2	36	60	0	3	47	4e-08	gb	putative jockey ele1 orf2 -h 1e-120 -j 4	Amblyomma triste
Aq_Uni_000156	KFD64458.1	261	1/1	240	92	254	15	325	407	552	15	44.6	69.9	3	-2	79.7	5e-17	gb	hypothetical protein M514_23305	Trichuris suis
Aq_Uni_000157		431
Aq_Uni_000158		1373
Aq_Uni_000159		659
Aq_Uni_000160		308
Aq_Uni_000161		522
Aq_Uni_000162		626
Aq_Uni_000163		268
Aq_Uni_000164		380
Aq_Uni_000165		496
Aq_Uni_000166		468
Aq_Uni_000167		380
Aq_Uni_000168		1772
Aq_Uni_000169		758
Aq_Uni_000170		569
Aq_Uni_000171		916
Aq_Uni_000172	JAC85289.1	1419	1/1	264	18.6	1	264	1	88	100	88	30.7	52.3	0	1	56.6	6e-08	gb	putative rte-3 df, partial	Panstrongylus megistus
Aq_Uni_000173	AGZ84233.1	992	1/2	84	8.5	897	980	137	164	223	12.6	75	85.7	0	3	48.9	2e-10	gb	transposase, partial	Pugilina cochlidium
Aq_Uni_000174	XP_005092790.1	522	1/2	237	45.4	169	405	104	182	392	20.2	48.1	65.8	0	1	85.1	3e-19	ref	PREDICTED: RNA-directed DNA polymerase from mobile element jockey-like	Aplysia californica
Aq_Uni_000175		343
Aq_Uni_000176		830
Aq_Uni_000177		1209
Aq_Uni_000178		245
Aq_Uni_000179		446
Aq_Uni_000180	XP_005106522.1	684	1/1	480	70.2	482	3	1	172	198	86.9	33.7	52.9	12	-2	100	3e-24	ref	PREDICTED: uncharacterized protein LOC101854436	Aplysia californica
Aq_Uni_000181		1180
Aq_Uni_000182		1145
Aq_Uni_000183		545
Aq_Uni_000184	XP_005092839.1	774	1/1	171	22.1	272	102	529	586	622	9.3	41.4	72.4	1	-2	53.9	4e-06	ref	PREDICTED: uncharacterized protein LOC101848805	Aplysia californica
Aq_Uni_000185	XP_005101490.1	1523	1/3	498	32.7	1019	1516	268	450	476	38.4	38.3	54.1	17	2	139	6e-34	ref	PREDICTED: zinc finger protein 678-like	Aplysia californica
Aq_Uni_000186		2013
Aq_Uni_000187	KFM62375.1	2120	1/3	276	13	1142	867	182	274	341	27.3	43	60.2	1	-1	78.6	1e-22	gb	Histone-lysine N-methyltransferase SETMAR, partial	Stegodyphus mimosarum
Aq_Uni_000188	KDR18382.1	467	1/1	171	36.6	210	380	13	70	162	35.8	46.6	67.2	1	3	50.8	2e-06	gb	hypothetical protein L798_07764	Zootermopsis nevadensis
Aq_Uni_000189		497
Aq_Uni_000190		377
Aq_Uni_000191		405
Aq_Uni_000192		2148
Aq_Uni_000193	XP_009055872.1	1357	1/4	255	18.8	831	577	33	117	120	70.8	41.2	63.5	0	-2	61.2	2e-09	ref	hypothetical protein LOTGIDRAFT_145316, partial	Lottia gigantea
Aq_Uni_000194	ADF18553.1	636	1/1	237	37.3	239	3	705	783	989	8	44.3	63.3	0	-2	71.2	3e-12	gb	endonuclease-reverse transcriptase	Bombyx mori
Aq_Uni_000195		847
Aq_Uni_000196	JAC92665.1	644	1/1	249	38.7	636	388	142	232	233	39.5	37	55.4	9	-3	56.2	1e-07	gb	putative rna-directed dna polymerase from mobile element jockey-like protein, partial	Ixodes ricinus
Aq_Uni_000197		257
Aq_Uni_000198	XP_011433821.1	2925	1/1	384	13.1	2578	2195	35	167	359	38.2	24.8	56.2	9	-3	62.4	6e-08	ref	PREDICTED: orexin receptor type 2-like	Crassostrea gigas
Aq_Uni_000199		616
Aq_Uni_000200		610
Aq_Uni_000201		570
Aq_Uni_000202		329
Aq_Uni_000203	XP_005098851.1	617	1/2	90	14.6	505	416	15	44	387	7.8	60	86.7	0	-2	43.1	2e-06	ref	PREDICTED: techylectin-5A-like	Aplysia californica
Aq_Uni_000204		1700
Aq_Uni_000205		431
Aq_Uni_000206		640
Aq_Uni_000207	XP_009045323.1	977	1/6	972	99.5	4	975	182	506	526	65.8	29.8	44.5	22	1	127	8e-31	ref	hypothetical protein LOTGIDRAFT_177766	Lottia gigantea
Aq_Uni_000208	XP_005097935.1	717	1/3	324	45.2	457	134	243	348	504	21.4	29.6	50.9	0	-3	55.5	6e-12	ref	PREDICTED: RNA-directed DNA polymerase from mobile element jockey-like	Aplysia californica
Aq_Uni_000209		1553
Aq_Uni_000210		236
Aq_Uni_000211	XP_005106522.1	722	1/1	219	30.3	500	718	98	170	198	36.9	37	54.8	0	2	52.8	2e-06	ref	PREDICTED: uncharacterized protein LOC101854436	Aplysia californica
Aq_Uni_000212		1354
Aq_Uni_000213		228
Aq_Uni_000214		1180
Aq_Uni_000215		521
Aq_Uni_000216		494
Aq_Uni_000217	KDR20158.1	800	1/1	99	12.4	269	171	2	34	58	56.9	69.7	84.8	0	-1	55.8	2e-08	gb	hypothetical protein L798_05652, partial	Zootermopsis nevadensis
Aq_Uni_000218		291
Aq_Uni_000219	XP_005094717.1	917	1/2	258	28.1	442	699	185	270	324	26.5	51.2	64	0	1	85.9	7e-20	ref	PREDICTED: RNA-directed DNA polymerase from mobile element jockey-like	Aplysia californica
Aq_Uni_000220	XP_005102953.1	260	1/2	66	25.4	206	141	177	198	511	4.3	68.2	90.9	0	-1	37	7e-06	ref	PREDICTED: RNA-directed DNA polymerase from mobile element jockey-like	Aplysia californica
Aq_Uni_000221		2343
Aq_Uni_000222		640
Aq_Uni_000223		276
Aq_Uni_000224	EJW75241.1	793	1/4	168	21.2	119	286	7	62	69	81.2	67.9	80.4	0	2	74.7	2e-15	gb	hypothetical protein WUBG_13850, partial	Wuchereria bancrofti
Aq_Uni_000225		2444
Aq_Uni_000226		455
Aq_Uni_000227		1538
Aq_Uni_000228		1777
Aq_Uni_000229		746
Aq_Uni_000230		298
Aq_Uni_000231	AIJ27485.1	407	1/2	225	55.3	1	225	377	452	986	8	32.9	59.5	4	1	48.5	2e-08	gb	endonuclease-reverse transcriptase	Eyprepocnemis plorans plorans
Aq_Uni_000232		919
Aq_Uni_000233	XP_005094816.1	2649	1/1	1932	72.9	92	2023	1	660	660	101.8	57.7	72.6	28	2	716	0	ref	PREDICTED: nuclear RNA export factor 1-like	Aplysia californica
Aq_Uni_000234	XP_005094816.1	1503	1/1	1020	67.9	92	1111	1	355	660	54.4	56	72.4	19	2	364	1e-117	ref	PREDICTED: nuclear RNA export factor 1-like	Aplysia californica
Aq_Uni_000235		249
Aq_Uni_000236		1006
Aq_Uni_000237		1980
Aq_Uni_000238		475
Aq_Uni_000239	JAC92665.1	881	1/1	558	63.3	247	804	49	233	233	83.7	32.8	47.7	9	1	92.8	3e-20	gb	putative rna-directed dna polymerase from mobile element jockey-like protein, partial	Ixodes ricinus
Aq_Uni_000240		2292
Aq_Uni_000241	XP_005094421.1	4638	1/1	510	11	4328	3819	1516	1688	1700	10.4	41.5	60.2	6	-2	125	1e-26	ref	PREDICTED: protocadherin Fat 4-like isoform X3	Aplysia californica
Aq_Uni_000242	XP_005108238.1	3165	1/1	2130	67.3	3019	890	1	708	708	100.3	94.1	97.3	0	-3	1377	0	ref	PREDICTED: dolichyl-diphosphooligosaccharide--protein glycosyltransferase subunit STT3A-like	Aplysia californica
Aq_Uni_000243	KFM56688.1	5563	1/1	3438	61.8	1147	4584	394	1481	1688	69	33.8	52.3	19	1	602	0	gb	Retrovirus-related Pol polyprotein from transposon 412, partial	Stegodyphus mimosarum
Aq_Uni_000244		311
Aq_Uni_000245	XP_011439071.1	3040	1/1	369	12.1	37	405	83	202	255	48.2	31.7	52	0	1	70.1	7e-11	ref	PREDICTED: uncharacterized protein LOC105336461	Crassostrea gigas
Aq_Uni_000246		416
Aq_Uni_000247	XP_009060704.1	267	1/1	180	67.4	203	24	197	255	427	14.1	33.3	61.7	0	-2	52.4	2e-07	ref	hypothetical protein LOTGIDRAFT_165440	Lottia gigantea
Aq_Uni_000248		665
Aq_Uni_000249	XP_005112871.1	2774	1/1	1014	36.6	202	1215	3	340	340	99.4	94.7	97	0	1	658	0	ref	PREDICTED: cyclin-dependent kinase 9-like	Aplysia californica
Aq_Uni_000250	XP_005110148.1	2071	1/1	1224	59.1	486	1709	1	415	415	100.2	80.5	88.9	8	3	679	0	ref	PREDICTED: leucine-rich repeat and WD repeat-containing protein 1-like	Aplysia californica
Aq_Uni_000251		346
Aq_Uni_000252	XP_005089206.1	1525	1/1	729	47.8	1519	791	896	1147	1283	19.8	63.4	73.6	11	-1	279	1e-80	ref	PREDICTED: kinesin-like protein KIF26B-like	Aplysia californica
Aq_Uni_000253	XP_008180634.1	1486	1/1	753	50.7	638	1390	3	255	403	62.8	51.4	72.3	2	2	280	6e-88	ref	PREDICTED: putative protein FAM200B	Acyrthosiphon pisum
Aq_Uni_000254		1307
Aq_Uni_000255		960
Aq_Uni_000256		425
Aq_Uni_000257	KDR18919.1	925	1/2	183	19.8	238	56	6	66	172	35.5	49.2	72.1	0	-1	68.2	1e-11	gb	hypothetical protein L798_06657, partial	Zootermopsis nevadensis
Aq_Uni_000258	XP_005112968.1	2053	1/2	975	47.5	2043	1069	56	429	508	78.5	26.1	37.1	74	-2	111	1e-23	ref	PREDICTED: zinc finger protein 385B-like	Aplysia californica
Aq_Uni_000259		1467
Aq_Uni_000260	XP_005111355.1	1497	1/1	684	45.7	1380	697	1	228	228	100	64.5	80.7	0	-1	323	1e-107	ref	PREDICTED: uncharacterized protein C1orf158-like	Aplysia californica
Aq_Uni_000261	KDR10706.1	2019	1/2	285	14.1	649	933	23	119	189	51.3	59.8	71.1	2	1	105	4e-28	gb	hypothetical protein L798_15468	Zootermopsis nevadensis
Aq_Uni_000262	JAG10573.1	502	1/1	318	63.3	180	497	299	404	484	21.9	43.4	62.3	0	3	87.8	1e-18	gb	hypothetical protein CM83_66766	Lygus hesperus
Aq_Uni_000263	AGZ84231.1	1622	1/1	444	27.4	112	555	206	353	353	41.9	98	99.3	0	1	309	3e-99	gb	transposase, partial	Pugilina cochlidium
Aq_Uni_000264	AGZ84231.1	399	1/1	285	71.4	397	113	28	122	353	26.9	96.8	97.9	0	-3	184	3e-56	gb	transposase, partial	Pugilina cochlidium
Aq_Uni_000265	AGZ84231.1	509	1/1	507	99.6	509	3	80	248	353	47.9	97.6	97.6	0	-1	337	1e-116	gb	transposase, partial	Pugilina cochlidium
Aq_Uni_000266	XP_005092619.1	3028	1/1	270	8.9	2452	2721	583	672	804	11.2	76.7	84.4	0	1	148	3e-34	ref	PREDICTED: uncharacterized protein LOC101856637	Aplysia californica
Aq_Uni_000267	XP_005092619.1	3497	1/1	663	19	2452	3114	583	803	804	27.5	83.7	90	0	1	384	1e-115	ref	PREDICTED: uncharacterized protein LOC101856637	Aplysia californica
Aq_Uni_000268	XP_005092619.1	3855	1/1	270	7	2452	2721	583	672	804	11.2	76.7	84.4	0	1	148	4e-34	ref	PREDICTED: uncharacterized protein LOC101856637	Aplysia californica
Aq_Uni_000269	XP_005103432.1	2918	1/1	1851	63.4	98	1948	1	629	629	101	57.2	73.2	18	2	714	0	ref	PREDICTED: poly(A)-specific ribonuclease PARN-like	Aplysia californica
Aq_Uni_000270	XP_005110319.1	2665	1/1	1602	60.1	26	1627	1	534	536	99.8	77	89.9	1	2	863	0	ref	PREDICTED: probable lysosomal cobalamin transporter-like	Aplysia californica
Aq_Uni_000271	XP_005100760.1	4279	1/1	2961	69.2	3868	908	5	1025	1025	104.6	41.6	55.6	85	-1	682	0	ref	PREDICTED: flocculation protein FLO11-like isoform X1	Aplysia californica
Aq_Uni_000272		675
Aq_Uni_000273		669
Aq_Uni_000274		853
Aq_Uni_000275		1589
Aq_Uni_000276		975
Aq_Uni_000277		1131
Aq_Uni_000278		1076
Aq_Uni_000279		808
Aq_Uni_000280	XP_005106522.1	1299	1/1	495	38.1	1293	799	23	189	198	85.4	33.7	48.5	4	-1	80.1	3e-15	ref	PREDICTED: uncharacterized protein LOC101854436	Aplysia californica
Aq_Uni_000281	XP_005106522.1	1863	1/3	234	12.6	422	189	70	154	198	42.9	35.3	52.9	7	-2	48.9	2e-09	ref	PREDICTED: uncharacterized protein LOC101854436	Aplysia californica
Aq_Uni_000282		603
Aq_Uni_000283		2140
Aq_Uni_000284		237
Aq_Uni_000285	ADI61828.1	457	1/1	291	63.7	151	441	854	946	1011	9.6	43.3	62.9	0	1	79.3	8e-16	gb	endonuclease-reverse transcriptase	Bombyx mori
Aq_Uni_000286	XP_005099009.1	3671	1/1	2403	65.5	45	2447	5	806	807	99.4	83.9	92	1	3	1348	0	ref	PREDICTED: conserved oligomeric Golgi complex subunit 5-like	Aplysia californica
Aq_Uni_000287	JAG49854.1	610	1/1	402	65.9	78	479	17	151	157	86	41.5	53.3	1	3	92	1e-21	gb	hypothetical protein, partial	Lygus hesperus
Aq_Uni_000288		743
Aq_Uni_000289		263
Aq_Uni_000290	JAA77601.1	706	1/1	237	33.6	431	195	88	166	207	38.2	39.2	63.3	0	-3	67.8	1e-11	gb	endonuclease-reverse transcriptase, partial	Pararge aegeria
Aq_Uni_000291		1183
Aq_Uni_000292		396
Aq_Uni_000293	XP_001944018.1	1138	1/16	378	33.2	380	3	124	249	536	23.5	53.2	69	0	-3	151	7e-39	ref	PREDICTED: zinc finger protein 271-like	Acyrthosiphon pisum
Aq_Uni_000294		396
Aq_Uni_000295		1708
Aq_Uni_000296	XP_009058348.1	359	1/6	288	80.2	1	288	29	119	125	76.8	33.3	45.8	0	1	56.6	3e-09	ref	hypothetical protein LOTGIDRAFT_122359, partial	Lottia gigantea
Aq_Uni_000297	XP_008477168.1	2198	1/1	1062	48.3	769	1830	42	382	498	72.3	27.2	46.4	6	1	132	2e-30	ref	PREDICTED: uncharacterized protein LOC103514076	Diaphorina citri
Aq_Uni_000298		693
Aq_Uni_000299		693
Aq_Uni_000300		676
Aq_Uni_000301		519
Aq_Uni_000302		796
Aq_Uni_000303		1358
Aq_Uni_000304		1393
Aq_Uni_000305		1137
Aq_Uni_000306	XP_002410644.1	303	1/1	288	95	288	1	10	105	259	37.1	43.8	63.5	0	-1	88.6	1e-20	ref	polyprotein of retroviral origin, putative	Ixodes scapularis
Aq_Uni_000307	KDR22050.1	1503	1/6	144	9.6	713	570	27	74	93	51.6	72.9	83.3	0	-2	68.9	2e-12	gb	TRAF3-interacting protein 1	Zootermopsis nevadensis
Aq_Uni_000308	XP_005112397.1	1431	1/1	999	69.8	257	1255	1	340	347	98	83.8	91.8	7	2	584	0	ref	PREDICTED: cyclin-dependent kinase 20-like	Aplysia californica
Aq_Uni_000309		856
Aq_Uni_000310	JAG10573.1	689	1/1	507	73.6	182	688	255	442	484	38.8	22.3	45.2	19	2	58.2	9e-08	gb	hypothetical protein CM83_66766	Lygus hesperus
Aq_Uni_000311	XP_005111786.1	4476	1/1	1434	32	3696	2263	1	478	482	99.2	63.6	78.5	0	-1	653	0	ref	PREDICTED: acylamino-acid-releasing enzyme-like isoform X1	Aplysia californica
Aq_Uni_000312		1566
Aq_Uni_000313	XP_011445533.1	2182	1/1	1254	57.5	918	2171	507	929	1006	42.1	39.2	63.2	6	3	345	1e-103	ref	PREDICTED: uncharacterized protein LOC105340963	Crassostrea gigas
Aq_Uni_000314	ADF18552.1	380	1/1	222	58.4	158	379	681	756	977	7.8	46.1	67.1	2	2	68.2	3e-12	gb	endonuclease-reverse transcriptase	Bombyx mori
Aq_Uni_000315		503
Aq_Uni_000316		595
Aq_Uni_000317		572
Aq_Uni_000318		430
Aq_Uni_000319		971
Aq_Uni_000320	JAC93003.1	1316	1/62	105	8	1280	1176	65	99	112	31.2	80	80	0	-1	95.5	1e-21	gb	putative nuclear transcription factor y subunit gamma, partial	Ixodes ricinus
Aq_Uni_000321		760
Aq_Uni_000322		530
Aq_Uni_000323	XP_009045074.1	2262	1/1	849	37.5	84	932	5	296	296	99.3	43.5	61.2	11	3	254	1e-76	ref	hypothetical protein LOTGIDRAFT_224000	Lottia gigantea
Aq_Uni_000324	XP_005101472.1	264	1/11	261	98.9	2	262	390	476	649	13.4	58.6	77	0	2	124	1e-32	ref	PREDICTED: zinc finger protein 737-like	Aplysia californica
Aq_Uni_000325		739
Aq_Uni_000326		3245
Aq_Uni_000327	XP_005102751.1	7177	1/1	4254	59.3	2312	6565	653	2113	2114	71.8	48	61.7	100	2	1163	0	ref	PREDICTED: coiled-coil domain-containing protein CG32809-like isoform X3	Aplysia californica
Aq_Uni_000328	XP_005110716.1	3924	1/1	1530	39	236	1765	7	577	577	101.9	41.8	56.6	78	2	371	1e-113	ref	PREDICTED: chitinase-like protein PB1E7.04c-like isoform X2	Aplysia californica
Aq_Uni_000329	XP_011432694.1	3122	1/1	1353	43.3	2955	1603	8	447	448	101.1	64.2	78.8	2	-3	564	0	ref	PREDICTED: microfibrillar-associated protein 1-like	Crassostrea gigas
Aq_Uni_000330		855
Aq_Uni_000331		962
Aq_Uni_000332		486
Aq_Uni_000333		1000
Aq_Uni_000334		665
Aq_Uni_000335	XP_005094717.1	1153	1/1	465	40.3	673	1137	124	280	324	48.8	39.9	53.2	3	1	99.4	3e-21	ref	PREDICTED: RNA-directed DNA polymerase from mobile element jockey-like	Aplysia californica
Aq_Uni_000336		534
Aq_Uni_000337		600
Aq_Uni_000338		589
Aq_Uni_000339		526
Aq_Uni_000340	XP_003244738.1	791	1/7	234	29.6	557	790	101	179	255	31	53.2	65.8	1	2	92	5e-20	ref	PREDICTED: zinc finger protein 572-like	Acyrthosiphon pisum
Aq_Uni_000341		356
Aq_Uni_000342		600
Aq_Uni_000343		288
Aq_Uni_000344		284
Aq_Uni_000345		935
Aq_Uni_000346		2173
Aq_Uni_000347	XP_005102221.1	4533	1/1	3444	76	14	3457	1	1134	1147	104.4	62.2	73.5	50	2	1322	0	ref	PREDICTED: sterol regulatory element-binding protein 1-like	Aplysia californica
Aq_Uni_000348		405
Aq_Uni_000349	XP_011451618.1	382	1/1	330	86.4	332	3	891	1000	1187	9.3	33.6	63.6	0	-3	86.7	9e-19	ref	PREDICTED: uncharacterized protein LOC105345235	Crassostrea gigas
Aq_Uni_000350	XP_011451618.1	1516	1/1	1152	76	1515	364	806	1186	1187	32.4	40.6	60.2	0	-2	290	5e-85	ref	PREDICTED: uncharacterized protein LOC105345235	Crassostrea gigas
Aq_Uni_000351	KDR18382.1	355	1/1	276	77.7	79	354	36	126	162	56.8	41.3	58.7	0	1	68.6	1e-13	gb	hypothetical protein L798_07764	Zootermopsis nevadensis
Aq_Uni_000352	XP_008483668.1	543	1/2	210	38.7	82	291	181	250	547	12.8	34.3	54.3	0	1	44.7	2e-06	ref	PREDICTED: uncharacterized protein LOC103520360	Diaphorina citri
Aq_Uni_000353	KFD57228.1	2382	1/1	501	21	1674	2174	89	267	352	50.9	31.8	50.8	12	3	64.3	1e-08	gb	hypothetical protein M513_01739	Trichuris suis
Aq_Uni_000354	XP_011565472.1	495	1/3	246	49.7	253	8	816	896	1011	8.1	28	57.3	0	-3	43.1	2e-11	ref	PREDICTED: 116 kDa U5 small nuclear ribonucleoprotein component-like	Plutella xylostella
Aq_Uni_000355	XP_002399605.1	3088	1/1	531	17.2	2764	2234	1	177	183	97.3	53.9	69.7	1	-1	197	4e-56	ref	acireductone dioxygenase, putative	Ixodes scapularis
Aq_Uni_000356	XP_004927504.1	1209	1/1	345	28.5	1	345	151	272	404	30.2	32.8	54.1	7	1	64.7	3e-09	ref	PREDICTED: craniofacial development protein 2-like	Bombyx mori
Aq_Uni_000357	XP_011453436.1	3365	1/5	885	26.3	405	1289	462	734	737	40.7	30	45.3	5	3	110	1e-22	ref	PREDICTED: ankyrin-1-like	Crassostrea gigas
Aq_Uni_000358	JAC08613.1	463	1/15	156	33.7	463	308	122	173	176	29.5	59.6	65.4	0	-1	75.5	1e-15	gb	putative gfv-c9-orf1 glypta fumiferanae ichnovirus, partial	Aedes albopictus
Aq_Uni_000359		2117
Aq_Uni_000360		2756
Aq_Uni_000361		837
Aq_Uni_000362		483
Aq_Uni_000363		1008
Aq_Uni_000364	XP_011455009.1	872	1/1	645	74	712	68	23	239	547	40.6	36	49.5	7	-2	117	1e-27	ref	PREDICTED: uncharacterized protein LOC105347562	Crassostrea gigas
Aq_Uni_000365		544
Aq_Uni_000366	XP_005102289.1	274	1/1	171	62.4	56	226	19	75	1552	3.7	40.4	70.2	0	2	58.5	2e-09	ref	PREDICTED: uncharacterized protein LOC101850576	Aplysia californica
Aq_Uni_000367	XP_005102289.1	711	1/1	201	28.3	76	276	2	69	1552	4.6	40.8	66.2	4	1	53.9	3e-06	ref	PREDICTED: uncharacterized protein LOC101850576	Aplysia californica
Aq_Uni_000368	XP_005102289.1	1025	1/1	147	14.3	195	49	27	75	1552	3.2	46.9	75.5	0	-3	58.2	5e-07	ref	PREDICTED: uncharacterized protein LOC101850576	Aplysia californica
Aq_Uni_000369	XP_008477442.1	1693	1/1	288	17	1	288	558	653	685	14.5	39.4	60.6	3	1	61.2	1e-07	ref	PREDICTED: UDP-glucuronosyltransferase 2A1-like	Diaphorina citri
Aq_Uni_000370		1489
Aq_Uni_000371		235
Aq_Uni_000372		1642
Aq_Uni_000373		2091
Aq_Uni_000374	XP_003737436.1	1608	1/2	117	7.3	827	711	110	148	251	15.5	56.4	71.8	0	-2	47.8	2e-06	ref	PREDICTED: uncharacterized protein LOC100902043	Metaseiulus occidentalis
Aq_Uni_000375		235
Aq_Uni_000376		650
Aq_Uni_000377		506
Aq_Uni_000378		2034
Aq_Uni_000379	XP_005110253.1	7119	1/1	1026	14.4	1573	2598	117	453	453	76.8	62.6	79.9	6	1	444	1e-137	ref	PREDICTED: peptidyl-prolyl cis-trans isomerase FKBP8-like	Aplysia californica
Aq_Uni_000380	KDR20158.1	370	1/1	168	45.4	235	68	2	58	58	98.3	59.6	73.7	1	-1	77	6e-18	gb	hypothetical protein L798_05652, partial	Zootermopsis nevadensis
Aq_Uni_000381	XP_005095596.1	3683	1/1	1629	44.2	2691	1063	95	656	667	86.8	41.6	56.3	36	-3	396	1e-121	ref	PREDICTED: poly(ADP-ribose) glycohydrolase-like	Aplysia californica
Aq_Uni_000382	XP_005108862.1	1477	1/1	717	48.5	1475	759	245	483	483	49.5	74.1	87.9	0	-3	376	1e-124	ref	PREDICTED: alanine aminotransferase 2-like isoform X1	Aplysia californica
Aq_Uni_000383	JAA76456.1	744	1/1	555	74.6	612	58	58	250	395	48.9	38.9	57	8	-1	123	6e-31	gb	putative mariner transposase	Rhodnius prolixus
Aq_Uni_000384		892
Aq_Uni_000385	JAG01707.1	585	1/1	201	34.4	297	497	24	95	117	61.5	40.3	59.7	5	3	53.1	3e-07	gb	Putative uncharacterized transposon-derived protein F52C9.6, partial	Lygus hesperus
Aq_Uni_000386		686
Aq_Uni_000387		413
Aq_Uni_000388		890
Aq_Uni_000389		1146
Aq_Uni_000390		1747
Aq_Uni_000391		1492
Aq_Uni_000392	XP_005102953.1	900	1/3	210	23.3	588	379	144	213	511	13.7	44.3	62.9	0	-1	58.5	1e-17	ref	PREDICTED: RNA-directed DNA polymerase from mobile element jockey-like	Aplysia californica
Aq_Uni_000393		322
Aq_Uni_000394	XP_005097701.1	3588	1/5	363	10.1	3135	3497	95	211	827	14.6	34.7	54.5	0	3	92	1e-16	ref	PREDICTED: low-density lipoprotein receptor-related protein-like	Aplysia californica
Aq_Uni_000395		275
Aq_Uni_000396		322
Aq_Uni_000397		805
Aq_Uni_000398	XP_001902255.1	1301	1/6	165	12.7	1054	890	20	67	120	46.7	44.6	46.4	1	-2	62.4	8e-10	ref	U88, partial	Brugia malayi
Aq_Uni_000399	XP_011267571.1	596	1/2	132	22.1	222	353	1	44	224	19.6	52.3	68.2	0	3	53.5	5e-13	ref	PREDICTED: putative uncharacterized protein FLJ37770	Camponotus floridanus
Aq_Uni_000400		1332
Aq_Uni_000401		512
Aq_Uni_000402		1068
Aq_Uni_000403		838
Aq_Uni_000404		454
Aq_Uni_000405		583
Aq_Uni_000406		235
Aq_Uni_000407		467
Aq_Uni_000408	XP_011445603.1	767	1/1	180	23.5	19	198	768	827	1208	5	38.3	65	0	1	57.4	3e-07	ref	PREDICTED: uncharacterized protein LOC105341021 isoform X2	Crassostrea gigas
Aq_Uni_000409	XP_009065682.1	1743	1/1	1101	63.2	237	1337	32	397	398	92.2	55.3	71.7	0	3	436	1e-147	ref	hypothetical protein LOTGIDRAFT_197114	Lottia gigantea
Aq_Uni_000410	XP_009065682.1	3176	1/1	1191	37.5	335	1525	2	397	398	99.7	56.9	72.8	0	2	481	1e-159	ref	hypothetical protein LOTGIDRAFT_197114	Lottia gigantea
Aq_Uni_000411	XP_005095223.1	3510	1/1	909	25.9	3294	2386	20	335	335	95.8	74.5	82.2	18	-1	472	1e-155	ref	PREDICTED: 40S ribosomal protein SA-like	Aplysia californica
Aq_Uni_000412	XP_005106522.1	4573	1/2	360	7.9	975	616	68	187	198	60.6	39.2	54.2	0	-2	82	2e-16	ref	PREDICTED: uncharacterized protein LOC101854436	Aplysia californica
Aq_Uni_000413	XP_005106522.1	1282	1/2	360	28.1	481	840	68	187	198	60.6	39.2	54.2	0	1	82	5e-17	ref	PREDICTED: uncharacterized protein LOC101854436	Aplysia californica
Aq_Uni_000414		1166
Aq_Uni_000415		1191
Aq_Uni_000416		1267
Aq_Uni_000417		1991
Aq_Uni_000418		1396
Aq_Uni_000419	ADI61815.1	513	1/2	141	27.5	170	310	844	890	1010	4.7	42.6	61.7	0	2	43.9	1e-08	gb	endonuclease-reverse transcriptase	Bombyx mori
Aq_Uni_000420		720
Aq_Uni_000421		915
Aq_Uni_000422	XP_005100805.1	2662	1/1	1752	65.8	56	1807	1	597	598	99.8	60.5	77.6	13	2	757	0	ref	PREDICTED: nudC domain-containing protein 1-like	Aplysia californica
Aq_Uni_000423		234
Aq_Uni_000424		1384
Aq_Uni_000425		1185
Aq_Uni_000426		3239
Aq_Uni_000427	XP_005180134.2	2284	1/3	450	19.7	1	450	206	377	634	27.9	32.2	44.1	27	1	84.3	1e-14	ref	PREDICTED: mucin-2-like, partial	Musca domestica
Aq_Uni_000428	JAB82005.1	2350	1/2	321	13.7	2139	1819	17	119	171	62.6	33.6	48.6	0	-2	61.2	1e-08	gb	putative ankyrin repeat and dhhc-type zn-finger domain protein, partial	Ixodes ricinus
Aq_Uni_000429	XP_003248963.1	3475	1/5	1701	48.9	936	2636	148	724	740	78	45.1	60	10	3	562	0	ref	PREDICTED: zinc finger protein 62 homolog	Acyrthosiphon pisum
Aq_Uni_000430		1315
Aq_Uni_000431		826
Aq_Uni_000432		595
Aq_Uni_000433	XP_011878594.1	2684	1/2	384	14.3	1735	1352	199	312	366	35	33.6	47.7	0	-2	63.5	3e-18	ref	PREDICTED: histone-lysine N-methyltransferase SETMAR-like	Vollenhovia emeryi
Aq_Uni_000434		1039
Aq_Uni_000435	KDR16678.1	703	1/2	171	24.3	200	30	64	120	145	39.3	49.1	70.2	0	-3	61.6	2e-10	gb	hypothetical protein L798_09068	Zootermopsis nevadensis
Aq_Uni_000436		1037
Aq_Uni_000437		497
Aq_Uni_000438	XP_011428379.1	1952	1/1	216	11.1	775	990	47	118	126	57.9	46.6	64.4	1	1	67.4	3e-11	ref	PREDICTED: uncharacterized protein LOC105328986	Crassostrea gigas
Aq_Uni_000439		633
Aq_Uni_000440		1274
Aq_Uni_000441		1250
Aq_Uni_000442		701
Aq_Uni_000443	KDR13536.1	1013	1/1	258	25.5	947	690	26	110	161	53.4	41.9	68.6	0	-1	81.6	2e-16	gb	hypothetical protein L798_11449, partial	Zootermopsis nevadensis
Aq_Uni_000444		1244
Aq_Uni_000445		500
Aq_Uni_000446		439
Aq_Uni_000447		1980
Aq_Uni_000448		254
Aq_Uni_000449		421
Aq_Uni_000450	JAA77601.1	1636	1/1	501	30.6	1001	1501	30	199	207	82.6	36.3	63.2	4	2	123	3e-30	gb	endonuclease-reverse transcriptase, partial	Pararge aegeria
Aq_Uni_000451	JAB63646.1	2197	1/1	153	7	513	665	31	81	134	38.1	47.1	72.5	0	3	62	3e-09	gb	Histone-lysine N-methyltransferase SETMAR, partial	Anoplophora glabripennis
Aq_Uni_000452	JAG10573.1	881	1/1	228	25.9	651	878	322	397	484	15.7	39.5	65.8	0	3	69.3	4e-11	gb	hypothetical protein CM83_66766	Lygus hesperus
Aq_Uni_000453		907
Aq_Uni_000454		1132
Aq_Uni_000455		2628
Aq_Uni_000456	ADA82222.1	1982	1/1	606	30.6	155	760	303	497	504	40.3	42.4	58.6	1	2	152	2e-37	gb	fibrinogen-related protein 1	Aplysia californica
Aq_Uni_000457	XP_005100980.1	1475	1/1	654	44.3	886	233	10	221	578	37.7	32.1	59.6	0	-2	122	1e-27	ref	PREDICTED: kelch-like protein 21-like	Aplysia californica
Aq_Uni_000458	XP_005106199.1	999	1/1	294	29.4	697	990	28	122	730	13.4	42.9	61.2	0	1	80.9	1e-14	ref	PREDICTED: uncharacterized protein LOC101860521	Aplysia californica
Aq_Uni_000459		751
Aq_Uni_000460		906
Aq_Uni_000461	XP_011550464.1	2768	1/1	408	14.7	979	1386	202	339	611	22.6	31.9	59.4	2	1	76.3	5e-12	ref	PREDICTED: RNA-directed DNA polymerase from mobile element jockey-like	Plutella xylostella
Aq_Uni_000462		705
Aq_Uni_000463	JAA76456.1	1518	1/4	267	17.6	370	636	189	277	395	22.5	49.4	67.4	0	1	88.6	1e-40	gb	putative mariner transposase	Rhodnius prolixus
Aq_Uni_000464		1868
Aq_Uni_000465	XP_005093144.1	2394	1/1	1785	74.6	2183	399	13	607	607	98.5	78.9	91.1	3	-2	1016	0	ref	PREDICTED: electron transfer flavoprotein-ubiquinone oxidoreductase, mitochondrial-like	Aplysia californica
Aq_Uni_000466	KDR11390.1	289	1/1	198	68.5	74	271	51	116	134	49.3	43.9	71.2	0	2	67.4	1e-13	gb	hypothetical protein L798_14022	Zootermopsis nevadensis
Aq_Uni_000467		838
Aq_Uni_000468		5796
Aq_Uni_000469	XP_005098552.1	1366	1/1	792	58	1222	431	4	267	269	98.1	51.9	65.5	0	-1	283	2e-91	ref	PREDICTED: D-aspartate oxidase-like	Aplysia californica
Aq_Uni_000470	XP_005107850.1	2390	1/1	609	25.5	186	794	69	271	289	70.2	51.2	65.5	0	3	215	8e-62	ref	PREDICTED: D-aspartate oxidase-like	Aplysia californica
Aq_Uni_000471		1099
Aq_Uni_000472		481
Aq_Uni_000473	XP_003145397.1	639	1/3	345	54	354	10	34	129	129	94.6	37.7	48.4	7	-1	61.6	3e-10	ref	hypothetical protein LOAG_09822, partial	Loa loa
Aq_Uni_000474		294
Aq_Uni_000475	XP_005094717.1	4783	1/1	753	15.7	1182	1934	33	271	324	77.5	33.9	50.6	0	3	117	3e-26	ref	PREDICTED: RNA-directed DNA polymerase from mobile element jockey-like	Aplysia californica
Aq_Uni_000476		2593
Aq_Uni_000477	KDR16678.1	1099	1/1	234	21.3	857	1090	34	111	145	53.8	38.5	65.4	0	2	66.2	5e-11	gb	hypothetical protein L798_09068	Zootermopsis nevadensis
Aq_Uni_000478		480
Aq_Uni_000479		831
Aq_Uni_000480		3695
Aq_Uni_000481		778
Aq_Uni_000482		695
Aq_Uni_000483		1019
Aq_Uni_000484	XP_005090007.1	2383	1/1	1140	47.8	219	1358	11	383	383	102.6	72	78.6	13	3	498	1e-169	ref	PREDICTED: cleavage stimulation factor subunit 2-like	Aplysia californica
Aq_Uni_000485		583
Aq_Uni_000486		1022
Aq_Uni_000487	XP_005091746.1	1492	1/2	213	14.3	1162	1374	301	374	526	14.1	37.8	50	3	1	51.6	1e-12	ref	PREDICTED: uncharacterized protein LOC101857227	Aplysia californica
Aq_Uni_000488	XP_005108444.1	2207	1/1	1350	61.2	180	1529	16	464	466	96.6	75.1	84.7	0	3	731	0	ref	PREDICTED: iron/zinc purple acid phosphatase-like protein-like	Aplysia californica
Aq_Uni_000489	KFD67470.1	1184	1/23	219	18.5	3	221	32	104	112	65.2	58.9	60.3	0	3	86.3	2e-18	gb	hypothetical protein M514_00546, partial	Trichuris suis
Aq_Uni_000490		1764
Aq_Uni_000491	XP_011418051.1	2219	1/1	396	17.8	1264	869	16	144	148	89.2	42.4	51.5	0	-2	82.4	3e-16	ref	PREDICTED: uncharacterized protein LOC105321473	Crassostrea gigas
Aq_Uni_000492		1213
Aq_Uni_000493		479
Aq_Uni_000494		238
Aq_Uni_000495	XP_005097935.1	2697	1/2	324	12	2344	2667	392	498	504	21.4	45.4	68.5	0	1	97.1	2e-25	ref	PREDICTED: RNA-directed DNA polymerase from mobile element jockey-like	Aplysia californica
Aq_Uni_000496		1507
Aq_Uni_000497		506
Aq_Uni_000498	EJW72454.1	637	1/2	156	24.5	635	480	37	88	98	53.1	34.6	67.3	0	-3	57.8	4e-09	gb	hypothetical protein WUBG_16637, partial	Wuchereria bancrofti
Aq_Uni_000499		427
Aq_Uni_000500		1535
Aq_Uni_000501		888
Aq_Uni_000502		1049
Aq_Uni_000503		883
Aq_Uni_000504		1996
Aq_Uni_000505		1595
Aq_Uni_000506		2528
Aq_Uni_000507	XP_011565472.1	2022	1/2	135	6.7	1792	1926	732	776	1011	4.5	40	75.6	0	1	43.9	2e-06	ref	PREDICTED: 116 kDa U5 small nuclear ribonucleoprotein component-like	Plutella xylostella
Aq_Uni_000508		544
Aq_Uni_000509		4703
Aq_Uni_000510		1650
Aq_Uni_000511		1249
Aq_Uni_000512		597
Aq_Uni_000513		383
Aq_Uni_000514		1473
Aq_Uni_000515		374
Aq_Uni_000516		931
Aq_Uni_000517	JAG01707.1	515	1/2	126	24.5	3	128	18	59	117	35.9	50	66.7	0	3	47.8	3e-07	gb	Putative uncharacterized transposon-derived protein F52C9.6, partial	Lygus hesperus
Aq_Uni_000518		1138
Aq_Uni_000519	XP_009050784.1	1060	1/17	234	22.1	827	1060	279	356	535	14.6	34.6	56.4	0	2	72	1e-11	ref	hypothetical protein LOTGIDRAFT_174206	Lottia gigantea
Aq_Uni_000520		324
Aq_Uni_000521		742
Aq_Uni_000522		1317
Aq_Uni_000523		751
Aq_Uni_000524	XP_003247882.1	506	1/2	174	34.4	7	180	344	397	510	12	41	54.1	3	1	57	7e-08	ref	PREDICTED: putative leucine-rich repeat-containing protein DDB_G0290503	Acyrthosiphon pisum
Aq_Uni_000525		767
Aq_Uni_000526		1032
Aq_Uni_000527		556
Aq_Uni_000528		1493
Aq_Uni_000529	XP_005091357.1	4857	1/1	1872	38.5	3698	1827	5	627	629	101.4	40	56.1	14	-2	456	1e-141	ref	PREDICTED: piggyBac transposable element-derived protein 4-like	Aplysia californica
Aq_Uni_000530	XP_005091357.1	2822	1/1	828	29.3	2655	1828	354	627	629	44.2	45	61.2	2	-3	249	9e-70	ref	PREDICTED: piggyBac transposable element-derived protein 4-like	Aplysia californica
Aq_Uni_000531		641
Aq_Uni_000532	EZA45491.1	2092	1/1	1437	68.7	1477	41	805	1276	1710	28.6	26.4	45.8	10	-1	165	5e-40	gb	putative reverse transcriptase-2	Microplitis demolitor
Aq_Uni_000533	XP_008558365.1	2052	1/1	567	27.6	634	1200	480	677	684	29.4	24.4	46.3	12	1	65.9	6e-09	ref	PREDICTED: uncharacterized protein LOC103578899, partial	Microplitis demolitor
Aq_Uni_000534		444
Aq_Uni_000535	XP_011445602.1	3721	1/2	933	25.1	2257	1325	47	385	1219	27.8	24.5	47.5	28	-1	119	6e-25	ref	PREDICTED: uncharacterized protein LOC105341021 isoform X1	Crassostrea gigas
Aq_Uni_000536	AHN53443.1	5941	1/1	4503	75.8	5092	590	4	1386	1387	108.7	30.8	51.5	7	-1	778	0	gb	reverse transcriptase, partial	Nuttalliella namaqua
Aq_Uni_000537		411
Aq_Uni_000538	XP_005097783.1	2212	1/4	426	19.3	933	1358	171	314	442	32.8	45.5	63.4	3	3	138	7e-60	ref	PREDICTED: piggyBac transposable element-derived protein 4-like	Aplysia californica
Aq_Uni_000539	CDQ01471.1	2917	1/1	114	3.9	1482	1369	5	41	46	82.6	50	71.1	0	-2	53.5	4e-07	emb	Protein Bm824, partial	Brugia malayi
Aq_Uni_000540	XP_005097783.1	558	1/1	102	18.3	6	107	409	442	442	7.7	58.8	85.3	0	3	53.5	1e-06	ref	PREDICTED: piggyBac transposable element-derived protein 4-like	Aplysia californica
Aq_Uni_000541	XP_005091746.1	349	1/1	225	64.5	124	348	301	378	526	14.8	39.7	57.7	3	1	63.2	1e-10	ref	PREDICTED: uncharacterized protein LOC101857227	Aplysia californica
Aq_Uni_000542	XP_005092437.1	966	1/1	384	39.8	556	939	397	522	541	24	40.8	59.2	2	1	85.5	3e-16	ref	PREDICTED: uncharacterized protein LOC101854931	Aplysia californica
Aq_Uni_000543	XP_005092357.1	612	1/1	228	37.3	233	6	213	286	330	23	39.5	52.6	0	-2	52.4	4e-06	ref	PREDICTED: uncharacterized protein LOC101856242	Aplysia californica
Aq_Uni_000544	XP_005092357.1	432	1/2	159	36.8	255	97	257	309	330	16.1	41.5	60.4	0	-1	55.5	3e-12	ref	PREDICTED: uncharacterized protein LOC101856242	Aplysia californica
Aq_Uni_000545	XP_005104438.1	491	1/1	489	99.6	491	3	361	521	549	29.7	44.2	61.3	0	-1	144	5e-39	ref	PREDICTED: uncharacterized protein LOC101851519	Aplysia californica
Aq_Uni_000546	XP_011267569.1	1464	1/1	660	45.1	661	2	7	227	299	74.2	46.4	64.9	2	-3	199	7e-58	ref	PREDICTED: zinc finger BED domain-containing protein 5-like	Camponotus floridanus
Aq_Uni_000547	JAA55864.1	1393	1/1	828	59.4	1177	350	11	286	631	43.9	26.4	46.9	1	-1	110	1e-23	gb	Hypothetical protein	Rhipicephalus pulchellus
Aq_Uni_000548	JAA55864.1	2992	1/1	1623	54.2	2039	417	11	493	631	86.8	23.7	41.2	7	-3	144	1e-33	gb	Hypothetical protein	Rhipicephalus pulchellus
Aq_Uni_000549	AHN53443.1	3305	1/1	2832	85.7	151	2982	455	1386	1387	68.2	35.5	58.8	2	1	654	0	gb	reverse transcriptase, partial	Nuttalliella namaqua
Aq_Uni_000550		475
Aq_Uni_000551	AFJ54375.1	760	1/1	354	46.6	758	405	283	401	740	16.1	27.7	43.7	1	-3	56.2	7e-07	gb	VERL	Chlorostoma funebralis
Aq_Uni_000552		3200
Aq_Uni_000553	XP_011434162.1	1645	1/1	318	19.3	543	226	11	117	527	20.3	40.2	52.3	1	-2	72.4	3e-11	ref	PREDICTED: uncharacterized protein LOC105333058	Crassostrea gigas
Aq_Uni_000554	XP_012143822.1	477	1/1	459	96.2	1	459	133	269	487	31.4	34	50.3	0	1	73.9	7e-14	ref	PREDICTED: uncharacterized protein LOC105662853	Megachile rotundata
Aq_Uni_000555		930
Aq_Uni_000556		841
Aq_Uni_000557	JAA55814.1	1768	1/3	777	43.9	773	1549	171	427	1134	23.6	25	44	9	2	80.5	3e-30	gb	Putative tick transposon	Rhipicephalus pulchellus
Aq_Uni_000558	JAA61065.1	1201	1/1	255	21.2	447	701	13	96	118	74.6	34.1	50	3	3	50.8	7e-06	gb	Putative syntaxin-binding protein 2, partial	Rhipicephalus pulchellus
Aq_Uni_000559	XP_011169850.1	2616	1/1	1605	61.4	2464	860	1	530	540	99.3	47.8	66.2	1	-3	513	1e-171	ref	PREDICTED: uncharacterized protein LOC105202865	Solenopsis invicta
Aq_Uni_000560		478
Aq_Uni_000561	XP_011451618.1	5071	1/5	609	12	2725	2117	415	617	1187	17.2	45.6	63.7	1	-1	177	1e-142	ref	PREDICTED: uncharacterized protein LOC105345235	Crassostrea gigas
Aq_Uni_000562		1096
Aq_Uni_000563		1121
Aq_Uni_000564		1554
Aq_Uni_000565		972
Aq_Uni_000566	XP_005092736.1	1670	1/1	1239	74.2	285	1523	2	413	413	100	45.3	65.4	0	3	368	1e-121	ref	PREDICTED: RNA-directed DNA polymerase from mobile element jockey-like	Aplysia californica
Aq_Uni_000567	AHN53443.1	8572	1/2	2781	32.4	5485	8265	473	1386	1387	67	37.5	59.1	2	1	676	0	gb	reverse transcriptase, partial	Nuttalliella namaqua
Aq_Uni_000568		588
Aq_Uni_000569		973
Aq_Uni_000570	XP_011451618.1	4016	1/1	765	19	2744	3508	933	1186	1187	21.5	38.8	58.8	0	2	193	1e-47	ref	PREDICTED: uncharacterized protein LOC105345235	Crassostrea gigas
Aq_Uni_000571	KFM56688.1	10522	1/1	2799	26.6	3277	6075	613	1514	1688	56.3	37.2	54.3	18	1	561	1e-163	gb	Retrovirus-related Pol polyprotein from transposon 412, partial	Stegodyphus mimosarum
Aq_Uni_000572		1136
Aq_Uni_000573		1075
Aq_Uni_000574		624
Aq_Uni_000575		941
Aq_Uni_000576		751
Aq_Uni_000577		280
Aq_Uni_000578		903
Aq_Uni_000579	EFN82760.1	1296	1/2	216	16.7	1199	984	8	75	78	92.3	31.9	52.8	0	-2	55.5	7e-08	gb	hypothetical protein EAI_01917, partial	Harpegnathos saltator
Aq_Uni_000580		705
Aq_Uni_000581		1179
Aq_Uni_000582		644
Aq_Uni_000583	ADM64337.1	3390	1/1	1500	44.2	354	1853	1	498	500	100	68.2	82.4	0	3	729	0	gb	catalase	Cristaria plicata
Aq_Uni_000584	XP_005094768.1	2872	1/1	1392	48.5	2788	1397	1	465	465	100	84.9	92.3	1	-1	813	0	ref	PREDICTED: serine hydroxymethyltransferase, cytosolic-like	Aplysia californica
Aq_Uni_000585	XP_005101595.1	1338	1/2	123	9.2	705	827	192	232	365	11.2	56.1	75.6	0	3	48.9	1e-08	ref	PREDICTED: D-beta-hydroxybutyrate dehydrogenase, mitochondrial-like isoform X1	Aplysia californica
Aq_Uni_000586	XP_005101595.1	993	1/2	216	21.8	675	460	138	231	365	25.8	44.7	62.8	22	-1	82.4	3e-19	ref	PREDICTED: D-beta-hydroxybutyrate dehydrogenase, mitochondrial-like isoform X1	Aplysia californica
Aq_Uni_000587		1550
Aq_Uni_000588	XP_005090208.1	3864	1/1	1269	32.8	96	1364	1	434	434	100	56.5	73.5	11	3	503	1e-165	ref	PREDICTED: ZZ-type zinc finger-containing protein 3-like	Aplysia californica
Aq_Uni_000589	EHJ73416.1	3127	1/2	480	15.4	785	306	83	247	1133	14.7	31.9	50	6	-3	75.1	9e-20	gb	putative pol-like protein	Danaus plexippus
Aq_Uni_000590	JAA55864.1	2939	1/1	1677	57.1	2292	616	6	493	631	90.6	22.2	40	13	-3	130	4e-29	gb	Hypothetical protein	Rhipicephalus pulchellus
Aq_Uni_000591	AGZ84231.1	3028	1/2	555	18.3	1640	2194	163	351	353	54.4	44.8	56.2	7	2	147	3e-36	gb	transposase, partial	Pugilina cochlidium
Aq_Uni_000592		225
Aq_Uni_000593		298
Aq_Uni_000594		372
Aq_Uni_000595		1250
Aq_Uni_000596		369
Aq_Uni_000597		945
Aq_Uni_000598		406
Aq_Uni_000599		727
Aq_Uni_000600	XP_011291100.1	613	1/6	150	24.5	411	560	34	83	103	48.5	46	50	0	3	57	8e-09	ref	PREDICTED: uncharacterized protein LOC105261600	Musca domestica
Aq_Uni_000601		877
Aq_Uni_000602		744
Aq_Uni_000603	JAB63184.1	907	1/2	432	47.6	306	737	50	199	338	46.4	29.9	48.4	13	3	53.5	3e-08	gb	Histone-lysine N-methyltransferase SETMAR, partial	Anoplophora glabripennis
Aq_Uni_000604		711
Aq_Uni_000605		1322
Aq_Uni_000606	JAA61065.1	872	1/4	297	34.1	472	176	14	104	118	83.9	29.3	40.4	0	-2	54.3	3e-07	gb	Putative syntaxin-binding protein 2, partial	Rhipicephalus pulchellus
Aq_Uni_000607		1385
Aq_Uni_000608		1475
Aq_Uni_000609		904
Aq_Uni_000610	XP_008477442.1	1276	1/1	363	28.4	1274	912	542	660	685	18.1	42.7	66.1	3	-3	93.2	4e-18	ref	PREDICTED: UDP-glucuronosyltransferase 2A1-like	Diaphorina citri
Aq_Uni_000611		841
Aq_Uni_000612	JAA60988.1	1494	1/3	201	13.5	1188	1388	38	109	123	58.5	38.9	51.4	5	3	62	1e-09	gb	Putative syntaxin-binding protein 2, partial	Rhipicephalus pulchellus
Aq_Uni_000613		241
Aq_Uni_000614	KDR11390.1	405	1/1	372	91.9	383	12	1	124	134	93.3	40.8	60.8	1	-2	95.5	4e-24	gb	hypothetical protein L798_14022	Zootermopsis nevadensis
Aq_Uni_000615	JAG10573.1	1109	1/2	249	22.5	264	16	371	453	484	17.1	28.9	59	0	-3	54.7	4e-14	gb	hypothetical protein CM83_66766	Lygus hesperus
Aq_Uni_000616	XP_005091409.1	525	1/1	156	29.7	366	521	457	508	591	8.8	59.6	75	0	3	64.7	2e-10	ref	PREDICTED: protein fem-1 homolog C-like	Aplysia californica
Aq_Uni_000617	XP_005106023.1	2070	1/1	159	7.7	310	152	3	55	353	15	52.8	75.5	0	-3	60.8	1e-07	ref	PREDICTED: selenium-binding protein 1-like	Aplysia californica
Aq_Uni_000618		797
Aq_Uni_000619		1173
Aq_Uni_000620	XP_005103005.1	2414	1/1	384	15.9	430	813	1	130	130	100	76.9	84.6	2	1	191	5e-55	ref	PREDICTED: uncharacterized protein LOC101854426	Aplysia californica
Aq_Uni_000621	XP_005103005.1	2777	1/1	384	13.8	1985	1602	1	130	130	100	76.9	84.6	2	-1	191	1e-54	ref	PREDICTED: uncharacterized protein LOC101854426	Aplysia californica
Aq_Uni_000622	XP_005109605.1	2539	1/1	156	6.1	2	157	300	351	351	14.8	71.2	80.8	0	2	73.6	1e-11	ref	PREDICTED: zinc-binding alcohol dehydrogenase domain-containing protein 2-like isoform X4	Aplysia californica
Aq_Uni_000623	XP_005109605.1	2603	1/1	1077	41.4	2222	1146	1	351	351	102.3	65.2	78.6	0	-1	468	1e-157	ref	PREDICTED: zinc-binding alcohol dehydrogenase domain-containing protein 2-like isoform X4	Aplysia californica
Aq_Uni_000624		1848
Aq_Uni_000625		1014
Aq_Uni_000626		1835
Aq_Uni_000627		273
Aq_Uni_000628		529
Aq_Uni_000629		430
Aq_Uni_000630	XP_005097179.1	1514	1/1	624	41.2	151	774	1	208	208	100	97.6	98.6	0	1	406	1e-140	ref	PREDICTED: ras-related protein Rab-6A-like isoform X2	Aplysia californica
Aq_Uni_000631	XP_005097179.1	1579	1/1	624	39.5	151	774	1	208	208	100	97.6	98.6	0	1	406	1e-139	ref	PREDICTED: ras-related protein Rab-6A-like isoform X2	Aplysia californica
Aq_Uni_000632		389
Aq_Uni_000633	XP_011419384.1	5028	1/1	2043	40.6	4849	2807	3	679	802	88.7	24.9	43.6	30	-3	194	8e-49	ref	PREDICTED: leukemia inhibitory factor receptor-like isoform X4	Crassostrea gigas
Aq_Uni_000634		488
Aq_Uni_000635		864
Aq_Uni_000636		564
Aq_Uni_000637	XP_011494380.1	429	1/4	117	27.3	122	6	87	125	128	30.5	51.3	84.6	0	-2	58.5	1e-09	ref	PREDICTED: circumsporozoite protein	Ceratosolen solmsi marchali
Aq_Uni_000638		271
Aq_Uni_000639		429
Aq_Uni_000640		1386
Aq_Uni_000641		1030
Aq_Uni_000642	JAC31037.1	1185	1/1	183	15.4	72	254	16	78	218	28.9	38.1	55.6	2	3	52.8	8e-06	gb	putative lipophorin receptor	Amblyomma triste
Aq_Uni_000643		999
Aq_Uni_000644	JAA63498.1	2959	1/2	240	8.1	574	813	70	150	182	45.6	34.9	54.2	3	1	62.8	6e-09	gb	Putative integrin beta-like 1, partial	Rhipicephalus pulchellus
Aq_Uni_000645		842
Aq_Uni_000646	KDR17276.1	682	1/1	282	41.3	608	327	70	157	162	58	34	56.4	0	-3	60.1	3e-09	gb	hypothetical protein L798_08842	Zootermopsis nevadensis
Aq_Uni_000647		327
Aq_Uni_000648		802
Aq_Uni_000649		924
Aq_Uni_000650		291
Aq_Uni_000651		488
Aq_Uni_000652		876
Aq_Uni_000653	XP_005108315.1	1022	1/2	474	46.4	684	211	5	165	391	41.2	47.2	67.1	3	-3	145	8e-56	ref	PREDICTED: craniofacial development protein 2-like	Aplysia californica
Aq_Uni_000654		337
Aq_Uni_000655	XP_008181794.1	1039	1/11	369	35.5	669	1037	51	173	374	32.9	59.3	67.5	0	3	160	7e-44	ref	PREDICTED: zinc finger protein 271-like	Acyrthosiphon pisum
Aq_Uni_000656	ADF18552.1	1726	1/1	246	14.3	250	5	711	793	977	8.5	41	69.9	1	-1	73.2	3e-11	gb	endonuclease-reverse transcriptase	Bombyx mori
Aq_Uni_000657	ADF18552.1	909	1/1	453	49.8	7	459	711	873	977	16.7	31.9	53.4	12	1	84.7	5e-16	gb	endonuclease-reverse transcriptase	Bombyx mori
Aq_Uni_000658		259
Aq_Uni_000659		313
Aq_Uni_000660		264
Aq_Uni_000661		1009
Aq_Uni_000662	JAA76430.1	737	1/1	576	78.2	115	690	155	350	356	55.1	39.8	54.1	4	1	145	2e-39	gb	putative transposase	Rhodnius prolixus
Aq_Uni_000663	XP_005104191.1	2216	1/1	585	26.4	572	1156	20	214	214	91.1	55.4	73.8	0	2	233	7e-70	ref	PREDICTED: ras-related protein Rab-43-like	Aplysia californica
Aq_Uni_000664	XP_005104191.1	2708	1/1	585	21.6	607	1191	20	214	214	91.1	55.4	73.8	0	1	233	7e-69	ref	PREDICTED: ras-related protein Rab-43-like	Aplysia californica
Aq_Uni_000665	XP_005104191.1	1417	1/1	585	41.3	859	275	20	214	214	91.1	55.4	73.8	0	-1	233	2e-72	ref	PREDICTED: ras-related protein Rab-43-like	Aplysia californica
Aq_Uni_000666		679
Aq_Uni_000667		569
Aq_Uni_000668		729
Aq_Uni_000669		951
Aq_Uni_000670		1368
Aq_Uni_000671		584
Aq_Uni_000672		1070
Aq_Uni_000673	XP_011550464.1	655	1/1	309	47.2	653	345	331	435	611	17.2	37.1	57.1	2	-3	70.5	5e-12	ref	PREDICTED: RNA-directed DNA polymerase from mobile element jockey-like	Plutella xylostella
Aq_Uni_000674		745
Aq_Uni_000675		468
Aq_Uni_000676		456
Aq_Uni_000677		577
Aq_Uni_000678	JAC08613.1	395	1/47	93	23.5	386	294	144	174	176	17.6	77.4	83.9	0	-1	61.6	1e-10	gb	putative gfv-c9-orf1 glypta fumiferanae ichnovirus, partial	Aedes albopictus
Aq_Uni_000679	KFM60995.1	770	1/5	288	37.4	608	321	55	150	467	20.8	48.5	68	1	-1	72	3e-12	gb	hypothetical protein X975_04887, partial	Stegodyphus mimosarum
Aq_Uni_000680	XP_005103754.1	2225	1/1	1101	49.5	2125	1025	1	369	369	100.3	83.8	93.8	3	-2	627	0	ref	PREDICTED: ubiquitin-conjugating enzyme E2 Q1-like	Aplysia californica
Aq_Uni_000681	XP_009061696.1	2644	1/1	180	6.8	2	181	306	365	365	16.4	95	98.3	0	2	115	2e-25	ref	hypothetical protein LOTGIDRAFT_235001	Lottia gigantea
Aq_Uni_000682		243
Aq_Uni_000683		272
Aq_Uni_000684		3821
Aq_Uni_000685		833
Aq_Uni_000686		333
Aq_Uni_000687	EFN63692.1	253	1/1	102	40.3	151	252	1	34	124	27.4	73.5	76.5	0	1	52	5e-08	gb	Putative uncharacterized protein FLJ37770, partial	Camponotus floridanus
Aq_Uni_000688	XP_011166492.1	1769	1/1	879	49.7	182	1060	1	294	345	87.5	37.1	52.3	9	2	150	2e-38	ref	PREDICTED: histone-lysine N-methyltransferase SETMAR-like	Solenopsis invicta
Aq_Uni_000689		1896
Aq_Uni_000690	XP_005095823.1	1683	1/1	630	37.4	127	756	2	208	211	100	74.9	86.3	1	1	324	1e-107	ref	PREDICTED: NEDD4 family-interacting protein 1-like isoform X2	Aplysia californica
Aq_Uni_000691	XP_005103106.1	2244	1/1	1293	57.6	2092	800	28	499	517	93.8	28.5	45.4	54	-3	160	9e-40	ref	PREDICTED: leucine-rich repeats and immunoglobulin-like domains protein 3-like isoform X1	Aplysia californica
Aq_Uni_000692		303
Aq_Uni_000693		665
Aq_Uni_000694		617
Aq_Uni_000695		1476
Aq_Uni_000696		547
Aq_Uni_000697		328
Aq_Uni_000698	XP_005094978.1	1753	1/1	498	28.4	1	498	195	369	370	47.3	55.4	70.9	9	1	194	3e-54	ref	PREDICTED: norsolorinic acid reductase-like isoform X2	Aplysia californica
Aq_Uni_000699	XP_005094978.1	1447	1/1	498	34.4	1	498	195	369	370	47.3	55.4	71.4	9	1	195	9e-56	ref	PREDICTED: norsolorinic acid reductase-like isoform X2	Aplysia californica
Aq_Uni_000700		1365
Aq_Uni_000701	JAG10573.1	2238	1/2	237	10.6	238	2	342	420	484	16.3	38	63.3	0	-3	68.6	2e-15	gb	hypothetical protein CM83_66766	Lygus hesperus
Aq_Uni_000702		667
Aq_Uni_000703		970
Aq_Uni_000704		446
Aq_Uni_000705	XP_005094637.1	3578	1/1	2040	57	3401	1362	1	681	681	105	52.2	64.2	35	-1	583	0	ref	PREDICTED: HMG box-containing protein 4-like isoform X2	Aplysia californica
Aq_Uni_000706		835
Aq_Uni_000707		605
Aq_Uni_000708		753
Aq_Uni_000709	XP_005102670.1	5697	1/1	3186	55.9	5411	2226	25	1087	1087	98.1	67.6	81.4	4	-2	1469	0	ref	PREDICTED: acyl-CoA dehydrogenase family member 10-like isoform X3	Aplysia californica
Aq_Uni_000710		1130
Aq_Uni_000711	XP_011429851.1	800	1/4	522	65.2	277	798	252	437	549	34.2	30.9	45.7	14	1	99	2e-21	ref	PREDICTED: zinc finger protein OZF-like	Crassostrea gigas
Aq_Uni_000712		277
Aq_Uni_000713		359
Aq_Uni_000714		453
Aq_Uni_000715		294
Aq_Uni_000716		1998
Aq_Uni_000717		685
Aq_Uni_000718	JAA63165.1	1489	1/1	177	11.9	13	189	14	72	74	79.7	47.5	59.3	0	1	61.2	7e-10	gb	Putative transcriptional repressor salm, partial	Rhipicephalus pulchellus
Aq_Uni_000719	JAA63165.1	2538	1/1	177	7	13	189	14	72	74	79.7	47.5	59.3	0	1	61.2	1e-09	gb	Putative transcriptional repressor salm, partial	Rhipicephalus pulchellus
Aq_Uni_000720	XP_005101658.1	3902	1/1	2223	57	281	2503	13	745	747	99.2	63.3	77.2	0	2	978	0	ref	PREDICTED: uncharacterized protein LOC101864074 isoform X1	Aplysia californica
Aq_Uni_000721		609
Aq_Uni_000722		976
Aq_Uni_000723		434
Aq_Uni_000724	XP_005102678.1	730	1/1	207	28.4	349	143	361	420	452	15.3	46.4	60.9	0	-1	67	1e-10	ref	PREDICTED: uncharacterized protein LOC101857261 isoform X1	Aplysia californica
Aq_Uni_000725		1769
Aq_Uni_000726		562
Aq_Uni_000727		535
Aq_Uni_000728	XP_005100276.1	678	1/2	240	35.4	412	173	10	89	205	39	48.8	67.5	0	-3	81.6	7e-20	ref	PREDICTED: uncharacterized protein LOC101858786	Aplysia californica
Aq_Uni_000729		282
Aq_Uni_000730		732
Aq_Uni_000731		297
Aq_Uni_000732		367
Aq_Uni_000733		441
Aq_Uni_000734		299
Aq_Uni_000735		644
Aq_Uni_000736		245
Aq_Uni_000737	XP_005110016.1	631	1/1	276	43.7	565	290	128	219	253	36.4	33.7	58.7	0	-1	68.6	7e-12	ref	PREDICTED: uncharacterized protein LOC101854755	Aplysia californica
Aq_Uni_000738	XP_011550464.1	1141	1/1	1050	92	72	1121	237	588	611	57.9	32.8	57.9	4	3	197	2e-55	ref	PREDICTED: RNA-directed DNA polymerase from mobile element jockey-like	Plutella xylostella
Aq_Uni_000739		429
Aq_Uni_000740		724
Aq_Uni_000741	KFD66607.1	608	1/2	195	32.1	282	476	80	144	152	42.8	56.9	63.1	0	3	82	8e-18	gb	hypothetical protein M514_21124, partial	Trichuris suis
Aq_Uni_000742		563
Aq_Uni_000743		388
Aq_Uni_000744		298
Aq_Uni_000745		816
Aq_Uni_000746	JAG38502.1	1323	1/2	528	39.9	179	706	9	185	220	84.5	36.6	50.5	10	2	90.1	6e-23	gb	hypothetical protein CM83_1251, partial	Lygus hesperus
Aq_Uni_000747		740
Aq_Uni_000748	XP_011174509.1	326	1/1	231	70.9	324	94	12	88	130	59.2	44.2	68.8	0	-3	76.6	3e-17	ref	PREDICTED: putative uncharacterized protein FLJ37770, partial	Solenopsis invicta
Aq_Uni_000749		320
Aq_Uni_000750		501
Aq_Uni_000751		656
Aq_Uni_000752		1564
Aq_Uni_000753		885
Aq_Uni_000754	XP_011445602.1	3075	1/3	726	23.6	1948	1223	926	1166	1219	20.3	31.5	52.4	6	-3	128	1e-47	ref	PREDICTED: uncharacterized protein LOC105341021 isoform X1	Crassostrea gigas
Aq_Uni_000755		931
Aq_Uni_000756	XP_005097935.1	1204	1/1	402	33.4	1202	801	54	198	504	29.2	38.8	54.4	13	-3	90.9	1e-17	ref	PREDICTED: RNA-directed DNA polymerase from mobile element jockey-like	Aplysia californica
Aq_Uni_000757		729
Aq_Uni_000758		1037
Aq_Uni_000759		384
Aq_Uni_000760		1770
Aq_Uni_000761	XP_001895655.1	973	1/1	99	10.2	866	964	4	36	42	78.6	54.5	72.7	0	2	50.1	2e-06	ref	T-cell receptor beta chain ANA 11, partial	Brugia malayi
Aq_Uni_000762		929
Aq_Uni_000763		468
Aq_Uni_000764	XP_008180595.1	630	1/6	351	55.7	351	1	166	286	339	35.7	47.1	66.1	4	-1	120	1e-30	ref	PREDICTED: zinc finger protein 271-like	Acyrthosiphon pisum
Aq_Uni_000765	JAA62892.1	1086	1/5	168	15.5	260	427	33	83	105	53.3	55.4	69.6	0	2	72	1e-13	gb	Putative exocyst complex component 6b, partial	Rhipicephalus pulchellus
Aq_Uni_000766	XP_005102315.1	557	1/1	231	41.5	447	217	112	188	465	16.6	42.9	61	0	-3	64.7	2e-10	ref	PREDICTED: lengsin-like	Aplysia californica
Aq_Uni_000767		2336
Aq_Uni_000768		524
Aq_Uni_000769		2014
Aq_Uni_000770		582
Aq_Uni_000771	KFD45511.1	1299	1/1	204	15.7	1291	1088	37	111	145	53.8	39.7	60.3	10	-3	52.4	4e-06	gb	hypothetical protein M513_13618	Trichuris suis
Aq_Uni_000772		237
Aq_Uni_000773	ADF18553.1	480	1/2	282	58.8	198	479	504	596	989	9.5	47.9	64.9	0	3	83.2	1e-17	gb	endonuclease-reverse transcriptase	Bombyx mori
Aq_Uni_000774		1788
Aq_Uni_000775	AAV91521.1	843	1/1	330	39.1	343	672	6	113	117	94	44.5	61.8	0	1	92	3e-21	gb	type 2 cystatin	Biomphalaria glabrata
Aq_Uni_000776	JAA77601.1	1467	1/1	219	14.9	1229	1447	89	161	207	35.3	46.6	69.9	0	2	76.3	9e-14	gb	endonuclease-reverse transcriptase, partial	Pararge aegeria
Aq_Uni_000777	ADM34180.1	3110	1/2	1212	39	171	1382	4	422	600	69.8	85.7	91.6	15	3	720	0	gb	ATP-dependent RNA helicase DDX5	Aplysia californica
Aq_Uni_000778	XP_005099405.1	1517	1/1	951	62.7	52	1002	1	316	317	100	60.3	75.4	0	1	389	1e-131	ref	PREDICTED: dnaJ homolog subfamily B member 13-like	Aplysia californica
Aq_Uni_000779		485
Aq_Uni_000780		580
Aq_Uni_000781		625
Aq_Uni_000782		427
Aq_Uni_000783	XP_005095718.1	687	1/1	381	55.5	305	685	521	638	1152	11	47.2	62.2	0	2	104	1e-23	ref	PREDICTED: transcription elongation regulator 1-like	Aplysia californica
Aq_Uni_000784	XP_001862168.1	411	1/3	396	96.4	397	2	78	203	233	60.5	39	52.5	9	-3	63.2	8e-11	ref	dynein heavy chain	Culex quinquefasciatus
Aq_Uni_000785	JAB69673.1	525	1/1	186	35.4	197	12	233	292	927	6.7	43.5	69.4	0	-2	63.5	5e-10	gb	putative transcription factor	Ixodes ricinus
Aq_Uni_000786	XP_005089957.1	2845	1/1	1248	43.9	111	1358	1	432	700	62	51.8	70	18	3	444	1e-141	ref	PREDICTED: zinc finger MYND domain-containing protein 11-like isoform X2	Aplysia californica
Aq_Uni_000787	XP_005096614.1	1313	1/1	219	16.7	1062	1280	43	115	150	48.7	43.8	68.5	0	3	75.1	6e-14	ref	PREDICTED: uncharacterized protein LOC101857785	Aplysia californica
Aq_Uni_000788	XP_009049443.1	423	1/21	213	50.4	3	215	28	98	260	27.3	36.6	60.6	0	3	62.4	2e-10	ref	hypothetical protein LOTGIDRAFT_141398	Lottia gigantea
Aq_Uni_000789		280
Aq_Uni_000790		873
Aq_Uni_000791		433
Aq_Uni_000792	JAA61065.1	1427	1/1	384	26.9	469	852	1	117	118	109.3	31.8	45	1	1	62	1e-09	gb	Putative syntaxin-binding protein 2, partial	Rhipicephalus pulchellus
Aq_Uni_000793	JAC08613.1	1653	1/5	357	21.6	977	621	49	166	176	67.6	31.9	39.5	0	-2	64.7	6e-10	gb	putative gfv-c9-orf1 glypta fumiferanae ichnovirus, partial	Aedes albopictus
Aq_Uni_000794	XP_005100453.1	1400	1/1	564	40.3	1367	804	13	206	208	93.3	57.7	74.2	6	-1	229	3e-71	ref	PREDICTED: transmembrane protein 199-like	Aplysia californica
Aq_Uni_000795		411
Aq_Uni_000796	XP_005103628.1	1991	1/1	1365	68.6	1792	428	29	516	517	95.6	28.7	48.6	39	-2	204	5e-56	ref	PREDICTED: leucine-rich repeat and death domain-containing protein 1-like	Aplysia californica
Aq_Uni_000797		918
Aq_Uni_000798	JAA55864.1	666	1/1	657	98.6	664	8	48	266	631	34.9	28.2	47.7	1	-3	94.7	3e-20	gb	Hypothetical protein	Rhipicephalus pulchellus
Aq_Uni_000799	XP_011450587.1	793	1/1	609	76.8	31	639	45	249	766	27	29	51.7	4	1	97.8	7e-21	ref	PREDICTED: uncharacterized protein LOC105344503	Crassostrea gigas
Aq_Uni_000800	XP_005101379.1	501	1/1	285	56.9	295	11	674	768	1233	7.7	28.4	54.7	0	-3	55.5	2e-07	ref	PREDICTED: microtubule-associated protein futsch-like isoform X14	Aplysia californica
Aq_Uni_000801		666
Aq_Uni_000802	JAA55864.1	2312	1/1	828	35.8	1215	2042	11	286	631	43.9	25.6	45.8	1	3	105	4e-21	gb	Hypothetical protein	Rhipicephalus pulchellus
Aq_Uni_000803	JAA55864.1	2152	1/1	828	38.5	1215	2042	11	286	631	43.9	26.7	46.2	1	3	110	6e-23	gb	Hypothetical protein	Rhipicephalus pulchellus
Aq_Uni_000804		1691
Aq_Uni_000805		2681
Aq_Uni_000806		2206
Aq_Uni_000807	XP_005111762.1	2816	1/1	1890	67.1	2604	715	48	678	698	90.5	86.1	94.3	2	-3	1090	0	ref	PREDICTED: heat shock protein 75 kDa, mitochondrial-like	Aplysia californica
Aq_Uni_000808		1925
Aq_Uni_000809		1975
Aq_Uni_000810		530
Aq_Uni_000811		2616
Aq_Uni_000812		423
Aq_Uni_000813		643
Aq_Uni_000814		298
Aq_Uni_000815		1351
Aq_Uni_000816	XP_005091384.1	1974	1/1	1482	75.1	91	1572	1	503	524	96	85.3	89.7	9	1	871	0	ref	PREDICTED: SWI/SNF-related matrix-associated actin-dependent regulator of chromatin subfamily D member 1-like isoform X12	Aplysia californica
Aq_Uni_000817	XP_005091382.1	2037	1/1	1521	74.7	91	1611	1	542	546	99.3	83.6	87.6	35	1	909	0	ref	PREDICTED: SWI/SNF-related matrix-associated actin-dependent regulator of chromatin subfamily D member 1-like isoform X10	Aplysia californica
Aq_Uni_000818		646
Aq_Uni_000819	XP_005091382.1	2347	1/1	1311	55.9	1737	427	84	542	546	84.1	87.8	91.7	22	-2	808	0	ref	PREDICTED: SWI/SNF-related matrix-associated actin-dependent regulator of chromatin subfamily D member 1-like isoform X10	Aplysia californica
Aq_Uni_000820		507
Aq_Uni_000821		982
Aq_Uni_000822		469
Aq_Uni_000823		828
Aq_Uni_000824		1076
Aq_Uni_000825		1572
Aq_Uni_000826		1318
Aq_Uni_000827		1623
Aq_Uni_000828		652
Aq_Uni_000829		952
Aq_Uni_000830		459
Aq_Uni_000831	AGZ84233.1	589	1/2	96	16.3	211	306	190	221	223	14.3	84.4	90.6	0	1	60.1	4e-09	gb	transposase, partial	Pugilina cochlidium
Aq_Uni_000832		1276
Aq_Uni_000833	XP_005108883.1	2421	1/1	840	34.7	53	892	4	281	282	99.3	83.9	91.4	0	2	503	1e-172	ref	PREDICTED: succinate dehydrogenase [ubiquinone] iron-sulfur subunit, mitochondrial-like	Aplysia californica
Aq_Uni_000834	XP_005106522.1	571	1/1	435	76.2	558	124	45	189	198	73.2	46.2	64.8	0	-2	133	2e-37	ref	PREDICTED: uncharacterized protein LOC101854436	Aplysia californica
Aq_Uni_000835	XP_005104463.1	2282	1/1	1239	54.3	2202	964	1	414	420	98.6	58.2	73.4	1	-3	481	1e-162	ref	PREDICTED: leucine-rich repeat-containing protein 73-like, partial	Aplysia californica
Aq_Uni_000836	XP_005106522.1	1333	1/1	195	14.6	309	115	122	186	198	32.8	38.5	63.1	0	-2	57.4	2e-07	ref	PREDICTED: uncharacterized protein LOC101854436	Aplysia californica
Aq_Uni_000837	XP_005092832.1	2096	1/1	1050	50.1	95	1144	1	333	334	104.8	56.3	70	0	2	380	1e-125	ref	PREDICTED: crystallin J1C-like	Aplysia californica
Aq_Uni_000838		308
Aq_Uni_000839		438
Aq_Uni_000840		795
Aq_Uni_000841		611
Aq_Uni_000842	XP_005095607.1	372	1/1	336	90.3	2	337	146	260	270	42.6	42.6	65.2	3	2	94.7	1e-22	ref	PREDICTED: RNA-directed DNA polymerase from mobile element jockey-like	Aplysia californica
Aq_Uni_000843		386
Aq_Uni_000844		2181
Aq_Uni_000845		595
Aq_Uni_000846		399
Aq_Uni_000847		326
Aq_Uni_000848		335
Aq_Uni_000849	XP_005095611.1	1943	1/2	351	18.1	502	152	65	191	207	61.8	33.6	50	11	-2	63.2	7e-10	ref	PREDICTED: uncharacterized protein LOC101862106	Aplysia californica
Aq_Uni_000850		556
Aq_Uni_000851	EKC18365.1	3313	1/6	411	12.4	2863	2453	319	454	592	23.3	37	58	1	-1	102	3e-20	gb	Histone-lysine N-methyltransferase PRDM9	Crassostrea gigas
Aq_Uni_000852	XP_005100840.1	773	1/1	483	62.5	111	593	1	167	167	100.6	55.4	72	7	3	183	2e-56	ref	PREDICTED: uncharacterized protein C1orf131 homolog isoform X1	Aplysia californica
Aq_Uni_000853		4216
Aq_Uni_000854		4075
Aq_Uni_000855		330
Aq_Uni_000856		1626
Aq_Uni_000857		769
Aq_Uni_000858		1714
Aq_Uni_000859	XP_005101470.1	490	1/27	201	41	6	206	514	583	978	7.2	48.6	64.3	3	3	68.9	2e-19	ref	PREDICTED: zinc finger protein 208-like	Aplysia californica
Aq_Uni_000860		1850
Aq_Uni_000861		486
Aq_Uni_000862		703
Aq_Uni_000863		616
Aq_Uni_000864		637
Aq_Uni_000865	XP_005101475.1	1648	1/5	1071	65	1418	348	412	779	780	47.4	47.3	61.1	13	-3	370	1e-117	ref	PREDICTED: zinc finger protein 235-like	Aplysia californica
Aq_Uni_000866		1015
Aq_Uni_000867		255
Aq_Uni_000868		485
Aq_Uni_000869		693
Aq_Uni_000870		383
Aq_Uni_000871		256
Aq_Uni_000872	XP_009064447.1	417	1/38	276	66.2	3	278	872	962	1023	9	52.2	56.5	0	3	90.5	2e-27	ref	hypothetical protein LOTGIDRAFT_168313	Lottia gigantea
Aq_Uni_000873	XP_005101470.1	879	1/20	639	72.7	767	129	631	852	978	23.7	33.2	43.5	19	-2	90.9	7e-23	ref	PREDICTED: zinc finger protein 208-like	Aplysia californica
Aq_Uni_000874	XP_009045323.1	888	1/6	855	96.3	856	2	273	499	526	54.8	34.7	48.3	3	-3	141	3e-36	ref	hypothetical protein LOTGIDRAFT_177766	Lottia gigantea
Aq_Uni_000875	XP_005101475.1	712	1/7	561	78.8	149	709	489	632	780	24.1	36.7	46.8	1	2	99.4	1e-21	ref	PREDICTED: zinc finger protein 235-like	Aplysia californica
Aq_Uni_000876	XP_005111461.1	281	1/9	123	43.8	1	123	425	465	570	7.2	65.9	78	0	1	65.9	9e-17	ref	PREDICTED: zinc finger protein 235-like	Aplysia californica
Aq_Uni_000877	XP_009052527.1	2402	1/9	195	8.1	2402	2208	106	170	200	32.5	41.5	60	0	-1	62	1e-08	ref	hypothetical protein LOTGIDRAFT_143601	Lottia gigantea
Aq_Uni_000878		2166
Aq_Uni_000879		2148
Aq_Uni_000880	KDR24543.1	1128	1/1	198	17.6	827	1024	4	69	117	56.4	48.5	69.7	0	2	70.9	6e-13	gb	hypothetical protein L798_13237	Zootermopsis nevadensis
Aq_Uni_000881	XP_008486273.1	748	1/9	180	24.1	302	123	19	85	153	43.8	37.3	56.7	7	-3	56.6	4e-13	ref	PREDICTED: zonadhesin-like, partial	Diaphorina citri
Aq_Uni_000882		626
Aq_Uni_000883	XP_005098801.1	2624	1/1	2493	95	131	2623	1	897	1178	76.2	64.3	77.6	67	2	1115	0	ref	PREDICTED: cell division cycle and apoptosis regulator protein 1-like	Aplysia californica
Aq_Uni_000884	XP_005104755.1	5094	1/1	1299	25.5	4877	3579	3	434	434	100.2	49	68.3	2	-2	426	1e-133	ref	PREDICTED: lengsin-like isoform X2	Aplysia californica
Aq_Uni_000885	XP_011552918.1	588	1/3	174	29.6	185	12	653	711	940	6.3	47.5	76.3	1	-2	61.6	1e-24	ref	PREDICTED: RNA-directed DNA polymerase from mobile element jockey-like	Plutella xylostella
Aq_Uni_000886		620
Aq_Uni_000887		559
Aq_Uni_000888	XP_005103106.1	2821	1/1	1260	44.7	200	1459	14	517	517	99.6	25.6	40.4	95	2	115	1e-24	ref	PREDICTED: leucine-rich repeats and immunoglobulin-like domains protein 3-like isoform X1	Aplysia californica
Aq_Uni_000889	XP_005092437.1	995	1/2	222	22.3	362	583	438	511	541	13.7	41.9	59.5	0	2	61.6	4e-20	ref	PREDICTED: uncharacterized protein LOC101854931	Aplysia californica
Aq_Uni_000890		755
Aq_Uni_000891	EYC18021.1	599	1/2	135	22.5	464	330	13	57	340	13.2	46.7	75.6	0	-1	54.7	3e-16	gb	hypothetical protein Y032_0028g1636	Ancylostoma ceylanicum
Aq_Uni_000892		1061
Aq_Uni_000893	XP_011550464.1	1209	1/1	201	16.6	211	11	280	346	611	11	44.8	76.1	0	-3	73.6	7e-12	ref	PREDICTED: RNA-directed DNA polymerase from mobile element jockey-like	Plutella xylostella
Aq_Uni_000894		785
Aq_Uni_000895	EYC11300.1	449	1/1	84	18.7	444	361	283	310	336	8.3	71.4	89.3	0	-3	58.2	1e-08	gb	hypothetical protein Y032_0051g2129	Ancylostoma ceylanicum
Aq_Uni_000896		583
Aq_Uni_000897	XP_005104745.1	588	1/1	231	39.3	588	358	175	252	256	30.5	46.2	61.5	1	-1	65.9	5e-11	ref	PREDICTED: histone-lysine N-methyltransferase SETMAR-like	Aplysia californica
Aq_Uni_000898		926
Aq_Uni_000899		483
Aq_Uni_000900	XP_005089137.1	2416	1/1	1461	60.5	13	1473	1	490	492	102.6	49.9	68.7	18	1	461	1e-153	ref	PREDICTED: phosphorylated adapter RNA export protein-like	Aplysia californica
Aq_Uni_000901	KDR24543.1	1785	1/1	258	14.5	4	261	21	106	117	73.5	31.4	53.5	0	1	57	8e-08	gb	hypothetical protein L798_13237	Zootermopsis nevadensis
Aq_Uni_000902	XP_005103106.1	2186	1/1	1383	63.3	447	1829	30	515	517	94.8	27.8	45.5	29	3	184	2e-48	ref	PREDICTED: leucine-rich repeats and immunoglobulin-like domains protein 3-like isoform X1	Aplysia californica
Aq_Uni_000903		446
Aq_Uni_000904		428
Aq_Uni_000905	XP_009045323.1	736	1/10	618	84	119	736	114	319	526	39.2	51	66	0	2	234	5e-72	ref	hypothetical protein LOTGIDRAFT_177766	Lottia gigantea
Aq_Uni_000906	XP_005104877.1	493	1/10	348	70.6	2	349	685	800	912	12.7	55.2	72.4	0	2	152	5e-41	ref	PREDICTED: histone-lysine N-methyltransferase PRDM9-like	Aplysia californica
Aq_Uni_000907		1527
Aq_Uni_000908	XP_005089727.1	1498	1/1	882	58.9	272	1153	37	330	330	89.1	60.5	79.9	0	2	382	1e-129	ref	PREDICTED: methionine aminopeptidase 1D, mitochondrial-like	Aplysia californica
Aq_Uni_000909		2069
Aq_Uni_000910	XP_008481209.1	338	1/1	120	35.5	121	2	54	93	165	24.2	55	75	0	-2	49.7	2e-06	ref	PREDICTED: uncharacterized protein LOC103517940	Diaphorina citri
Aq_Uni_000911		1378
Aq_Uni_000912		773
Aq_Uni_000913		940
Aq_Uni_000914		1544
Aq_Uni_000915		433
Aq_Uni_000916	JAG41020.1	1409	1/2	279	19.8	348	70	2	101	150	66.7	41	57	7	-3	75.9	5e-15	gb	Putative uncharacterized transposon-derived protein F52C9.6, partial	Lygus hesperus
Aq_Uni_000917	XP_005106522.1	1967	1/1	402	20.4	1963	1562	42	194	198	77.3	30.7	43.8	19	-2	65.5	6e-10	ref	PREDICTED: uncharacterized protein LOC101854436	Aplysia californica
Aq_Uni_000918	KFM58862.1	2191	1/2	213	9.7	1315	1527	147	226	348	23.3	38.3	51.9	10	1	45.4	1e-06	gb	Histone-lysine N-methyltransferase SETMAR, partial	Stegodyphus mimosarum
Aq_Uni_000919		1748
Aq_Uni_000920		903
Aq_Uni_000921	XP_005099123.1	3831	1/1	678	17.7	3297	2620	1	225	228	102.6	35.9	54.3	8	-1	140	2e-35	ref	PREDICTED: ADP-ribosylation factor 1-like	Aplysia californica
Aq_Uni_000922		532
Aq_Uni_000923		781
Aq_Uni_000924		720
Aq_Uni_000925		1425
Aq_Uni_000926	XP_005099377.1	890	1/1	357	40.1	30	386	505	620	5544	2.4	32.8	45.8	12	3	55.1	3e-06	ref	PREDICTED: mucin-2-like	Aplysia californica
Aq_Uni_000927		463
Aq_Uni_000928	XP_005107759.1	710	1/1	306	43.1	403	708	165	263	303	33.7	34.3	51	0	1	67	6e-11	ref	PREDICTED: zinc finger protein 729-like, partial	Aplysia californica
Aq_Uni_000929	XP_009045323.1	711	1/15	255	35.9	456	710	426	513	526	16.7	47.7	59.1	3	3	86.3	3e-17	ref	hypothetical protein LOTGIDRAFT_177766	Lottia gigantea
Aq_Uni_000930		519
Aq_Uni_000931	XP_005094717.1	992	1/3	210	21.2	921	712	142	211	324	21.6	34.3	55.7	0	-3	48.9	5e-10	ref	PREDICTED: RNA-directed DNA polymerase from mobile element jockey-like	Aplysia californica
Aq_Uni_000932	XP_005098082.1	620	1/3	147	23.7	269	415	116	164	399	12.3	40.8	61.2	0	2	37.4	1e-05	ref	PREDICTED: uncharacterized protein LOC101862727	Aplysia californica
Aq_Uni_000933		1165
Aq_Uni_000934		456
Aq_Uni_000935		804
Aq_Uni_000936		359
Aq_Uni_000937	XP_005097000.1	864	1/1	231	26.7	552	782	210	298	755	11.8	41.6	60.7	12	3	71.6	8e-12	ref	PREDICTED: uncharacterized protein LOC101850798	Aplysia californica
Aq_Uni_000938		281
Aq_Uni_000939	XP_011413870.1	2470	1/2	423	17.1	2214	1792	10	147	178	80.3	34.3	48.3	2	-2	70.1	1e-11	ref	PREDICTED: HRAS-like suppressor 3 isoform X3	Crassostrea gigas
Aq_Uni_000940	XP_005093936.1	2377	1/1	378	15.9	1098	721	10	138	169	76.3	45	55.8	3	-2	97.4	3e-21	ref	PREDICTED: RNA-directed DNA polymerase from mobile element jockey-like	Aplysia californica
Aq_Uni_000941		2137
Aq_Uni_000942		751
Aq_Uni_000943	JAG36270.1	339	1/1	300	88.5	16	315	3	102	348	28.7	36	51	0	1	66.2	6e-12	gb	hypothetical protein CM83_5261, partial	Lygus hesperus
Aq_Uni_000944		264
Aq_Uni_000945	XP_011415401.1	772	1/1	333	43.1	363	31	480	590	693	16	29.7	52.3	0	-2	70.1	2e-11	ref	PREDICTED: uncharacterized protein LOC105319524	Crassostrea gigas
Aq_Uni_000946		545
Aq_Uni_000947		2151
Aq_Uni_000948		500
Aq_Uni_000949	XP_005093481.1	4402	1/1	1035	23.5	664	1698	110	389	390	88.5	22.9	39.1	0	1	94.4	5e-18	ref	PREDICTED: uncharacterized protein LOC101856247	Aplysia californica
Aq_Uni_000950		2880
Aq_Uni_000951		597
Aq_Uni_000952		668
Aq_Uni_000953	XP_011565472.1	613	1/2	243	39.6	357	599	767	849	1011	8.2	44.6	71.1	2	3	72.4	7e-16	ref	PREDICTED: 116 kDa U5 small nuclear ribonucleoprotein component-like	Plutella xylostella
Aq_Uni_000954		3245
Aq_Uni_000955		1253
Aq_Uni_000956		624
Aq_Uni_000957		1901
Aq_Uni_000958		385
Aq_Uni_000959	EYC20884.1	916	1/12	180	19.7	511	690	466	546	595	13.8	31.7	39	22	1	41.2	9e-07	gb	hypothetical protein Y032_0020g12	Ancylostoma ceylanicum
Aq_Uni_000960		1296
Aq_Uni_000961		1009
Aq_Uni_000962		389
Aq_Uni_000963	XP_005092607.1	1969	1/1	489	24.8	1832	1344	6	168	168	97	70.6	82.2	0	-3	233	5e-71	ref	PREDICTED: 28S ribosomal protein S24, mitochondrial-like	Aplysia californica
Aq_Uni_000964		1615
Aq_Uni_000965		669
Aq_Uni_000966	XP_005097000.1	592	1/2	426	72	1	426	102	245	755	20.9	29.7	49.4	16	1	77	5e-21	ref	PREDICTED: uncharacterized protein LOC101850798	Aplysia californica
Aq_Uni_000967	XP_005097000.1	907	1/2	462	50.9	251	712	88	241	755	20.7	42.9	64.1	2	2	129	9e-38	ref	PREDICTED: uncharacterized protein LOC101850798	Aplysia californica
Aq_Uni_000968	XP_001893046.1	839	1/1	273	32.5	121	393	5	89	97	93.8	37.4	53.8	0	1	59.7	2e-09	ref	T-cell receptor beta chain ANA 11	Brugia malayi
Aq_Uni_000969	XP_005101469.1	442	1/11	441	99.8	441	1	269	413	687	22.3	52.9	68	6	-2	169	4e-48	ref	PREDICTED: zinc finger protein 99-like isoform X2	Aplysia californica
Aq_Uni_000970	EGT43142.1	1874	1/1	465	24.8	1590	1126	8	157	159	98.1	31.4	51.3	1	-3	73.2	5e-13	gb	hypothetical protein CAEBREN_08237	Caenorhabditis brenneri
Aq_Uni_000971	XP_005097935.1	2042	1/2	279	13.7	1750	2028	325	417	504	18.5	44.1	65.6	0	1	85.9	2e-25	ref	PREDICTED: RNA-directed DNA polymerase from mobile element jockey-like	Aplysia californica
Aq_Uni_000972		607
Aq_Uni_000973	XP_011175070.1	247	1/1	195	78.9	42	236	12	80	300	23	40.6	60.9	4	3	54.3	3e-08	ref	PREDICTED: craniofacial development protein 2-like	Solenopsis invicta
Aq_Uni_000974		915
Aq_Uni_000975	EYB95904.1	759	1/1	231	30.4	121	351	3	79	115	67	32.5	59.7	0	1	56.6	3e-08	gb	hypothetical protein Y032_0155g3083	Ancylostoma ceylanicum
Aq_Uni_000976		250
Aq_Uni_000977		679
Aq_Uni_000978		1025
Aq_Uni_000979		682
Aq_Uni_000980		940
Aq_Uni_000981		1693
Aq_Uni_000982		1257
Aq_Uni_000983		311
Aq_Uni_000984		1688
Aq_Uni_000985	KFD55923.1	1401	1/397	165	11.8	1138	974	268	322	420	13.1	60	76.4	0	-3	108	3e-36	gb	hypothetical protein M513_03047	Trichuris suis
Aq_Uni_000986		1006
Aq_Uni_000987		299
Aq_Uni_000988		607
Aq_Uni_000989		445
Aq_Uni_000990		669
Aq_Uni_000991	XP_003101914.1	508	1/6	252	49.6	481	230	67	151	174	51.1	43.8	57.3	5	-1	64.3	3e-11	ref	hypothetical protein CRE_08356	Caenorhabditis remanei
Aq_Uni_000992	XP_011552918.1	850	1/2	156	18.4	682	837	611	662	940	5.5	50	76.9	0	1	62.8	1e-17	ref	PREDICTED: RNA-directed DNA polymerase from mobile element jockey-like	Plutella xylostella
Aq_Uni_000993	XP_008477442.1	544	1/1	216	39.7	272	487	546	614	685	10.7	38.4	63	1	2	52	5e-06	ref	PREDICTED: UDP-glucuronosyltransferase 2A1-like	Diaphorina citri
Aq_Uni_000994	XP_005089422.1	3648	1/1	2292	62.8	3413	1122	1	749	750	104.8	70.6	82.4	22	-2	1177	0	ref	PREDICTED: carnitine O-palmitoyltransferase 1, liver isoform-like	Aplysia californica
Aq_Uni_000995		486
Aq_Uni_000996	KDR16678.1	1435	1/1	261	18.2	623	883	17	104	145	60.7	43.2	70.5	1	2	84	4e-17	gb	hypothetical protein L798_09068	Zootermopsis nevadensis
Aq_Uni_000997		601
Aq_Uni_000998		734
Aq_Uni_000999		394
Aq_Uni_001000		870
Aq_Uni_001001		262
Aq_Uni_001002		1508
Aq_Uni_001003	XP_005094717.1	435	1/1	252	57.9	3	254	197	280	324	25.9	44	52.4	0	3	63.2	2e-10	ref	PREDICTED: RNA-directed DNA polymerase from mobile element jockey-like	Aplysia californica
Aq_Uni_001004		725
Aq_Uni_001005	XP_005107539.1	2701	1/1	1512	56	94	1605	1	506	506	100	86.8	92.3	2	1	862	0	ref	PREDICTED: 26S proteasome non-ATPase regulatory subunit 3-like isoform X2	Aplysia californica
Aq_Uni_001006		974
Aq_Uni_001007	XP_011565472.1	295	1/1	249	84.4	47	295	684	775	1011	9.1	37	58.7	9	2	56.2	2e-08	ref	PREDICTED: 116 kDa U5 small nuclear ribonucleoprotein component-like	Plutella xylostella
Aq_Uni_001008		2441
Aq_Uni_001009		568
Aq_Uni_001010	XP_005100969.1	1856	1/1	885	47.7	719	1603	8	303	305	97.4	32.3	54.5	2	2	179	4e-49	ref	PREDICTED: uncharacterized protein LOC101860022	Aplysia californica
Aq_Uni_001011		438
Aq_Uni_001012		1322
Aq_Uni_001013		1057
Aq_Uni_001014		1558
Aq_Uni_001015		2045
Aq_Uni_001016		2043
Aq_Uni_001017	CCV01190.1	1834	1/2	1158	63.1	145	1302	982	1367	1367	28.2	54.4	75.1	0	1	429	1e-133	emb	ABCB/P-glycoprotein-like protein	Mytilus galloprovincialis
Aq_Uni_001018		598
Aq_Uni_001019	XP_005108962.1	1571	1/1	315	20.1	36	350	1	105	105	100	96.2	96.2	0	3	228	3e-71	ref	PREDICTED: RING-box protein 2-like	Aplysia californica
Aq_Uni_001020	XP_005098295.1	3565	1/1	1305	36.6	3086	1782	1	502	505	100.8	33.4	47.7	74	-3	201	2e-53	ref	PREDICTED: uncharacterized protein LOC101851579 isoform X1	Aplysia californica
Aq_Uni_001021	XP_005099748.1	3731	1/1	1005	26.9	3512	2508	8	343	345	97.4	55.4	75.3	1	-1	418	1e-134	ref	PREDICTED: kelch domain-containing protein 9-like isoform X2	Aplysia californica
Aq_Uni_001022		361
Aq_Uni_001023		641
Aq_Uni_001024		532
Aq_Uni_001025		639
Aq_Uni_001026		524
Aq_Uni_001027		597
Aq_Uni_001028		850
Aq_Uni_001029		472
Aq_Uni_001030	EYB89477.1	989	1/2	258	26.1	15	272	69	158	177	50.8	40	43.3	4	3	53.9	1e-06	gb	hypothetical protein Y032_0231g3000	Ancylostoma ceylanicum
Aq_Uni_001031	XP_005103106.1	1907	1/1	1392	73	207	1598	28	515	517	95.2	29.9	47	28	3	210	2e-58	ref	PREDICTED: leucine-rich repeats and immunoglobulin-like domains protein 3-like isoform X1	Aplysia californica
Aq_Uni_001032		1939
Aq_Uni_001033		357
Aq_Uni_001034		1042
Aq_Uni_001035	XP_005103996.1	2066	1/4	462	22.4	1522	1983	108	261	261	59	44.8	68.2	0	1	139	8e-35	ref	PREDICTED: RNA-directed DNA polymerase from mobile element jockey-like	Aplysia californica
Aq_Uni_001036		1074
Aq_Uni_001037		1198
Aq_Uni_001038		1217
Aq_Uni_001039	XP_009050666.1	271	1/9	216	79.7	269	54	22	93	181	39.8	25	58.3	0	-3	55.1	1e-08	ref	hypothetical protein LOTGIDRAFT_142512, partial	Lottia gigantea
Aq_Uni_001040	XP_009054849.1	3257	1/1	2616	80.3	85	2700	3	863	868	102.1	31.4	52.9	14	1	458	1e-143	ref	hypothetical protein LOTGIDRAFT_232378	Lottia gigantea
Aq_Uni_001041	XP_005096859.1	1400	1/1	591	42.2	335	925	10	237	279	83.5	24.9	39.1	36	2	62	2e-08	ref	PREDICTED: uncharacterized protein LOC101856962	Aplysia californica
Aq_Uni_001042		274
Aq_Uni_001043		952
Aq_Uni_001044	XP_005095825.1	2888	1/1	666	23.1	356	1021	88	328	339	72.6	26	44.3	24	2	68.2	7e-10	ref	PREDICTED: myosin-2 heavy chain-like isoform X1	Aplysia californica
Aq_Uni_001045	XP_005089161.1	1774	1/1	393	22.2	379	771	1	134	141	95	56	70.9	3	1	152	2e-41	ref	PREDICTED: uncharacterized protein LOC101860536 isoform X1	Aplysia californica
Aq_Uni_001046	XP_005095024.1	1696	1/1	1257	74.1	188	1444	9	427	430	97.4	68.5	83.8	0	2	614	0	ref	PREDICTED: saccharopine dehydrogenase-like oxidoreductase-like	Aplysia californica
Aq_Uni_001047		1373
Aq_Uni_001048		1254
Aq_Uni_001049		598
Aq_Uni_001050		280
Aq_Uni_001051		979
Aq_Uni_001052		1840
Aq_Uni_001053	XP_005092732.1	3399	1/1	1827	53.8	115	1941	5	611	651	94.5	50.2	69.1	6	1	607	0	ref	PREDICTED: sodium-coupled monocarboxylate transporter 2-like	Aplysia californica
Aq_Uni_001054	XP_005105409.1	2775	1/1	984	35.5	225	1208	12	352	430	80.2	33.6	53.9	17	3	174	4e-45	ref	PREDICTED: putative protein PHLOEM PROTEIN 2-LIKE A3-like	Aplysia californica
Aq_Uni_001055	XP_005103816.1	872	1/2	315	36.1	475	789	77	180	395	26.6	32.4	60	0	1	68.2	8e-21	ref	PREDICTED: SCAN domain-containing protein 3-like	Aplysia californica
Aq_Uni_001056	XP_008211557.1	604	1/1	423	70	603	181	39	176	192	77.6	39.6	55.7	8	-2	89.4	3e-20	ref	PREDICTED: uncharacterized protein LOC103316957 isoform X1	Nasonia vitripennis
Aq_Uni_001057		1197
Aq_Uni_001058		858
Aq_Uni_001059	EZA45491.1	1919	1/1	1353	70.5	1445	93	895	1341	1710	26.7	27.9	47.1	5	-1	179	4e-45	gb	putative reverse transcriptase-2	Microplitis demolitor
Aq_Uni_001060	XP_012278932.1	442	1/1	327	74	426	100	136	244	692	15.8	33.9	57.8	0	-2	76.3	8e-15	ref	PREDICTED: uncharacterized protein LOC105698887	Orussus abietinus
Aq_Uni_001061	EZA45491.1	1064	1/1	1011	95	1013	3	895	1230	1710	19.9	29.1	48.5	3	-1	160	4e-41	gb	putative reverse transcriptase-2	Microplitis demolitor
Aq_Uni_001062	XP_011431608.1	4241	1/1	1458	34.4	465	1922	2	492	510	96.3	60.1	73.7	5	3	597	0	ref	PREDICTED: UDP-N-acetylhexosamine pyrophosphorylase-like isoform X4	Crassostrea gigas
Aq_Uni_001063	XP_009057077.1	4860	1/1	1191	24.5	361	1551	38	430	443	90.3	34.5	57.2	3	1	256	1e-72	ref	hypothetical protein LOTGIDRAFT_190920	Lottia gigantea
Aq_Uni_001064	XP_009057077.1	1072	1/1	789	73.6	273	1061	70	328	443	60	37.6	60.2	3	3	187	2e-53	ref	hypothetical protein LOTGIDRAFT_190920	Lottia gigantea
Aq_Uni_001065		448
Aq_Uni_001066	XP_005090106.1	1915	1/1	1173	61.3	529	1701	74	464	464	84.3	79.3	88.7	0	1	648	0	ref	PREDICTED: NAD kinase domain-containing protein 1, mitochondrial-like	Aplysia californica
Aq_Uni_001067	XP_009061910.1	4000	1/1	2190	54.8	479	2668	1	687	687	106.6	71.4	81.3	2	2	1013	0	ref	hypothetical protein LOTGIDRAFT_235105	Lottia gigantea
Aq_Uni_001068	XP_005100319.1	890	1/1	471	52.9	349	819	71	227	669	23.5	75.2	87.9	0	1	256	3e-78	ref	PREDICTED: LOW QUALITY PROTEIN: glutamine--fructose-6-phosphate aminotransferase [isomerizing] 1-like	Aplysia californica
Aq_Uni_001069	XP_009061910.1	2622	1/1	2091	79.7	489	2579	1	687	687	101.7	74.1	84.4	2	3	1023	0	ref	hypothetical protein LOTGIDRAFT_235105	Lottia gigantea
Aq_Uni_001070	XP_009061910.1	2600	1/1	2091	80.4	467	2557	1	687	687	101.7	74.1	84.4	2	2	1023	0	ref	hypothetical protein LOTGIDRAFT_235105	Lottia gigantea
Aq_Uni_001071	XP_005098848.1	259	1/1	228	88	3	230	11	87	433	17.8	36.4	58.4	1	3	53.9	6e-08	ref	PREDICTED: uncharacterized protein LOC101860572	Aplysia californica
Aq_Uni_001072		246
Aq_Uni_001073		3844
Aq_Uni_001074	XP_005104877.1	2398	1/16	444	18.5	124	567	642	794	912	16.8	39.9	52.9	5	1	99	5e-24	ref	PREDICTED: histone-lysine N-methyltransferase PRDM9-like	Aplysia californica
Aq_Uni_001075	XP_005095130.1	1951	1/1	1233	63.2	94	1326	30	468	484	93.6	29.4	45.3	42	1	183	1e-48	ref	PREDICTED: EGF-like domain-containing protein 1-like	Aplysia californica
Aq_Uni_001076	XP_005096625.1	1326	1/1	984	74.2	179	1162	4	331	339	96.8	64.9	79.3	0	2	430	1e-148	ref	PREDICTED: quinone oxidoreductase PIG3-like isoform X1	Aplysia californica
Aq_Uni_001077		1328
Aq_Uni_001078	XP_005089612.1	5206	1/1	822	15.8	4157	3336	17	289	400	72	26	42.4	14	-3	91.3	8e-17	ref	PREDICTED: uncharacterized protein LOC101857990	Aplysia californica
Aq_Uni_001079	XP_005089612.1	5189	1/1	822	15.8	4157	3336	17	289	400	72	26	42.4	14	-1	91.3	7e-17	ref	PREDICTED: uncharacterized protein LOC101857990	Aplysia californica
Aq_Uni_001080	XP_005089612.1	3858	1/1	822	21.3	1033	1854	17	289	400	72	26.4	42.7	14	1	95.1	3e-18	ref	PREDICTED: uncharacterized protein LOC101857990	Aplysia californica
Aq_Uni_001081	XP_005089612.1	3655	1/1	819	22.4	1050	1868	17	289	400	71.8	26.1	42.2	14	3	97.4	5e-19	ref	PREDICTED: uncharacterized protein LOC101857990	Aplysia californica
Aq_Uni_001082		1860
Aq_Uni_001083		1341
Aq_Uni_001084		1025
Aq_Uni_001085		679
Aq_Uni_001086		1042
Aq_Uni_001087	XP_005104134.1	3654	1/1	2010	55	757	2766	146	826	826	85.1	41.1	57.5	33	1	490	1e-155	ref	PREDICTED: uncharacterized protein LOC101860034 isoform X2	Aplysia californica
Aq_Uni_001088	XP_005102772.1	2037	1/1	300	14.7	129	428	1	100	100	100	93	99	0	3	209	5e-63	ref	PREDICTED: cysteine-rich PDZ-binding protein-like	Aplysia californica
Aq_Uni_001089	JAA79030.1	2034	1/1	234	11.5	135	368	15	90	125	62.4	30.8	55.1	0	3	51.6	8e-06	gb	Thioredoxin-like, partial	Pararge aegeria
Aq_Uni_001090	EFX89201.1	4670	1/1	549	11.8	690	1238	151	332	337	54.6	34.8	58.7	1	3	117	3e-26	gb	tailless-like protein, partial	Daphnia pulex
Aq_Uni_001091		494
Aq_Uni_001092	XP_008188120.1	829	1/3	756	91.2	758	3	4	256	283	89.4	55.3	69.6	1	-3	309	1e-104	ref	PREDICTED: zinc finger protein 180-like	Acyrthosiphon pisum
Aq_Uni_001093	XP_009064447.1	230	1/27	225	97.8	3	227	926	1000	1023	7.3	66.7	73.3	0	3	116	5e-30	ref	hypothetical protein LOTGIDRAFT_168313	Lottia gigantea
Aq_Uni_001094		715
Aq_Uni_001095	XP_005091448.1	321	1/1	204	63.6	316	113	15	82	410	16.6	41.2	58.8	0	-3	54.7	7e-08	ref	PREDICTED: arylacetamide deacetylase-like isoform X1	Aplysia californica
Aq_Uni_001096	XP_005091448.1	808	1/1	225	27.8	259	35	8	82	410	18.3	40	56	0	-1	56.6	5e-07	ref	PREDICTED: arylacetamide deacetylase-like isoform X1	Aplysia californica
Aq_Uni_001097		296
Aq_Uni_001098		932
Aq_Uni_001099		823
Aq_Uni_001100		547
Aq_Uni_001101	XP_005094050.1	1194	1/1	294	24.6	1052	759	1	97	99	102	62.4	77.2	3	-2	123	2e-32	ref	PREDICTED: HIG1 domain family member 1A, mitochondrial-like isoform X1	Aplysia californica
Aq_Uni_001102		1298
Aq_Uni_001103	XP_005092974.1	988	1/1	816	82.6	11	826	1	271	273	100.4	40.1	66.1	2	2	224	7e-70	ref	PREDICTED: transcription factor A, mitochondrial-like	Aplysia californica
Aq_Uni_001104	JAB80087.1	1590	1/4	132	8.3	1459	1590	232	275	738	6	59.1	77.3	0	1	74.7	7e-12	gb	protein serine/threonine kinase	Ixodes ricinus
Aq_Uni_001105	XP_005105728.1	1474	1/1	978	66.4	180	1157	355	680	681	47.9	74.5	86.2	0	3	523	1e-179	ref	PREDICTED: sodium- and chloride-dependent glycine transporter 2-like isoform X2	Aplysia californica
Aq_Uni_001106		265
Aq_Uni_001107		1797
Aq_Uni_001108	XP_005095754.1	2156	1/4	126	5.8	254	379	7	48	74	56.8	64.3	78.6	0	2	55.8	8e-08	ref	PREDICTED: putative uncharacterized protein DDB_G0271982-like	Aplysia californica
Aq_Uni_001109		288
Aq_Uni_001110		982
Aq_Uni_001111		823
Aq_Uni_001112		1560
Aq_Uni_001113	JAA77601.1	742	1/2	213	28.7	166	378	129	199	207	34.3	46.5	71.8	0	1	76.6	1e-19	gb	endonuclease-reverse transcriptase, partial	Pararge aegeria
Aq_Uni_001114		984
Aq_Uni_001115		1597
Aq_Uni_001116		807
Aq_Uni_001117		590
Aq_Uni_001118	XP_005091787.1	2066	1/1	1068	51.7	1858	791	37	390	390	91.3	57.3	72.5	0	-2	415	1e-138	ref	PREDICTED: dnaJ homolog subfamily C member 28-like isoform X1	Aplysia californica
Aq_Uni_001119		623
Aq_Uni_001120		313
Aq_Uni_001121		354
Aq_Uni_001122		3458
Aq_Uni_001123		276
Aq_Uni_001124		1169
Aq_Uni_001125	XP_005106522.1	642	1/1	345	53.7	297	641	75	186	198	59.1	38.5	53.8	2	3	67.8	6e-12	ref	PREDICTED: uncharacterized protein LOC101854436	Aplysia californica
Aq_Uni_001126		923
Aq_Uni_001127	AHN53442.1	909	1/2	444	48.8	109	552	129	275	605	24.5	52	68.2	0	1	149	4e-67	gb	SCAN domain protein	Nuttalliella namaqua
Aq_Uni_001128		909
Aq_Uni_001129		1481
Aq_Uni_001130		2025
Aq_Uni_001131	XP_005103464.1	498	1/4	156	31.3	488	333	19	70	177	29.4	42.3	63.5	0	-2	44.3	2e-06	ref	PREDICTED: extensin-1-like	Aplysia californica
Aq_Uni_001132	XP_003148894.1	400	1/2	153	38.2	400	248	3	53	335	15.2	41.2	72.5	0	-1	45.1	3e-08	ref	hypothetical protein LOAG_13337	Loa loa
Aq_Uni_001133	XP_005093159.1	1583	1/1	804	50.8	375	1178	1	268	271	98.9	86.9	92.2	0	3	481	1e-168	ref	PREDICTED: glucosamine-6-phosphate isomerase 1-like	Aplysia californica
Aq_Uni_001134		1638
Aq_Uni_001135		399
Aq_Uni_001136		743
Aq_Uni_001137		852
Aq_Uni_001138		1896
Aq_Uni_001139		1861
Aq_Uni_001140	XP_005103430.1	1815	1/1	858	47.3	1589	732	79	359	372	77.2	46.7	64.8	1	-2	267	8e-82	ref	PREDICTED: uncharacterized protein LOC101853400	Aplysia californica
Aq_Uni_001141	XP_011166492.1	515	1/3	162	31.5	312	473	188	241	345	15.7	59.3	70.4	0	3	65.5	5e-23	ref	PREDICTED: histone-lysine N-methyltransferase SETMAR-like	Solenopsis invicta
Aq_Uni_001142	JAC40170.1	383	1/2	201	52.5	64	264	19	83	231	29.4	47.1	60.3	1	1	57.8	1e-13	gb	Mariner Mos1 transposase	Bactrocera dorsalis
Aq_Uni_001143	KFM57786.1	1047	1/1	549	52.4	628	80	8	202	252	78.6	37.4	57.1	15	-3	116	2e-28	gb	hypothetical protein X975_14595, partial	Stegodyphus mimosarum
Aq_Uni_001144	XP_011250728.1	578	1/3	243	42	142	384	150	230	347	23.3	56.8	74.1	0	1	92.4	4e-38	ref	PREDICTED: histone-lysine N-methyltransferase SETMAR-like	Camponotus floridanus
Aq_Uni_001145	XP_011336724.1	685	1/2	327	47.7	685	359	37	149	193	58.5	39.8	58.4	4	-1	81.6	1e-22	ref	PREDICTED: putative uncharacterized protein FLJ37770	Cerapachys biroi
Aq_Uni_001146		596
Aq_Uni_001147		1771
Aq_Uni_001148	XP_005098657.1	912	1/1	231	25.3	336	566	60	136	152	50.7	45.5	72.7	0	3	77.8	2e-15	ref	PREDICTED: protein FAM162A-like	Aplysia californica
Aq_Uni_001149	XP_005103842.1	3848	1/1	3231	84	3774	544	2	1141	1146	99.6	62.6	76.3	64	-3	1344	0	ref	PREDICTED: DNA-binding protein SMUBP-2-like	Aplysia californica
Aq_Uni_001150		1091
Aq_Uni_001151		757
Aq_Uni_001152		2503
Aq_Uni_001153		986
Aq_Uni_001154	JAC92665.1	1387	1/1	285	20.5	786	1070	131	233	233	44.6	33.7	52.9	9	3	54.7	3e-06	gb	putative rna-directed dna polymerase from mobile element jockey-like protein, partial	Ixodes ricinus
Aq_Uni_001155		387
Aq_Uni_001156	XP_005101469.1	3139	1/4	1869	59.5	2580	712	40	602	687	91.8	40.9	57.4	8	-2	474	1e-152	ref	PREDICTED: zinc finger protein 99-like isoform X2	Aplysia californica
Aq_Uni_001157	JAC13971.1	890	1/2	135	15.2	750	884	288	332	393	11.5	42.2	68.9	0	3	43.5	5e-07	gb	putative rna-directed dna polymerase from mobile element jockey-like protein, partial	Triatoma infestans
Aq_Uni_001158		540
Aq_Uni_001159		1284
Aq_Uni_001160		534
Aq_Uni_001161		1974
Aq_Uni_001162	XP_008187453.1	658	1/5	300	45.6	302	3	10	115	222	47.7	44.3	53.8	6	-3	87.8	4e-19	ref	PREDICTED: zinc finger protein 271-like	Acyrthosiphon pisum
Aq_Uni_001163	XP_005104877.1	1583	1/16	285	18	7	291	705	775	912	10.4	34.7	44.2	0	1	52	3e-14	ref	PREDICTED: histone-lysine N-methyltransferase PRDM9-like	Aplysia californica
Aq_Uni_001164	XP_005091665.1	308	1/1	174	56.5	178	5	1	62	210	29.5	45.2	64.5	4	-2	58.5	1e-09	ref	PREDICTED: putative mediator of RNA polymerase II transcription subunit 26-like	Aplysia californica
Aq_Uni_001165	XP_005102315.1	356	1/1	207	58.1	2	208	125	193	465	14.8	44.9	71	0	2	73.2	3e-14	ref	PREDICTED: lengsin-like	Aplysia californica
Aq_Uni_001166	XP_005102315.1	669	1/1	150	22.4	1	150	142	191	465	10.8	52	76	0	1	62	4e-09	ref	PREDICTED: lengsin-like	Aplysia californica
Aq_Uni_001167		700
Aq_Uni_001168	XP_005097724.1	2016	1/1	1578	78.3	94	1671	10	534	545	96.7	58.4	74.2	1	1	629	0	ref	PREDICTED: probable flavin-containing monoamine oxidase A-like	Aplysia californica
Aq_Uni_001169		1315
Aq_Uni_001170		1863
Aq_Uni_001171		789
Aq_Uni_001172		1094
Aq_Uni_001173	XP_005092448.1	2129	1/1	1494	70.2	39	1532	11	507	507	99.2	42.9	61.2	5	3	414	1e-136	ref	PREDICTED: steroid 17-alpha-hydroxylase/17,20 lyase-like	Aplysia californica
Aq_Uni_001174		1424
Aq_Uni_001175	JAC08613.1	512	1/6	393	76.8	398	6	46	166	176	74.4	40.5	50.4	0	-1	79.7	5e-17	gb	putative gfv-c9-orf1 glypta fumiferanae ichnovirus, partial	Aedes albopictus
Aq_Uni_001176	EZA51692.1	782	1/481	663	84.8	115	777	760	978	1966	11.3	30.6	46.8	1	1	114	1e-26	gb	Acetylcholine receptor subunit alpha-like protein	Cerapachys biroi
Aq_Uni_001177	JAC08613.1	821	1/4	393	47.9	196	588	43	171	176	75	35.6	50	1	1	83.6	2e-17	gb	putative gfv-c9-orf1 glypta fumiferanae ichnovirus, partial	Aedes albopictus
Aq_Uni_001178		363
Aq_Uni_001179		482
Aq_Uni_001180		385
Aq_Uni_001181	KFM60995.1	998	1/10	693	69.4	760	68	210	457	467	54.6	33.7	46.7	24	-2	99.8	4e-21	gb	hypothetical protein X975_04887, partial	Stegodyphus mimosarum
Aq_Uni_001182		564
Aq_Uni_001183		969
Aq_Uni_001184		1487
Aq_Uni_001185		2732
Aq_Uni_001186	XP_005091650.1	541	1/1	195	36	2	196	504	566	589	11	43.1	60	0	2	53.1	2e-06	ref	PREDICTED: uncharacterized protein LOC101852596	Aplysia californica
Aq_Uni_001187	XP_003143364.1	1024	1/2	174	17	473	646	46	97	109	53.2	36.2	60.3	0	2	57.4	2e-08	ref	hypothetical protein LOAG_07784, partial	Loa loa
Aq_Uni_001188		1069
Aq_Uni_001189	XP_005095855.1	747	1/2	735	98.4	9	743	836	1070	1387	18.3	29.5	46.1	9	3	107	2e-24	ref	PREDICTED: uncharacterized protein LOC101859476	Aplysia californica
Aq_Uni_001190	XP_005095855.1	749	1/2	681	90.9	9	689	836	1054	1387	16.9	33.3	47.9	7	3	116	2e-27	ref	PREDICTED: uncharacterized protein LOC101859476	Aplysia californica
Aq_Uni_001191		408
Aq_Uni_001192	JAA76456.1	708	1/2	381	53.8	185	565	110	237	395	32.4	46.1	63.3	1	2	105	1e-31	gb	putative mariner transposase	Rhodnius prolixus
Aq_Uni_001193		457
Aq_Uni_001194		613
Aq_Uni_001195		1267
Aq_Uni_001196		883
Aq_Uni_001197	XP_008481924.1	545	1/2	186	34.1	296	111	161	221	337	18.4	45.2	61.3	0	-1	53.5	1e-07	ref	PREDICTED: uncharacterized protein LOC103518623	Diaphorina citri
Aq_Uni_001198	XP_012551642.1	320	1/1	303	94.7	306	4	19	131	175	64.6	34.5	54.9	12	-3	65.5	2e-12	ref	PREDICTED: uncharacterized protein LOC105842536	Bombyx mori
Aq_Uni_001199		372
Aq_Uni_001200		871
Aq_Uni_001201		718
Aq_Uni_001202		495
Aq_Uni_001203		404
Aq_Uni_001204		1882
Aq_Uni_001205		310
Aq_Uni_001206		466
Aq_Uni_001207	KFD50217.1	1163	1/2	216	18.6	868	1083	73	141	143	51	38.4	64.4	1	1	60.5	2e-18	gb	hypothetical protein M513_08845	Trichuris suis
Aq_Uni_001208		411
Aq_Uni_001209	AGZ84232.1	1520	1/1	291	19.1	1235	945	120	218	218	45.4	56.6	62.6	2	-1	110	1e-25	gb	transposase	Pugilina cochlidium
Aq_Uni_001210		843
Aq_Uni_001211	XP_005103996.1	2132	1/2	369	17.3	1144	1512	20	148	261	49.4	44.2	61.2	6	1	103	2e-37	ref	PREDICTED: RNA-directed DNA polymerase from mobile element jockey-like	Aplysia californica
Aq_Uni_001212		830
Aq_Uni_001213	XP_009053405.1	567	1/1	69	12.2	566	498	28	50	119	19.3	65.2	78.3	0	-2	49.3	6e-06	ref	hypothetical protein LOTGIDRAFT_144349, partial	Lottia gigantea
Aq_Uni_001214		587
Aq_Uni_001215		891
Aq_Uni_001216	ADF18553.1	233	1/2	90	38.6	221	132	705	734	989	3	63.3	73.3	0	-1	40.4	5e-06	gb	endonuclease-reverse transcriptase	Bombyx mori
Aq_Uni_001217		1191
Aq_Uni_001218		665
Aq_Uni_001219		631
Aq_Uni_001220		500
Aq_Uni_001221	JAA65321.1	375	1/6	57	15.2	255	311	10	28	89	21.3	100	100	0	3	68.6	3e-14	gb	Putative diacylglycerol kinase	Ixodes ricinus
Aq_Uni_001222	JAA65321.1	368	1/10	45	12.2	260	304	10	24	89	16.9	100	100	0	2	54.7	7e-09	gb	Putative diacylglycerol kinase	Ixodes ricinus
Aq_Uni_001223		413
Aq_Uni_001224		587
Aq_Uni_001225	XP_005102025.1	1025	1/1	609	59.4	734	126	11	207	208	97.6	58.1	74.4	0	-1	259	2e-84	ref	PREDICTED: methyltransferase-like protein 24-like	Aplysia californica
Aq_Uni_001226		358
Aq_Uni_001227	ADZ95808.1	576	1/1	150	26	325	474	18	65	178	28.1	52	70	0	1	50.1	9e-06	gb	reverse transcriptase, partial	Agrotis exclamationis
Aq_Uni_001228		689
Aq_Uni_001229	XP_005102025.1	2278	1/1	438	19.2	438	1	3	144	208	70.2	58.2	75.3	0	-2	189	2e-53	ref	PREDICTED: methyltransferase-like protein 24-like	Aplysia californica
Aq_Uni_001230		2948
Aq_Uni_001231		2928
Aq_Uni_001232	KDR17168.1	2093	1/2	138	6.6	1936	1799	36	87	143	36.4	55.8	65.4	6	-2	61.6	4e-12	gb	hypothetical protein L798_08429, partial	Zootermopsis nevadensis
Aq_Uni_001233		2362
Aq_Uni_001234		1371
Aq_Uni_001235		787
Aq_Uni_001236	XP_005090136.1	3076	1/1	2346	76.3	212	2557	9	780	815	100.1	27.5	45.8	34	2	243	9e-66	ref	PREDICTED: uncharacterized protein LOC101852742	Aplysia californica
Aq_Uni_001237		517
Aq_Uni_001238	XP_011412390.1	1306	1/2	105	8	987	883	133	167	751	4.7	62.9	82.9	0	-2	53.9	7e-10	ref	PREDICTED: apolipophorins-like	Crassostrea gigas
Aq_Uni_001239	XP_005090720.1	3153	1/1	2016	63.9	373	2388	58	730	730	92.3	72.3	86.5	2	1	968	0	ref	PREDICTED: leucine-rich repeat-containing protein 49-like	Aplysia californica
Aq_Uni_001240		2900
Aq_Uni_001241	XP_009066168.1	2843	1/1	1638	57.6	886	2523	1	490	490	112.9	47.9	62.2	7	1	484	1e-160	ref	hypothetical protein LOTGIDRAFT_93565, partial	Lottia gigantea
Aq_Uni_001242		248
Aq_Uni_001243	CEF61479.1	1006	1/1	279	27.7	725	1003	80	172	197	47.2	34.4	57	0	2	71.2	2e-12	emb	PiggyBac transposable element-derived protein 4	Strongyloides ratti
Aq_Uni_001244		553
Aq_Uni_001245	XP_005096839.1	1054	1/1	504	47.8	505	2	15	184	602	29.6	33.1	47.8	10	-1	75.5	1e-12	ref	PREDICTED: piggyBac transposable element-derived protein 4-like	Aplysia californica
Aq_Uni_001246	XP_012249054.1	3340	1/2	1455	43.6	2788	1334	1	484	776	63.4	58.9	73.4	7	-1	588	0	ref	PREDICTED: carnitine O-palmitoyltransferase 1, liver isoform isoform X2	Bombus impatiens
Aq_Uni_001247		450
Aq_Uni_001248	JAC08613.1	1861	1/5	351	18.9	470	820	51	167	176	67.6	44.5	59.7	2	2	109	1e-25	gb	putative gfv-c9-orf1 glypta fumiferanae ichnovirus, partial	Aedes albopictus
Aq_Uni_001249	XP_005097621.1	4508	1/1	2100	46.6	221	2320	7	706	812	87.6	67.2	79.5	11	2	904	0	ref	PREDICTED: sodium-dependent phosphate transport protein 2B-like	Aplysia californica
Aq_Uni_001250	XP_005113160.1	2966	1/1	1209	40.8	87	1295	3	402	405	100.2	47.8	66.3	3	3	384	1e-122	ref	PREDICTED: aromatic amino acid aminotransferase C569.07-like	Aplysia californica
Aq_Uni_001251		1622
Aq_Uni_001252		1554
Aq_Uni_001253	XP_011418494.1	2059	1/1	873	42.4	1771	899	53	293	317	93.7	23.6	39.1	6	-1	64.3	7e-09	ref	PREDICTED: uncharacterized protein LOC105321745	Crassostrea gigas
Aq_Uni_001254	XP_011557868.1	635	1/1	186	29.3	91	276	6	58	128	48.4	40.3	54.8	0	1	49.7	8e-06	ref	PREDICTED: CCHC-type zinc finger protein CG3800	Plutella xylostella
Aq_Uni_001255	JAA98482.1	944	1/1	321	34	76	396	7	127	154	79.2	30.3	43.4	15	1	58.9	2e-08	gb	putative e3 ubiquitin ligase methyltransferase	Anopheles aquasalis
Aq_Uni_001256	JAA80211.1	1122	1/1	213	19	151	363	6	74	79	94.9	37.3	50.7	4	1	49.7	7e-06	gb	zinc finger protein, partial	Pararge aegeria
Aq_Uni_001257	XP_005111971.1	3060	1/1	1584	51.8	319	1902	59	586	586	90.1	57.4	73.1	0	1	629	0	ref	PREDICTED: 4-coumarate--CoA ligase 3-like isoform X1	Aplysia californica
Aq_Uni_001258	XP_008471314.1	377	1/1	222	58.9	98	319	202	279	397	19.6	46.2	62.8	4	2	58.5	5e-09	ref	PREDICTED: uncharacterized protein LOC103508537	Diaphorina citri
Aq_Uni_001259	XP_011416376.1	5552	1/1	1716	30.9	4989	3274	30	575	593	99.7	28.3	44	19	-3	173	6e-43	ref	PREDICTED: uncharacterized protein LOC105320218 isoform X2	Crassostrea gigas
Aq_Uni_001260		1941
Aq_Uni_001261		726
Aq_Uni_001262	XP_005098646.1	5300	1/1	864	16.3	139	1002	3	294	294	100	69.7	83	6	1	417	1e-131	ref	PREDICTED: smad nuclear-interacting protein 1-like isoform X2	Aplysia californica
Aq_Uni_001263	XP_009050476.1	3850	1/2	2148	55.8	189	2336	757	1464	1491	48.7	44.4	61	10	3	592	0	ref	hypothetical protein LOTGIDRAFT_231209	Lottia gigantea
Aq_Uni_001264	XP_005103825.1	2369	1/2	489	20.6	1227	1715	145	325	325	57.2	39.2	53.8	23	3	124	8e-29	ref	PREDICTED: uncharacterized protein LOC101847598 isoform X1	Aplysia californica
Aq_Uni_001265	XP_005103825.1	4220	1/2	522	12.4	1103	1624	134	325	325	60.6	37.1	52.3	23	2	123	3e-28	ref	PREDICTED: uncharacterized protein LOC101847598 isoform X1	Aplysia californica
Aq_Uni_001266		1077
Aq_Uni_001267		831
Aq_Uni_001268		479
Aq_Uni_001269		1053
Aq_Uni_001270	XP_005106522.1	667	1/2	333	49.9	35	367	36	146	198	56.1	36	54.1	0	2	67.4	4e-14	ref	PREDICTED: uncharacterized protein LOC101854436	Aplysia californica
Aq_Uni_001271	XP_011552918.1	785	1/4	201	25.6	370	170	190	259	940	7.4	45.7	61.4	3	-2	55.5	2e-18	ref	PREDICTED: RNA-directed DNA polymerase from mobile element jockey-like	Plutella xylostella
Aq_Uni_001272		1098
Aq_Uni_001273	XP_011552918.1	589	1/1	477	81	583	107	80	259	940	19.4	31.9	51.1	23	-1	84.7	4e-17	ref	PREDICTED: RNA-directed DNA polymerase from mobile element jockey-like	Plutella xylostella
Aq_Uni_001274		434
Aq_Uni_001275	XP_005095410.1	1201	1/1	522	43.5	1027	506	285	458	470	37	66.1	79.3	0	-1	241	3e-73	ref	PREDICTED: threonine aspartase 1-like isoform X2	Aplysia californica
Aq_Uni_001276		748
Aq_Uni_001277		1874
Aq_Uni_001278		1445
Aq_Uni_001279		380
Aq_Uni_001280		1034
Aq_Uni_001281	XP_009046459.1	6405	1/8	5856	91.4	6257	402	722	2650	2658	76.7	31.2	45.4	87	-2	918	0	ref	hypothetical protein LOTGIDRAFT_230443	Lottia gigantea
Aq_Uni_001282	XP_009046459.1	6889	1/8	5880	85.4	6741	862	722	2650	2658	76.9	31.1	45.3	84	-2	917	0	ref	hypothetical protein LOTGIDRAFT_230443	Lottia gigantea
Aq_Uni_001283	XP_009046459.1	7366	1/9	5880	79.8	6741	862	722	2650	2658	76.9	31.1	45.3	84	-2	917	0	ref	hypothetical protein LOTGIDRAFT_230443	Lottia gigantea
Aq_Uni_001284		404
Aq_Uni_001285		1296
Aq_Uni_001286		716
Aq_Uni_001287		502
Aq_Uni_001288	KDR21932.1	667	1/1	261	39.1	395	655	44	131	161	54.7	43.2	67	1	2	77	1e-15	gb	hypothetical protein L798_00484, partial	Zootermopsis nevadensis
Aq_Uni_001289		254
Aq_Uni_001290	XP_005106522.1	1513	1/2	168	11.1	1214	1381	134	189	198	28.3	41.1	67.9	0	2	55.8	2e-14	ref	PREDICTED: uncharacterized protein LOC101854436	Aplysia californica
Aq_Uni_001291		379
Aq_Uni_001292		770
Aq_Uni_001293	JAC29171.1	532	1/1	351	66	351	1	240	361	402	30.3	51.6	66.4	5	-2	120	7e-31	gb	putative rte all, partial	Amblyomma triste
Aq_Uni_001294	JAC29171.1	330	1/1	291	88.2	311	21	240	336	402	24.1	51.5	69.1	0	-2	101	1e-24	gb	putative rte all, partial	Amblyomma triste
Aq_Uni_001295	JAC29171.1	437	1/1	351	80.3	351	1	240	361	402	30.3	46.7	62.3	5	-3	106	5e-26	gb	putative rte all, partial	Amblyomma triste
Aq_Uni_001296		500
Aq_Uni_001297		1027
Aq_Uni_001298	XP_005107073.1	965	1/1	570	59.1	122	691	1	190	190	100	87.4	96.3	0	2	345	1e-119	ref	PREDICTED: AP-3 complex subunit sigma-1-like isoform X1	Aplysia californica
Aq_Uni_001299	KDR24543.1	1329	1/1	318	23.9	1128	811	1	102	117	90.6	34	52.8	0	-1	66.6	2e-11	gb	hypothetical protein L798_13237	Zootermopsis nevadensis
Aq_Uni_001300		873
Aq_Uni_001301		822
Aq_Uni_001302		1185
Aq_Uni_001303	XP_009048529.1	2038	1/1	744	36.5	2033	1290	667	914	914	27.1	65.3	83.5	0	-3	346	1e-105	ref	hypothetical protein LOTGIDRAFT_140484, partial	Lottia gigantea
Aq_Uni_001304		928
Aq_Uni_001305		644
Aq_Uni_001306		806
Aq_Uni_001307		779
Aq_Uni_001308		887
Aq_Uni_001309	XP_005106522.1	373	1/1	366	98.1	368	3	42	163	198	61.6	34.4	53.3	0	-3	77.8	9e-17	ref	PREDICTED: uncharacterized protein LOC101854436	Aplysia californica
Aq_Uni_001310		412
Aq_Uni_001311	XP_005103625.1	6281	1/1	2781	44.3	6260	3480	1	930	930	101.2	76.8	85.2	14	-1	1394	0	ref	PREDICTED: U2 snRNP-associated SURP motif-containing protein-like	Aplysia californica
Aq_Uni_001312	XP_008477442.1	2607	1/2	342	13.1	785	444	567	683	685	18.8	28.7	46.5	15	-2	46.6	2e-07	ref	PREDICTED: UDP-glucuronosyltransferase 2A1-like	Diaphorina citri
Aq_Uni_001313		501
Aq_Uni_001314		268
Aq_Uni_001315		519
Aq_Uni_001316	JAC29171.1	811	1/3	297	36.6	471	175	275	371	402	24.6	46.5	65.7	0	-2	94	3e-31	gb	putative rte all, partial	Amblyomma triste
Aq_Uni_001317		387
Aq_Uni_001318		813
Aq_Uni_001319		1292
Aq_Uni_001320	XP_001895056.1	688	1/7	249	36.2	687	439	30	117	119	73.9	47.7	58	5	-2	70.9	1e-13	ref	Histidine-rich glycoprotein precursor	Brugia malayi
Aq_Uni_001321		978
Aq_Uni_001322	EFX68731.1	1245	1/3	249	20	977	729	69	161	197	47.2	40.9	53.8	10	-2	59.7	3e-08	gb	hypothetical protein DAPPUDRAFT_15773, partial	Daphnia pulex
Aq_Uni_001323		312
Aq_Uni_001324		549
Aq_Uni_001325		971
Aq_Uni_001326		1115
Aq_Uni_001327		1445
Aq_Uni_001328	XP_005092197.1	1725	1/1	1125	65.2	123	1247	1	374	374	100.3	68.8	81.9	0	3	520	0	ref	PREDICTED: alpha-methylacyl-CoA racemase-like	Aplysia californica
Aq_Uni_001329	XP_005101474.1	1081	1/14	153	14.2	634	786	459	512	756	7.1	51.9	64.8	3	1	57.4	3e-15	ref	PREDICTED: zinc finger protein 93-like	Aplysia californica
Aq_Uni_001330		832
Aq_Uni_001331	XP_005101474.1	225	1/11	219	97.3	6	224	525	597	756	9.7	61.6	75.3	0	3	102	3e-25	ref	PREDICTED: zinc finger protein 93-like	Aplysia californica
Aq_Uni_001332	XP_005097650.1	2684	1/1	765	28.5	201	965	6	252	252	101.2	81.2	87.5	0	3	409	1e-135	ref	PREDICTED: uridine-cytidine kinase 2-B-like isoform X5	Aplysia californica
Aq_Uni_001333		371
Aq_Uni_001334		622
Aq_Uni_001335		1057
Aq_Uni_001336		1417
Aq_Uni_001337		704
Aq_Uni_001338		368
Aq_Uni_001339		1295
Aq_Uni_001340		1190
Aq_Uni_001341		852
Aq_Uni_001342		839
Aq_Uni_001343		1715
Aq_Uni_001344		1673
Aq_Uni_001345		1901
Aq_Uni_001346		1130
Aq_Uni_001347		621
Aq_Uni_001348		1181
Aq_Uni_001349	XP_003149387.1	1249	1/1	69	5.5	869	937	64	86	122	18.9	91.3	100	0	2	66.6	2e-11	ref	hypothetical protein LOAG_13834, partial	Loa loa
Aq_Uni_001350		573
Aq_Uni_001351	XP_008180458.1	708	1/11	198	28	198	1	143	208	336	19.6	65.2	74.2	0	-1	98.6	4e-22	ref	PREDICTED: zinc finger protein 2-like	Acyrthosiphon pisum
Aq_Uni_001352	XP_011552918.1	1777	1/2	213	12	1457	1669	126	196	940	7.6	47.9	70.4	0	2	75.9	5e-20	ref	PREDICTED: RNA-directed DNA polymerase from mobile element jockey-like	Plutella xylostella
Aq_Uni_001353		1631
Aq_Uni_001354		1163
Aq_Uni_001355		1174
Aq_Uni_001356	XP_005095844.1	2703	1/1	900	33.3	346	1245	239	510	517	58.4	55.3	69.2	2	1	303	4e-91	ref	PREDICTED: aminoacyl tRNA synthase complex-interacting multifunctional protein 2-like isoform X1	Aplysia californica
Aq_Uni_001357		1351
Aq_Uni_001358		1773
Aq_Uni_001359		1496
Aq_Uni_001360	XP_001902118.1	2494	1/7	111	4.5	388	278	23	59	68	54.4	56.8	64.9	0	-1	55.5	1e-07	ref	T-cell receptor beta chain ANA 11, partial	Brugia malayi
Aq_Uni_001361		1634
Aq_Uni_001362	KDR22050.1	1397	1/13	165	11.8	989	825	32	87	93	60.2	60.7	69.6	1	-1	60.5	2e-09	gb	TRAF3-interacting protein 1	Zootermopsis nevadensis
Aq_Uni_001363	ADI61816.1	2528	1/2	246	9.7	2069	2314	705	785	994	8.5	36.9	59.5	2	2	51.6	6e-07	gb	endonuclease-reverse transcriptase	Bombyx mori
Aq_Uni_001364	XP_005109547.1	2267	1/1	969	42.7	355	1323	1	323	324	99.7	67.5	82.7	0	1	479	1e-163	ref	PREDICTED: MOSC domain-containing protein 1, mitochondrial-like isoform X1	Aplysia californica
Aq_Uni_001365		383
Aq_Uni_001366	XP_005101470.1	2216	1/7	1455	65.7	762	2216	442	930	978	50	57.1	70.6	4	3	619	0	ref	PREDICTED: zinc finger protein 208-like	Aplysia californica
Aq_Uni_001367		2284
Aq_Uni_001368	XP_009049229.1	532	1/2	168	31.6	255	422	136	191	451	12.4	30.4	53.6	0	3	48.1	4e-06	ref	hypothetical protein LOTGIDRAFT_112822	Lottia gigantea
Aq_Uni_001369	XP_005090185.1	4189	1/1	981	23.4	16	996	1	327	327	100	85.6	93.6	0	1	607	0	ref	PREDICTED: protein farnesyltransferase/geranylgeranyltransferase type-1 subunit alpha-like	Aplysia californica
Aq_Uni_001370	XP_005103925.1	2257	1/1	714	31.6	1036	323	7	244	244	97.5	63.9	78.2	0	-1	340	1e-110	ref	PREDICTED: fukutin-related protein-like	Aplysia californica
Aq_Uni_001371		636
Aq_Uni_001372		293
Aq_Uni_001373	XP_009050026.1	1063	1/1	594	55.9	277	870	5	199	204	97.1	40.4	59.1	0	1	143	3e-39	ref	hypothetical protein LOTGIDRAFT_231125	Lottia gigantea
Aq_Uni_001374		1484
Aq_Uni_001375	XP_005089357.1	4749	1/1	2787	58.7	190	2976	37	988	1102	91.1	41.5	54.3	75	1	653	0	ref	PREDICTED: PR domain zinc finger protein 1-like	Aplysia californica
Aq_Uni_001376	JAB63530.1	379	1/2	264	69.7	104	367	38	127	455	19.8	38.9	57.8	2	2	63.9	5e-13	gb	hypothetical protein, partial	Anoplophora glabripennis
Aq_Uni_001377	XP_005096646.1	4787	1/1	1176	24.6	2579	1404	580	936	953	42.9	33.5	48.2	17	-1	176	1e-42	ref	PREDICTED: uncharacterized protein LOC101845767	Aplysia californica
Aq_Uni_001378		720
Aq_Uni_001379		1093
Aq_Uni_001380	XP_011445081.1	5295	1/1	1932	36.5	4888	2957	43	680	680	95.6	75.1	83.2	6	-3	921	0	ref	PREDICTED: kinesin light chain-like isoform X7	Crassostrea gigas
Aq_Uni_001381	XP_005093511.1	8234	1/1	5382	65.4	8125	2744	1	1796	1833	98.3	71.4	83.6	8	-2	2820	0	ref	PREDICTED: low-density lipoprotein receptor-related protein 4-like	Aplysia californica
Aq_Uni_001382	XP_005098851.1	3166	1/1	267	8.4	2795	2529	1	90	387	23.3	43.3	64.4	1	-3	68.6	8e-10	ref	PREDICTED: techylectin-5A-like	Aplysia californica
Aq_Uni_001383		1055
Aq_Uni_001384	XP_011440265.1	1082	1/1	501	46.3	124	624	3	169	171	97.7	71.3	84.4	0	1	260	5e-85	ref	PREDICTED: protein DJ-1 homolog D-like	Crassostrea gigas
Aq_Uni_001385	XP_008187087.1	3418	1/1	885	25.9	1668	2552	43	313	315	94.3	38.7	58.6	2	3	210	1e-58	ref	PREDICTED: uncharacterized protein LOC103310468	Acyrthosiphon pisum
Aq_Uni_001386		1283
Aq_Uni_001387	KDR12251.1	1418	1/2	150	10.6	1193	1044	15	64	108	46.3	50	68	0	-1	50.4	7e-11	gb	hypothetical protein L798_13885, partial	Zootermopsis nevadensis
Aq_Uni_001388	ADB28039.1	2905	1/2	501	17.2	625	1125	150	318	349	51.6	28.3	43.3	13	1	66.6	9e-19	gb	transposase	Agrilus planipennis
Aq_Uni_001389	XP_005110820.1	2090	1/1	1350	64.6	2040	691	418	867	867	55.4	48.5	66.5	30	-3	409	1e-129	ref	PREDICTED: amyotrophic lateral sclerosis 2 chromosomal region candidate gene 8 protein homolog isoform X2	Aplysia californica
Aq_Uni_001390		1796
Aq_Uni_001391	XP_005113519.1	2171	1/3	669	30.8	293	961	64	274	613	39	31.4	48.5	16	2	103	1e-51	ref	PREDICTED: piggyBac transposable element-derived protein 4-like, partial	Aplysia californica
Aq_Uni_001392		913
Aq_Uni_001393	XP_011455009.1	1250	1/1	813	65	1	813	249	515	547	51.2	30	46.8	9	1	109	1e-23	ref	PREDICTED: uncharacterized protein LOC105347562	Crassostrea gigas
Aq_Uni_001394		316
Aq_Uni_001395	XP_008211557.1	539	1/1	303	56.2	174	476	69	168	192	55.7	43.9	62.6	6	3	79.3	1e-16	ref	PREDICTED: uncharacterized protein LOC103316957 isoform X1	Nasonia vitripennis
Aq_Uni_001396	XP_011859228.1	545	1/1	363	66.6	86	448	438	566	634	21	31.6	51.9	12	2	55.8	2e-07	ref	PREDICTED: zinc finger MYM-type protein 1-like	Vollenhovia emeryi
Aq_Uni_001397		2356
Aq_Uni_001398	XP_009053755.1	1804	1/1	609	33.8	1105	1713	113	304	304	66.8	39.9	55.7	0	1	144	2e-36	ref	hypothetical protein LOTGIDRAFT_175155	Lottia gigantea
Aq_Uni_001399		444
Aq_Uni_001400		2995
Aq_Uni_001401		275
Aq_Uni_001402		392
Aq_Uni_001403		410
Aq_Uni_001404	XP_005097000.1	2256	1/1	1059	46.9	238	1296	11	372	755	47.9	50.8	68	9	1	377	1e-118	ref	PREDICTED: uncharacterized protein LOC101850798	Aplysia californica
Aq_Uni_001405	XP_005105820.1	1239	1/1	258	20.8	263	520	1	86	87	98.9	51.2	68.6	0	2	94.7	8e-22	ref	PREDICTED: triple QxxK/R motif-containing protein-like	Aplysia californica
Aq_Uni_001406	XP_005096624.1	2499	1/1	2220	88.8	58	2277	1	711	711	106.5	48.5	62.7	17	1	648	0	ref	PREDICTED: protein NEDD1-like isoform X2	Aplysia californica
Aq_Uni_001407	XP_005104877.1	711	1/7	711	100	1	711	608	844	912	26	60.8	77.2	0	1	342	1e-110	ref	PREDICTED: histone-lysine N-methyltransferase PRDM9-like	Aplysia californica
Aq_Uni_001408	AGZ84231.1	2417	1/1	1035	42.8	378	1412	8	352	353	97.7	46.7	64.3	0	3	338	1e-107	gb	transposase, partial	Pugilina cochlidium
Aq_Uni_001409	JAB92101.1	1622	1/1	804	49.6	530	1333	967	1252	1520	19.1	23.4	46.7	23	2	64.7	1e-08	gb	Golgin subfamily A member 4	Ceratitis capitata
Aq_Uni_001410		1300
Aq_Uni_001411	XP_011451329.1	3129	1/1	477	15.2	3072	2596	16	182	252	67.5	42.4	60.6	11	-1	126	3e-30	ref	PREDICTED: ashwin-like	Crassostrea gigas
Aq_Uni_001412	XP_009053405.1	639	1/10	135	21.1	284	418	48	95	119	40.3	50	64.6	3	2	65.5	9e-12	ref	hypothetical protein LOTGIDRAFT_144349, partial	Lottia gigantea
Aq_Uni_001413	XP_005106162.1	2369	1/1	1707	72.1	256	1962	42	611	612	93.3	54.3	71.6	2	1	608	0	ref	PREDICTED: uncharacterized protein LOC101851142 isoform X2	Aplysia californica
Aq_Uni_001414	XP_005099073.1	2305	1/1	1149	49.8	281	1429	38	369	387	99	43.1	60.8	0	2	314	4e-98	ref	PREDICTED: ectonucleoside triphosphate diphosphohydrolase 1-like	Aplysia californica
Aq_Uni_001415		1670
Aq_Uni_001416		1942
Aq_Uni_001417	XP_011552918.1	689	1/3	300	43.5	506	207	39	141	940	11.1	30.8	52.9	4	-1	45.8	7e-12	ref	PREDICTED: RNA-directed DNA polymerase from mobile element jockey-like	Plutella xylostella
Aq_Uni_001418	XP_011137515.1	349	1/2	114	32.7	130	243	141	178	202	18.8	57.9	76.3	0	1	50.1	7e-13	ref	PREDICTED: putative uncharacterized protein FLJ37770 isoform X1	Harpegnathos saltator
Aq_Uni_001419	JAG58021.1	3044	1/1	1425	46.8	920	2344	300	780	831	59.8	37	50.9	22	2	263	1e-72	gb	hypothetical protein, partial	Lygus hesperus
Aq_Uni_001420	XP_001902118.1	906	1/6	111	12.3	7	117	18	54	68	54.4	59.5	78.4	0	1	58.5	3e-09	ref	T-cell receptor beta chain ANA 11, partial	Brugia malayi
Aq_Uni_001421		506
Aq_Uni_001422		427
Aq_Uni_001423	XP_002051466.1	2453	1/1	201	8.2	672	472	30	93	97	71.1	47.8	65.2	2	-3	63.9	2e-10	ref	GJ15811	Drosophila virilis
Aq_Uni_001424		2786
Aq_Uni_001425	XP_011427694.1	3432	1/1	1905	55.5	2819	915	5	648	648	100	46.8	66.4	13	-2	590	0	ref	PREDICTED: ATP-binding cassette sub-family G member 5-like	Crassostrea gigas
Aq_Uni_001426		524
Aq_Uni_001427		935
Aq_Uni_001428		879
Aq_Uni_001429		624
Aq_Uni_001430	XP_005094431.1	1628	1/1	225	13.8	971	747	46	120	120	62.5	66.7	80	0	-1	116	6e-29	ref	PREDICTED: gastric triacylglycerol lipase-like	Aplysia californica
Aq_Uni_001431	XP_005106954.1	2405	1/1	1122	46.7	131	1252	17	392	392	95.9	54.8	70.2	2	2	404	1e-132	ref	PREDICTED: uncharacterized protein LOC101852352 isoform X2	Aplysia californica
Aq_Uni_001432		944
Aq_Uni_001433		949
Aq_Uni_001434		2906
Aq_Uni_001435	XP_005106857.1	890	1/1	447	50.2	849	403	128	288	439	37.8	27.7	44.6	17	-3	74.3	9e-13	ref	PREDICTED: uncharacterized protein LOC101850593	Aplysia californica
Aq_Uni_001436	XP_009050244.1	1937	1/1	306	15.8	57	362	267	365	389	26.7	34.6	58.7	2	3	55.8	5e-06	ref	hypothetical protein LOTGIDRAFT_238930	Lottia gigantea
Aq_Uni_001437	XP_009054114.1	1143	1/1	816	71.4	160	975	367	630	783	36.8	26	48.3	16	1	99	3e-20	ref	hypothetical protein LOTGIDRAFT_239461	Lottia gigantea
Aq_Uni_001438	XP_005093039.1	1649	1/1	837	50.8	108	944	141	401	617	46.4	26.2	42	7	3	90.9	5e-17	ref	PREDICTED: uncharacterized protein LOC101854552 isoform X6	Aplysia californica
Aq_Uni_001439	XP_009054114.1	1590	1/1	843	53	352	1194	331	614	783	38.7	26.4	46.9	22	1	91.7	3e-17	ref	hypothetical protein LOTGIDRAFT_239461	Lottia gigantea
Aq_Uni_001440	JAA61458.1	2973	1/8	153	5.1	2819	2971	3	56	86	62.8	61.1	72.2	3	2	75.5	2e-14	gb	Putative syntaxin-binding protein 2, partial	Rhipicephalus pulchellus
Aq_Uni_001441	XP_005108561.1	2444	1/1	633	25.9	1004	372	570	777	3133	6.8	42.7	57.7	2	-1	149	1e-34	ref	PREDICTED: uncharacterized protein LOC101853584	Aplysia californica
Aq_Uni_001442	XP_005108561.1	3828	1/2	633	16.5	1347	715	570	777	3133	6.8	42.7	57.7	2	-1	149	6e-34	ref	PREDICTED: uncharacterized protein LOC101853584	Aplysia californica
Aq_Uni_001443		1091
Aq_Uni_001444		1562
Aq_Uni_001445		997
Aq_Uni_001446		980
Aq_Uni_001447	XP_005110221.1	2779	1/1	696	25	170	865	17	247	249	93.2	71.6	81.9	0	2	351	1e-113	ref	PREDICTED: 3-beta-hydroxysteroid-Delta(8),Delta(7)-isomerase-like	Aplysia californica
Aq_Uni_001448	ADF18552.1	1086	1/2	234	21.5	628	861	61	141	977	8.3	48.1	64.2	3	1	58.9	2e-12	gb	endonuclease-reverse transcriptase	Bombyx mori
Aq_Uni_001449		738
Aq_Uni_001450		884
Aq_Uni_001451		733
Aq_Uni_001452		1813
Aq_Uni_001453	XP_005106522.1	1015	1/1	327	32.2	427	753	41	154	198	60.1	36.1	47.1	10	1	61.2	6e-09	ref	PREDICTED: uncharacterized protein LOC101854436	Aplysia californica
Aq_Uni_001454	XP_011550464.1	414	1/1	402	97.1	12	413	261	397	611	22.9	41.4	60.7	6	3	97.8	2e-22	ref	PREDICTED: RNA-directed DNA polymerase from mobile element jockey-like	Plutella xylostella
Aq_Uni_001455		701
Aq_Uni_001456	XP_005094717.1	871	1/2	198	22.7	170	367	120	185	324	20.4	42.4	62.1	0	2	60.1	1e-18	ref	PREDICTED: RNA-directed DNA polymerase from mobile element jockey-like	Aplysia californica
Aq_Uni_001457	XP_005092837.1	646	1/1	258	39.9	389	646	2	87	577	14.9	43	59.3	0	2	69.3	1e-11	ref	PREDICTED: pantetheinase-like	Aplysia californica
Aq_Uni_001458	XP_005106522.1	399	1/1	312	78.2	14	325	12	115	198	52.5	37.5	48.1	0	2	58.9	2e-09	ref	PREDICTED: uncharacterized protein LOC101854436	Aplysia californica
Aq_Uni_001459	XP_005106522.1	533	1/1	498	93.4	32	529	12	177	198	86.9	36	48.3	6	2	88.6	4e-20	ref	PREDICTED: uncharacterized protein LOC101854436	Aplysia californica
Aq_Uni_001460	XP_005106522.1	275	1/1	228	82.9	38	265	12	87	198	38.4	39.5	48.7	0	2	50.8	5e-07	ref	PREDICTED: uncharacterized protein LOC101854436	Aplysia californica
Aq_Uni_001461	XP_005098851.1	1262	1/1	516	40.9	586	71	4	175	387	44.4	37.8	57.6	0	-2	122	5e-29	ref	PREDICTED: techylectin-5A-like	Aplysia californica
Aq_Uni_001462		1627
Aq_Uni_001463	XP_005108739.1	3456	1/1	1053	30.5	202	1254	1	344	344	106.1	68.2	76.7	14	1	470	1e-155	ref	PREDICTED: zinc transporter ZIP11-like	Aplysia californica
Aq_Uni_001464		539
Aq_Uni_001465		951
Aq_Uni_001466		718
Aq_Uni_001467		842
Aq_Uni_001468		1019
Aq_Uni_001469	ETN64747.1	2880	1/5	186	6.5	530	345	694	758	797	8.2	73.8	80	3	-2	98.6	9e-19	gb	hypothetical protein AND_003499	Anopheles darlingi
Aq_Uni_001470	XP_005099970.1	5324	1/1	1305	24.5	4813	3509	12	445	445	97.8	71	85.5	0	-2	672	0	ref	PREDICTED: uncharacterized protein YMR315W-like isoform X1	Aplysia californica
Aq_Uni_001471		2550
Aq_Uni_001472		538
Aq_Uni_001473		480
Aq_Uni_001474		847
Aq_Uni_001475		302
Aq_Uni_001476		2212
Aq_Uni_001477	XP_011551370.1	559	1/2	198	35.4	550	353	236	303	489	13.9	54.4	75	2	-1	75.1	4e-27	ref	PREDICTED: uncharacterized protein LOC105383055	Plutella xylostella
Aq_Uni_001478		719
Aq_Uni_001479		444
Aq_Uni_001480		572
Aq_Uni_001481		602
Aq_Uni_001482	XP_005097935.1	638	1/1	600	94	5	604	54	243	504	39.7	38	54	0	2	130	2e-33	ref	PREDICTED: RNA-directed DNA polymerase from mobile element jockey-like	Aplysia californica
Aq_Uni_001483		511
Aq_Uni_001484		447
Aq_Uni_001485		824
Aq_Uni_001486		674
Aq_Uni_001487	XP_005092790.1	547	1/1	501	91.6	17	517	58	225	392	42.9	46.4	63.7	1	2	155	7e-44	ref	PREDICTED: RNA-directed DNA polymerase from mobile element jockey-like	Aplysia californica
Aq_Uni_001488	KDR15781.1	887	1/1	132	14.9	713	844	26	69	70	62.9	54.5	75	0	2	55.1	5e-08	gb	hypothetical protein L798_10148, partial	Zootermopsis nevadensis
Aq_Uni_001489		548
Aq_Uni_001490		660
Aq_Uni_001491		906
Aq_Uni_001492	XP_011449634.1	791	1/2	285	36	689	405	140	237	243	40.7	40.4	59.6	4	-1	76.3	2e-18	ref	PREDICTED: uncharacterized protein LOC105343837	Crassostrea gigas
Aq_Uni_001493		593
Aq_Uni_001494		650
Aq_Uni_001495		314
Aq_Uni_001496	XP_009067131.1	541	1/4	279	51.6	284	6	1032	1135	1160	9	33.7	53.8	11	-3	49.3	2e-08	ref	hypothetical protein LOTGIDRAFT_170259	Lottia gigantea
Aq_Uni_001497	XP_009067131.1	540	1/5	417	77.2	422	6	509	648	1160	12.9	30.7	48.7	11	-2	56.6	1e-07	ref	hypothetical protein LOTGIDRAFT_170259	Lottia gigantea
Aq_Uni_001498		628
Aq_Uni_001499		390
Aq_Uni_001500	XP_005109609.1	2827	1/1	342	12.1	2376	2035	127	240	240	47.5	85.1	90.4	0	-2	199	5e-56	ref	PREDICTED: uncharacterized protein LOC101858445	Aplysia californica
Aq_Uni_001501		461
Aq_Uni_001502	XP_005092837.1	483	1/1	246	50.9	252	7	20	101	577	14.2	29.3	50	0	-1	53.1	1e-06	ref	PREDICTED: pantetheinase-like	Aplysia californica
Aq_Uni_001503	XP_005092437.1	566	1/1	219	38.7	565	347	450	522	541	13.5	41.1	63	0	-2	61.6	3e-09	ref	PREDICTED: uncharacterized protein LOC101854931	Aplysia californica
Aq_Uni_001504		971
Aq_Uni_001505		890
Aq_Uni_001506		910
Aq_Uni_001507		446
Aq_Uni_001508		686
Aq_Uni_001509	XP_005104980.1	1584	1/1	372	23.5	1504	1133	265	388	391	31.7	43.5	61.3	0	-3	108	1e-23	ref	PREDICTED: leucine-rich repeat-containing G-protein coupled receptor 6-like	Aplysia californica
Aq_Uni_001510		496
Aq_Uni_001511	XP_005106475.1	2236	1/1	1008	45.1	2060	1053	93	424	426	78.9	74.1	85.4	0	-3	527	1e-180	ref	PREDICTED: mitochondrial import inner membrane translocase subunit TIM50-like	Aplysia californica
Aq_Uni_001512	ADF18552.1	1100	1/2	537	48.8	535	1071	416	594	977	18.7	29.5	49.2	4	1	63.2	1e-13	gb	endonuclease-reverse transcriptase	Bombyx mori
Aq_Uni_001513		277
Aq_Uni_001514		422
Aq_Uni_001515	XP_012551642.1	361	1/1	198	54.8	256	59	63	134	175	41.1	40.3	61.1	6	-1	48.1	1e-05	ref	PREDICTED: uncharacterized protein LOC105842536	Bombyx mori
Aq_Uni_001516	XP_008482361.1	683	1/1	204	29.9	138	341	84	151	181	37.6	35.3	57.4	0	3	50.8	8e-06	ref	PREDICTED: uncharacterized protein LOC103519059	Diaphorina citri
Aq_Uni_001517	XP_005094717.1	355	1/1	219	61.7	130	348	159	235	324	24.1	47.4	61.5	5	1	63.9	5e-11	ref	PREDICTED: RNA-directed DNA polymerase from mobile element jockey-like	Aplysia californica
Aq_Uni_001518		392
Aq_Uni_001519	AGZ84231.1	1777	1/3	387	21.8	1283	1669	224	353	353	37.4	50.8	61.4	3	2	117	3e-41	gb	transposase, partial	Pugilina cochlidium
Aq_Uni_001520	XP_005107475.1	3689	1/1	912	24.7	19	930	1	304	304	100	71.7	84.9	0	1	481	1e-158	ref	PREDICTED: very-long-chain enoyl-CoA reductase-like	Aplysia californica
Aq_Uni_001521	XP_005103586.1	5020	1/1	3729	74.3	965	4693	1	1250	1401	92.5	46.7	60.8	53	2	1047	0	ref	PREDICTED: cytosolic carboxypeptidase-like protein 5-like	Aplysia californica
Aq_Uni_001522	XP_005103586.1	6645	1/1	3729	56.1	4056	328	1	1250	1401	92.5	46.7	60.8	53	-1	1047	0	ref	PREDICTED: cytosolic carboxypeptidase-like protein 5-like	Aplysia californica
Aq_Uni_001523	XP_005103586.1	4932	1/1	3729	75.6	877	4605	1	1250	1401	92.5	46.7	60.8	53	1	1047	0	ref	PREDICTED: cytosolic carboxypeptidase-like protein 5-like	Aplysia californica
Aq_Uni_001524	XP_005103586.1	6779	1/1	3729	55	4056	328	1	1250	1401	92.5	46.7	60.8	53	-3	1047	0	ref	PREDICTED: cytosolic carboxypeptidase-like protein 5-like	Aplysia californica
Aq_Uni_001525	JAC46345.1	1735	1/2	606	34.9	417	1022	288	489	739	28.7	42.9	55.7	10	3	139	1e-32	gb	LINE-1 reverse transcriptase-like protein	Bactrocera dorsalis
Aq_Uni_001526	XP_011446460.1	698	1/1	372	53.3	380	9	867	990	1209	10.3	39.5	61.3	0	-1	100	3e-22	ref	PREDICTED: uncharacterized protein LOC105341578	Crassostrea gigas
Aq_Uni_001527	EPB73255.1	617	1/1	390	63.2	392	3	33	162	183	71	50	70.8	0	-1	142	5e-41	gb	hypothetical protein ANCCEY_07650	Ancylostoma ceylanicum
Aq_Uni_001528	EPB74297.1	659	1/1	531	80.6	7	537	19	191	196	90.3	54.2	75.1	0	1	205	4e-65	gb	hypothetical protein ANCCEY_06599	Ancylostoma ceylanicum
Aq_Uni_001529	KDR10706.1	2220	1/2	339	15.3	984	1322	9	123	189	60.8	53.9	63.5	2	3	103	5e-23	gb	hypothetical protein L798_15468	Zootermopsis nevadensis
Aq_Uni_001530	XP_009057815.1	690	1/2	336	48.7	473	138	9	119	122	91.8	30.4	56.2	0	-2	54.3	2e-07	ref	hypothetical protein LOTGIDRAFT_77448, partial	Lottia gigantea
Aq_Uni_001531		1515
Aq_Uni_001532	XP_005104208.1	2158	1/1	1764	81.7	85	1848	1	587	587	101	57.2	77.1	5	1	677	0	ref	PREDICTED: probable arginine--tRNA ligase, mitochondrial-like	Aplysia californica
Aq_Uni_001533	XP_005112396.1	3779	1/1	1614	42.7	1820	207	55	558	559	97	50.9	65.1	4	-1	514	1e-167	ref	PREDICTED: uncharacterized protein LOC101850528	Aplysia californica
Aq_Uni_001534	XP_005112396.1	2518	1/1	1614	64.1	1820	207	55	558	559	97	50.9	65.1	4	-3	514	1e-172	ref	PREDICTED: uncharacterized protein LOC101850528	Aplysia californica
Aq_Uni_001535	XP_005103106.1	4201	1/1	1386	33	3934	2549	30	515	517	94.8	30	48.2	28	-1	194	1e-50	ref	PREDICTED: leucine-rich repeats and immunoglobulin-like domains protein 3-like isoform X1	Aplysia californica
Aq_Uni_001536	XP_005096839.1	3193	1/1	1797	56.3	3186	1390	4	600	602	101.3	38	56.4	11	-2	426	1e-135	ref	PREDICTED: piggyBac transposable element-derived protein 4-like	Aplysia californica
Aq_Uni_001537	XP_005093332.1	3622	1/2	132	3.6	2356	2225	303	346	364	12.1	61.4	72.7	0	-1	55.5	5e-09	ref	PREDICTED: citrate lyase subunit beta-like protein, mitochondrial-like isoform X1	Aplysia californica
Aq_Uni_001538		535
Aq_Uni_001539		1569
Aq_Uni_001540	XP_005094767.1	2965	1/1	1260	42.5	151	1410	1	421	421	101	79.3	88.2	5	1	654	0	ref	PREDICTED: clusterin-associated protein 1-like isoform X1	Aplysia californica
Aq_Uni_001541	XP_005094767.1	2613	1/1	1260	48.2	151	1410	1	421	421	101	79.3	88.2	5	1	654	0	ref	PREDICTED: clusterin-associated protein 1-like isoform X1	Aplysia californica
Aq_Uni_001542		1053
Aq_Uni_001543		308
Aq_Uni_001544		528
Aq_Uni_001545	ACL79834.1	3197	1/1	1488	46.5	191	1678	1	496	496	100	82.3	92.7	0	2	855	0	gb	retinal dehydrogenase	Lymnaea stagnalis
Aq_Uni_001546	ADF18552.1	3211	1/5	204	6.4	2341	2138	492	559	977	7	36.8	64.7	0	-1	54.3	1e-30	gb	endonuclease-reverse transcriptase	Bombyx mori
Aq_Uni_001547	XP_005103912.1	503	1/1	180	35.8	98	277	69	128	340	17.6	45	73.3	0	2	62	1e-09	ref	PREDICTED: non-homologous end-joining factor 1-like	Aplysia californica
Aq_Uni_001548	XP_005103912.1	1182	1/1	621	52.5	864	244	134	340	340	61.5	65.6	79.9	2	-1	261	9e-83	ref	PREDICTED: non-homologous end-joining factor 1-like	Aplysia californica
Aq_Uni_001549		455
Aq_Uni_001550		1341
Aq_Uni_001551		1525
Aq_Uni_001552		351
Aq_Uni_001553	XP_005111095.1	6496	1/1	1311	20.2	109	1419	1	452	452	100.9	77.6	86.2	19	1	706	0	ref	PREDICTED: TAR DNA-binding protein 43-like	Aplysia californica
Aq_Uni_001554	KFM78131.1	1129	1/1	213	18.9	610	398	1	73	80	91.2	47.9	64.4	2	-1	55.5	7e-08	gb	hypothetical protein X975_10579, partial	Stegodyphus mimosarum
Aq_Uni_001555	XP_008484691.1	1454	1/1	423	29.1	592	170	92	236	294	50.3	32.4	56.1	7	-2	83.2	2e-15	ref	PREDICTED: uncharacterized protein LOC103521360	Diaphorina citri
Aq_Uni_001556	XP_005095611.1	513	1/1	360	70.2	2	361	72	205	207	65.2	30.4	47.4	15	2	57.4	2e-08	ref	PREDICTED: uncharacterized protein LOC101862106	Aplysia californica
Aq_Uni_001557	XP_012143822.1	877	1/2	315	35.9	743	429	181	294	487	24.6	31.7	48.3	15	-3	50.8	1e-06	ref	PREDICTED: uncharacterized protein LOC105662853	Megachile rotundata
Aq_Uni_001558	BAM35674.1	1093	1/1	735	67.2	945	211	210	449	783	31.7	34.3	57.3	3	-2	148	4e-37	dbj	putative reverse transcriptase	Marsupenaeus japonicus
Aq_Uni_001559	BAM35674.1	651	1/2	333	51.2	515	183	326	434	783	14.2	28.8	52.3	0	-2	57	1e-08	dbj	putative reverse transcriptase	Marsupenaeus japonicus
Aq_Uni_001560		632
Aq_Uni_001561		1890
Aq_Uni_001562		2220
Aq_Uni_001563		1247
Aq_Uni_001564	XP_005101475.1	492	1/14	144	29.3	492	349	554	601	780	6.2	52.1	68.8	0	-1	58.9	6e-09	ref	PREDICTED: zinc finger protein 235-like	Aplysia californica
Aq_Uni_001565	KDR23403.1	3227	1/1	243	7.5	2855	3097	1	81	206	39.3	64.2	74.1	0	2	103	1e-22	gb	Histone-lysine N-methyltransferase SETMAR	Zootermopsis nevadensis
Aq_Uni_001566		2472
Aq_Uni_001567		509
Aq_Uni_001568		376
Aq_Uni_001569	XP_005091409.1	1298	1/1	255	19.6	1010	1264	494	583	591	15.2	45.6	61.1	5	2	69.7	1e-10	ref	PREDICTED: protein fem-1 homolog C-like	Aplysia californica
Aq_Uni_001570	XP_005101467.1	2445	1/1	1500	61.3	66	1565	43	486	695	74.4	23.8	36.6	17	3	68.2	2e-09	ref	PREDICTED: cell wall protein AWA1-like	Aplysia californica
Aq_Uni_001571	XP_005099645.1	530	1/1	222	41.9	289	510	170	234	346	21.7	38.7	62.7	1	1	53.1	1e-06	ref	PREDICTED: RNA-directed DNA polymerase from mobile element jockey-like	Aplysia californica
Aq_Uni_001572		566
Aq_Uni_001573		788
Aq_Uni_001574	XP_005112942.1	1492	1/1	441	29.6	451	891	136	284	372	41.7	28.4	50.3	8	1	64.7	4e-09	ref	PREDICTED: opioid-binding protein/cell adhesion molecule-like	Aplysia californica
Aq_Uni_001575	XP_005094997.1	3394	1/2	687	20.2	236	922	35	262	350	66.3	39.7	58.6	3	2	157	6e-40	ref	PREDICTED: uncharacterized protein LOC101858702 isoform X1	Aplysia californica
Aq_Uni_001576	KFD53408.1	285	1/1	192	67.4	69	260	416	482	1242	5.4	40.3	58.2	3	3	53.1	2e-07	gb	hypothetical protein M513_05672	Trichuris suis
Aq_Uni_001577		3493
Aq_Uni_001578	XP_001983710.1	839	1/2	576	68.7	696	121	415	614	2059	10.1	31.2	50.5	16	-3	68.9	7e-11	ref	GH16034	Drosophila grimshawi
Aq_Uni_001579	XP_011445533.1	2829	1/2	1146	40.5	1682	2827	395	736	1006	38.5	31.3	55	5	2	208	3e-53	ref	PREDICTED: uncharacterized protein LOC105340963	Crassostrea gigas
Aq_Uni_001580	KFM60995.1	5103	1/12	555	10.9	1615	2169	128	310	467	41.8	35.4	51.8	10	1	104	8e-21	gb	hypothetical protein X975_04887, partial	Stegodyphus mimosarum
Aq_Uni_001581		1702
Aq_Uni_001582		1327
Aq_Uni_001583		1801
Aq_Uni_001584		973
Aq_Uni_001585		1192
Aq_Uni_001586		1252
Aq_Uni_001587		377
Aq_Uni_001588		284
Aq_Uni_001589		254
Aq_Uni_001590		1000
Aq_Uni_001591	KFM60995.1	2467	1/1	1047	42.4	1623	577	69	437	467	84.4	27.9	39.3	45	-2	72.8	4e-11	gb	hypothetical protein X975_04887, partial	Stegodyphus mimosarum
Aq_Uni_001592		1153
Aq_Uni_001593		493
Aq_Uni_001594		698
Aq_Uni_001595		349
Aq_Uni_001596		239
Aq_Uni_001597	XP_002011685.1	2029	1/3	108	5.3	1921	2028	29	65	66	56.1	62.2	73	1	1	64.7	5e-11	ref	GI11167	Drosophila mojavensis
Aq_Uni_001598		448
Aq_Uni_001599		1491
Aq_Uni_001600		312
Aq_Uni_001601		717
Aq_Uni_001602		1190
Aq_Uni_001603		288
Aq_Uni_001604		3025
Aq_Uni_001605		1765
Aq_Uni_001606		883
Aq_Uni_001607	JAB55845.1	809	1/2	504	62.3	514	11	510	673	849	19.9	36.1	59.8	1	-2	111	2e-32	gb	putative l2b-6 cq, partial	Corethrella appendiculata
Aq_Uni_001608	XP_009050244.1	1015	1/1	330	32.5	13	342	277	386	389	29	31.9	56.6	3	1	58.5	2e-07	ref	hypothetical protein LOTGIDRAFT_238930	Lottia gigantea
Aq_Uni_001609		1420
Aq_Uni_001610		643
Aq_Uni_001611		824
Aq_Uni_001612		745
Aq_Uni_001613		1376
Aq_Uni_001614		1416
Aq_Uni_001615		602
Aq_Uni_001616		524
Aq_Uni_001617	XP_011412791.1	1394	1/1	777	55.7	559	1335	140	394	398	65.1	39.4	61.8	0	1	214	5e-63	ref	PREDICTED: uncharacterized protein LOC105317758 isoform X2	Crassostrea gigas
Aq_Uni_001618	XP_011412791.1	1245	1/1	777	62.4	410	1186	140	394	398	65.1	41.7	62.2	0	2	218	6e-65	ref	PREDICTED: uncharacterized protein LOC105317758 isoform X2	Crassostrea gigas
Aq_Uni_001619		338
Aq_Uni_001620		1021
Aq_Uni_001621		577
Aq_Uni_001622	XP_003149364.1	1228	1/1	153	12.5	736	888	50	97	104	49	47.1	66.7	0	1	56.2	7e-08	ref	hypothetical protein LOAG_13811, partial	Loa loa
Aq_Uni_001623	XP_005091711.1	512	1/2	201	39.3	448	248	27	98	108	66.7	47.2	63.9	5	-2	66.6	2e-14	ref	PREDICTED: uncharacterized protein LOC101849180	Aplysia californica
Aq_Uni_001624	EKC35160.1	2902	1/1	801	27.6	1989	1189	77	331	334	82.9	23.1	45.5	10	-2	69.7	2e-10	gb	Tumor necrosis factor ligand superfamily member 10	Crassostrea gigas
Aq_Uni_001625		831
Aq_Uni_001626		926
Aq_Uni_001627	XP_009048013.1	260	1/15	246	94.6	254	9	193	274	574	14.3	42.7	58.5	0	-1	82	8e-18	ref	hypothetical protein LOTGIDRAFT_112013	Lottia gigantea
Aq_Uni_001628	KDR08246.1	603	1/5	360	59.7	362	3	32	151	157	76.4	35.8	55	0	-2	94.7	1e-22	gb	hypothetical protein L798_02255	Zootermopsis nevadensis
Aq_Uni_001629	XP_009045323.1	496	1/15	240	48.4	244	5	427	506	526	15.2	47.5	60	0	-1	82.4	9e-17	ref	hypothetical protein LOTGIDRAFT_177766	Lottia gigantea
Aq_Uni_001630	AGZ84231.1	369	1/2	201	54.5	167	367	253	319	353	19	59.7	68.7	0	2	82.8	4e-26	gb	transposase, partial	Pugilina cochlidium
Aq_Uni_001631		491
Aq_Uni_001632		865
Aq_Uni_001633	EHJ70865.1	849	1/1	219	25.8	676	458	497	571	571	13.3	48.7	61.8	3	-3	67	2e-10	gb	endonuclease-reverse transcriptase	Danaus plexippus
Aq_Uni_001634		321
Aq_Uni_001635		400
Aq_Uni_001636	XP_009044413.1	4229	1/1	999	23.6	3604	2606	2	334	339	98.2	85.9	94.3	0	-2	610	0	ref	hypothetical protein LOTGIDRAFT_156144	Lottia gigantea
Aq_Uni_001637		277
Aq_Uni_001638		1805
Aq_Uni_001639	XP_003151849.1	542	1/1	360	66.4	2	361	29	149	175	78.9	38.4	47.8	18	2	52.4	1e-06	ref	hypothetical protein LOAG_16312, partial	Loa loa
Aq_Uni_001640	EYC19854.1	1916	1/118	288	15	641	928	11	109	730	13.6	34.3	52.5	3	2	64.3	2e-08	gb	hypothetical protein Y032_0023g752	Ancylostoma ceylanicum
Aq_Uni_001641		2366
Aq_Uni_001642		890
Aq_Uni_001643		1492
Aq_Uni_001644		799
Aq_Uni_001645	XP_009058715.1	1648	1/4	558	33.9	1602	1045	134	310	311	59.8	29	46.8	0	-2	87	1e-16	ref	hypothetical protein LOTGIDRAFT_122800	Lottia gigantea
Aq_Uni_001646		226
Aq_Uni_001647		1296
Aq_Uni_001648		778
Aq_Uni_001649	KFM58704.1	808	1/3	561	69.4	226	786	365	547	556	34.9	39.7	55.7	7	1	129	9e-33	gb	hypothetical protein X975_17494, partial	Stegodyphus mimosarum
Aq_Uni_001650		539
Aq_Uni_001651	KFM58704.1	1277	1/6	246	19.3	403	648	365	444	556	14.7	52.4	69.5	0	1	84.3	4e-37	gb	hypothetical protein X975_17494, partial	Stegodyphus mimosarum
Aq_Uni_001652		686
Aq_Uni_001653		1355
Aq_Uni_001654		1419
Aq_Uni_001655		473
Aq_Uni_001656		2146
Aq_Uni_001657	XP_011137516.1	1501	1/3	129	8.6	462	590	27	70	131	33.6	59.1	75	1	3	50.4	9e-09	ref	PREDICTED: uncharacterized protein LOC105182065 isoform X2	Harpegnathos saltator
Aq_Uni_001658	JAC86942.1	1819	1/2	165	9.1	1071	1235	151	208	356	16.3	56.9	69	3	3	61.6	2e-19	gb	putative transposase	Panstrongylus megistus
Aq_Uni_001659	XP_005109715.1	948	1/1	219	23.1	724	942	785	853	856	8.5	54.8	65.8	0	1	82.8	3e-15	ref	PREDICTED: probable tRNA (uracil-O(2)-)-methyltransferase-like	Aplysia californica
Aq_Uni_001660		1157
Aq_Uni_001661	XP_005106522.1	2805	1/1	300	10.7	275	574	86	186	198	51	42.6	59.4	1	2	76.6	1e-13	ref	PREDICTED: uncharacterized protein LOC101854436	Aplysia californica
Aq_Uni_001662	XP_005106522.1	971	1/1	432	44.5	287	718	23	166	198	72.7	34.7	52.1	0	2	84.3	3e-17	ref	PREDICTED: uncharacterized protein LOC101854436	Aplysia californica
Aq_Uni_001663	XP_005106522.1	678	1/1	330	48.7	341	670	61	170	198	55.6	37.3	60	0	2	82	4e-17	ref	PREDICTED: uncharacterized protein LOC101854436	Aplysia californica
Aq_Uni_001664	XP_005106522.1	703	1/1	555	78.9	41	595	4	188	198	93.4	37.8	54.1	0	2	124	4e-33	ref	PREDICTED: uncharacterized protein LOC101854436	Aplysia californica
Aq_Uni_001665		680
Aq_Uni_001666	XP_005092790.1	1122	1/3	327	29.1	987	661	116	225	392	28.3	44.1	59.5	2	-1	92.8	7e-37	ref	PREDICTED: RNA-directed DNA polymerase from mobile element jockey-like	Aplysia californica
Aq_Uni_001667		633
Aq_Uni_001668		647
Aq_Uni_001669	XP_005099179.1	1447	1/1	237	16.4	898	1134	91	170	420	19	41.2	56.2	1	1	57	1e-06	ref	PREDICTED: uncharacterized protein LOC101858184	Aplysia californica
Aq_Uni_001670		1123
Aq_Uni_001671		1884
Aq_Uni_001672	XP_011250728.1	689	1/3	252	36.6	434	685	232	316	347	24.5	54.1	67.1	1	2	90.9	2e-36	ref	PREDICTED: histone-lysine N-methyltransferase SETMAR-like	Camponotus floridanus
Aq_Uni_001673	XP_011166492.1	2661	1/4	198	7.4	1428	1625	272	345	345	21.4	39.2	52.7	8	3	50.8	4e-19	ref	PREDICTED: histone-lysine N-methyltransferase SETMAR-like	Solenopsis invicta
Aq_Uni_001674	XP_005089126.1	3301	1/1	702	21.3	269	970	10	235	237	104.2	34	53.4	13	2	136	6e-34	ref	PREDICTED: yolk ferritin-like	Aplysia californica
Aq_Uni_001675	XP_005089613.1	2354	1/1	225	9.6	1391	1167	165	241	241	32	63.6	74	2	-1	94.4	2e-19	ref	PREDICTED: ankyrin repeat and ELMO domain-containing protein D-like	Aplysia californica
Aq_Uni_001676	EHJ70865.1	493	1/1	234	47.5	490	257	492	568	571	13.7	46.2	64.1	0	-1	67.8	1e-11	gb	endonuclease-reverse transcriptase	Danaus plexippus
Aq_Uni_001677		425
Aq_Uni_001678	XP_005106522.1	2084	1/1	234	11.2	686	919	98	175	198	39.4	41	55.1	0	2	58.5	1e-07	ref	PREDICTED: uncharacterized protein LOC101854436	Aplysia californica
Aq_Uni_001679		1178
Aq_Uni_001680		1206
Aq_Uni_001681		1862
Aq_Uni_001682		1320
Aq_Uni_001683		575
Aq_Uni_001684		1150
Aq_Uni_001685		306
Aq_Uni_001686		910
Aq_Uni_001687		557
Aq_Uni_001688		1132
Aq_Uni_001689		447
Aq_Uni_001690		2696
Aq_Uni_001691		269
Aq_Uni_001692		592
Aq_Uni_001693	XP_005093919.1	1989	1/1	345	17.3	133	477	1	115	115	100	63.5	83.5	0	1	160	1e-44	ref	PREDICTED: macrophage migration inhibitory factor-like isoform X2	Aplysia californica
Aq_Uni_001694		1852
Aq_Uni_001695		902
Aq_Uni_001696		579
Aq_Uni_001697	KDR18382.1	1118	1/3	129	11.5	362	234	36	78	162	26.5	39.5	60.5	0	-1	37	4e-07	gb	hypothetical protein L798_07764	Zootermopsis nevadensis
Aq_Uni_001698	XP_005097935.1	1177	1/3	558	47.4	581	24	189	365	504	36.9	28	48.9	0	-3	85.5	5e-24	ref	PREDICTED: RNA-directed DNA polymerase from mobile element jockey-like	Aplysia californica
Aq_Uni_001699		471
Aq_Uni_001700		655
Aq_Uni_001701		386
Aq_Uni_001702		1945
Aq_Uni_001703	KFD46752.1	339	1/1	288	85	293	6	241	336	364	26.4	49	63.5	0	-2	93.6	8e-22	gb	hypothetical protein M513_12379	Trichuris suis
Aq_Uni_001704		1262
Aq_Uni_001705		372
Aq_Uni_001706		252
Aq_Uni_001707		412
Aq_Uni_001708		2857
Aq_Uni_001709	XP_005092357.1	487	1/1	156	32	118	273	1	49	330	15.8	42.3	63.5	0	1	50.4	9e-06	ref	PREDICTED: uncharacterized protein LOC101856242	Aplysia californica
Aq_Uni_001710		440
Aq_Uni_001711		1025
Aq_Uni_001712	JAG10573.1	847	1/2	372	43.9	474	845	264	386	484	26	36.5	50	2	3	64.7	2e-13	gb	hypothetical protein CM83_66766	Lygus hesperus
Aq_Uni_001713		268
Aq_Uni_001714		317
Aq_Uni_001715		895
Aq_Uni_001716		687
Aq_Uni_001717		537
Aq_Uni_001718		459
Aq_Uni_001719	KFM64956.1	2247	1/1	528	23.5	1540	2067	6	198	223	86.5	31.1	47.7	17	1	86.3	8e-17	gb	Histone-lysine N-methyltransferase SETMAR, partial	Stegodyphus mimosarum
Aq_Uni_001720		308
Aq_Uni_001721		393
Aq_Uni_001722		1486
Aq_Uni_001723		326
Aq_Uni_001724		563
Aq_Uni_001725	XP_005093332.1	622	1/1	180	28.9	346	525	303	362	364	16.5	63.3	75	0	1	74.7	1e-13	ref	PREDICTED: citrate lyase subunit beta-like protein, mitochondrial-like isoform X1	Aplysia californica
Aq_Uni_001726	JAC16867.1	313	1/2	195	62.3	118	312	122	186	343	19	49.2	64.6	0	1	68.9	2e-13	gb	putative transposase, partial	Triatoma infestans
Aq_Uni_001727	XP_009053405.1	528	1/4	117	22.2	233	117	71	111	119	34.5	46.3	53.7	2	-2	50.4	2e-06	ref	hypothetical protein LOTGIDRAFT_144349, partial	Lottia gigantea
Aq_Uni_001728		347
Aq_Uni_001729	KFD50217.1	636	1/1	204	32.1	634	431	75	142	143	47.6	42.6	67.6	0	-3	65.9	1e-11	gb	hypothetical protein M513_08845	Trichuris suis
Aq_Uni_001730	XP_009052458.1	387	1/2	123	31.8	262	384	8	48	59	69.5	41.5	68.3	0	1	53.1	2e-08	ref	hypothetical protein LOTGIDRAFT_115535	Lottia gigantea
Aq_Uni_001731	JAG41662.1	994	1/1	513	51.6	513	1	269	446	472	37.7	33.7	52.8	7	-2	105	3e-23	gb	putative RNA-directed DNA polymerase from transposon BS, partial	Lygus hesperus
Aq_Uni_001732		458
Aq_Uni_001733	KFM66128.1	1927	1/2	513	26.6	467	979	141	318	560	33.4	32.1	45.5	16	2	71.6	9e-16	gb	Histone-lysine N-methyltransferase SETMAR, partial	Stegodyphus mimosarum
Aq_Uni_001734		675
Aq_Uni_001735	KFD50217.1	414	1/1	357	86.2	10	366	25	142	143	83.2	31.1	56.3	0	1	65.9	2e-12	gb	hypothetical protein M513_08845	Trichuris suis
Aq_Uni_001736		441
Aq_Uni_001737		251
Aq_Uni_001738		723
Aq_Uni_001739	JAC92665.1	657	1/1	264	40.2	252	515	137	232	233	41.6	37.1	56.7	9	3	56.6	1e-07	gb	putative rna-directed dna polymerase from mobile element jockey-like protein, partial	Ixodes ricinus
Aq_Uni_001740		651
Aq_Uni_001741	EKC23049.1	1447	1/1	1404	97	1	1404	874	1345	1471	34.1	32.1	49.1	33	1	231	3e-64	gb	hypothetical protein CGI_10000765	Crassostrea gigas
Aq_Uni_001742		258
Aq_Uni_001743	KFB52962.1	1554	1/1	198	12.7	198	1	8	65	71	93	39.4	43.9	0	-1	54.3	2e-07	gb	casein kinase I isoform gamma-2	Anopheles sinensis
Aq_Uni_001744		979
Aq_Uni_001745		1507
Aq_Uni_001746		506
Aq_Uni_001747		263
Aq_Uni_001748		1676
Aq_Uni_001749		277
Aq_Uni_001750		299
Aq_Uni_001751		798
Aq_Uni_001752	XP_005100826.1	3146	1/1	1884	59.9	3057	1174	2	675	693	98.7	51.8	62.6	56	-3	567	0	ref	PREDICTED: caprin-1-like	Aplysia californica
Aq_Uni_001753	XP_005098851.1	1834	1/2	267	14.6	491	757	22	111	387	23.3	41.1	61.1	1	2	70.1	3e-13	ref	PREDICTED: techylectin-5A-like	Aplysia californica
Aq_Uni_001754		326
Aq_Uni_001755		805
Aq_Uni_001756		532
Aq_Uni_001757		946
Aq_Uni_001758		2425
Aq_Uni_001759	XP_009058854.1	1837	1/1	408	22.2	556	149	46	181	225	62.7	30.5	48.9	5	-1	55.8	1e-06	ref	hypothetical protein LOTGIDRAFT_164120	Lottia gigantea
Aq_Uni_001760		458
Aq_Uni_001761		1226
Aq_Uni_001762	XP_005100922.1	3275	1/1	1476	45.1	56	1531	13	504	504	98.4	42.9	61.1	4	2	399	1e-125	ref	PREDICTED: cytochrome P450 2G1-like isoform X1	Aplysia californica
Aq_Uni_001763		835
Aq_Uni_001764		1167
Aq_Uni_001765	XP_011436230.1	4293	1/1	1707	39.8	3927	2221	6	576	614	93.5	61.7	74.9	5	-1	701	0	ref	PREDICTED: cationic amino acid transporter 2-like isoform X1	Crassostrea gigas
Aq_Uni_001766	XP_005108870.1	2623	1/1	384	14.6	2005	1622	1	128	136	95.6	48.5	72.3	2	-1	128	2e-32	ref	PREDICTED: uncharacterized protein LOC101845038 isoform X1	Aplysia californica
Aq_Uni_001767		900
Aq_Uni_001768	XP_011552918.1	646	1/2	150	23.2	337	188	714	763	940	5.3	56	66	0	-1	58.9	2e-11	ref	PREDICTED: RNA-directed DNA polymerase from mobile element jockey-like	Plutella xylostella
Aq_Uni_001769		2293
Aq_Uni_001770		562
Aq_Uni_001771		1725
Aq_Uni_001772	JAA55814.1	4538	1/1	2706	59.6	1815	4520	2	884	1134	82.4	28.2	46.8	32	3	335	1e-93	gb	Putative tick transposon	Rhipicephalus pulchellus
Aq_Uni_001773		824
Aq_Uni_001774		1099
Aq_Uni_001775	XP_005101474.1	629	1/10	375	59.6	375	1	507	631	756	16.5	50.4	68	0	-3	136	5e-35	ref	PREDICTED: zinc finger protein 93-like	Aplysia californica
Aq_Uni_001776	XP_005110628.1	1069	1/5	816	76.3	818	3	207	509	650	47.7	28.4	42.9	38	-3	99.4	1e-20	ref	PREDICTED: zinc finger protein 235-like isoform X2	Aplysia californica
Aq_Uni_001777	XP_005102675.1	4088	1/1	2550	62.4	4085	1536	1	850	850	100.2	85.2	91	2	-1	1447	0	ref	PREDICTED: vacuolar protein sorting-associated protein 53 homolog	Aplysia californica
Aq_Uni_001778	XP_002410644.1	784	1/1	330	42.1	447	776	9	117	259	42.5	38.2	61.8	0	3	85.5	1e-17	ref	polyprotein of retroviral origin, putative	Ixodes scapularis
Aq_Uni_001779	KFM77792.1	996	1/2	861	86.4	9	869	33	318	504	56.9	64.5	82.6	0	3	395	1e-134	gb	Tigger transposable element-derived protein 1, partial	Stegodyphus mimosarum
Aq_Uni_001780	KFM77792.1	457	1/1	360	78.8	422	63	4	123	504	23.8	45.8	75	0	-3	115	1e-28	gb	Tigger transposable element-derived protein 1, partial	Stegodyphus mimosarum
Aq_Uni_001781	KFM77792.1	598	1/2	441	73.7	597	157	57	202	504	29.2	55.1	78.2	0	-2	175	2e-50	gb	Tigger transposable element-derived protein 1, partial	Stegodyphus mimosarum
Aq_Uni_001782		757
Aq_Uni_001783	KFD50217.1	709	1/1	192	27.1	426	617	77	140	143	44.8	40.6	70.3	0	3	63.5	1e-10	gb	hypothetical protein M513_08845	Trichuris suis
Aq_Uni_001784		722
Aq_Uni_001785		834
Aq_Uni_001786		605
Aq_Uni_001787		832
Aq_Uni_001788	XP_005097281.1	5011	1/1	3885	77.5	4878	994	36	1326	1326	97.7	63.3	77.1	0	-2	1708	0	ref	PREDICTED: xanthine dehydrogenase-like	Aplysia californica
Aq_Uni_001789		677
Aq_Uni_001790		388
Aq_Uni_001791	XP_011859517.1	3847	1/1	507	13.2	3266	3772	12	174	229	74.7	36.8	50.3	2	2	94.4	3e-19	ref	PREDICTED: uncharacterized protein LOC105557001, partial	Vollenhovia emeryi
Aq_Uni_001792		1794
Aq_Uni_001793	JAG65549.1	452	1/1	168	37.2	269	436	8	68	159	38.4	47.5	59	5	2	52.8	3e-07	gb	hypothetical protein, partial	Lygus hesperus
Aq_Uni_001794		753
Aq_Uni_001795		262
Aq_Uni_001796		2405
Aq_Uni_001797		1090
Aq_Uni_001798	KFM83012.1	1962	1/1	165	8.4	165	329	1	54	56	98.2	47.3	63.6	0	3	54.3	2e-07	gb	Up-regulated during skeletal muscle growth protein 5, partial	Stegodyphus mimosarum
Aq_Uni_001799		1075
Aq_Uni_001800		626
Aq_Uni_001801	XP_967808.1	1275	1/1	201	15.8	265	465	4	70	77	87	80.6	86.6	0	1	132	4e-36	ref	PREDICTED: cysteine-rich protein 1	Tribolium castaneum
Aq_Uni_001802		1171
Aq_Uni_001803		2071
Aq_Uni_001804		804
Aq_Uni_001805		266
Aq_Uni_001806		341
Aq_Uni_001807	KFM74780.1	937	1/1	243	25.9	669	911	15	106	122	75.4	39.1	54.3	11	3	61.2	1e-09	gb	hypothetical protein X975_11898, partial	Stegodyphus mimosarum
Aq_Uni_001808	XP_009061035.1	333	1/1	216	64.9	114	329	28	103	158	48.1	40.8	57.9	4	3	55.8	7e-09	ref	hypothetical protein LOTGIDRAFT_165765	Lottia gigantea
Aq_Uni_001809	XP_005112501.1	3117	1/1	1584	50.8	2669	1086	6	527	531	99.4	46.6	65.2	0	-2	466	1e-151	ref	PREDICTED: cytochrome P450 3A11-like	Aplysia californica
Aq_Uni_001810		366
Aq_Uni_001811	ADI61814.1	899	1/1	195	21.7	588	782	823	887	1017	6.4	49.2	66.2	0	3	63.2	7e-09	gb	endonuclease-reverse transcriptase	Bombyx mori
Aq_Uni_001812		875
Aq_Uni_001813		674
Aq_Uni_001814		716
Aq_Uni_001815		511
Aq_Uni_001816		785
Aq_Uni_001817	KFD49622.1	901	1/1	141	15.6	901	761	88	134	146	32.2	48.9	74.5	0	-1	53.5	1e-06	gb	hypothetical protein M513_09454	Trichuris suis
Aq_Uni_001818	XP_005111350.1	3753	1/1	783	20.9	3708	2926	1	264	264	100.4	77.4	86.8	4	-1	412	1e-133	ref	PREDICTED: FACT complex subunit SSRP1-A-like	Aplysia californica
Aq_Uni_001819	XP_005093546.1	1271	1/1	426	33.5	76	501	1	140	143	99.3	61.3	76.1	0	1	172	1e-50	ref	PREDICTED: ATP synthase-coupling factor 6, mitochondrial-like isoform X1	Aplysia californica
Aq_Uni_001820		776
Aq_Uni_001821		769
Aq_Uni_001822	XP_005088861.1	1144	1/1	474	41.4	1030	557	13	190	193	92.2	39.9	56.2	20	-1	141	2e-38	ref	PREDICTED: HRAS-like suppressor 3-like isoform X1	Aplysia californica
Aq_Uni_001823	XP_011552918.1	1988	1/4	381	19.2	685	1065	639	767	940	13.7	42.6	68.2	2	1	113	6e-39	ref	PREDICTED: RNA-directed DNA polymerase from mobile element jockey-like	Plutella xylostella
Aq_Uni_001824	JAG49854.1	1159	1/2	192	16.6	256	447	2	60	157	40.8	32.8	62.5	0	1	47	3e-09	gb	hypothetical protein, partial	Lygus hesperus
Aq_Uni_001825	XP_011415004.1	3827	1/1	2559	66.9	3218	660	76	923	1504	59.4	35.8	55.7	41	-1	507	1e-154	ref	PREDICTED: uncharacterized protein LOC105319247 isoform X5	Crassostrea gigas
Aq_Uni_001826		810
Aq_Uni_001827		538
Aq_Uni_001828		891
Aq_Uni_001829	EFX61593.1	2378	1/1	927	39	1291	365	1	298	318	100	25.5	42.1	9	-2	92.8	3e-18	gb	hypothetical protein DAPPUDRAFT_338812	Daphnia pulex
Aq_Uni_001830	XP_005110628.1	512	1/4	501	97.9	3	503	411	586	650	27.2	50.3	67.2	10	3	199	9e-59	ref	PREDICTED: zinc finger protein 235-like isoform X2	Aplysia californica
Aq_Uni_001831	XP_005101469.1	1184	1/11	582	49.2	4	585	189	401	687	31	46.9	63.8	19	1	226	2e-65	ref	PREDICTED: zinc finger protein 99-like isoform X2	Aplysia californica
Aq_Uni_001832	XP_005110628.1	507	1/5	501	98.8	1	501	425	610	650	28.6	52.2	69.4	19	1	220	6e-67	ref	PREDICTED: zinc finger protein 235-like isoform X2	Aplysia californica
Aq_Uni_001833	XP_005111626.1	300	1/4	294	98	4	297	249	346	349	28.1	58.2	72.4	0	1	137	6e-39	ref	PREDICTED: zinc finger protein 233-like isoform X3	Aplysia californica
Aq_Uni_001834	XP_005104877.1	1267	1/2	1032	81.5	1046	15	568	903	912	37.8	51.3	63.8	1	-3	377	1e-120	ref	PREDICTED: histone-lysine N-methyltransferase PRDM9-like	Aplysia californica
Aq_Uni_001835	XP_009067169.1	2627	1/1	297	11.3	378	674	24	129	259	40.9	49.1	63.2	7	3	110	7e-25	ref	hypothetical protein LOTGIDRAFT_237130	Lottia gigantea
Aq_Uni_001836	XP_009067169.1	2604	1/1	372	14.3	382	753	24	129	259	49.4	41.4	54.7	4	1	107	1e-23	ref	hypothetical protein LOTGIDRAFT_237130	Lottia gigantea
Aq_Uni_001837		1818
Aq_Uni_001838	XP_005105369.1	4725	1/1	2556	54.1	4391	1836	101	957	965	92	41.3	57	36	-2	646	0	ref	PREDICTED: uncharacterized protein LOC101845946	Aplysia californica
Aq_Uni_001839	XP_005093290.1	2277	1/1	657	28.9	1006	1662	8	226	226	96.9	69.9	84.5	0	1	311	2e-99	ref	PREDICTED: TP53-regulating kinase-like	Aplysia californica
Aq_Uni_001840	ADY40240.1	2070	1/4	696	33.6	1216	1911	397	617	1636	14.7	34.6	53.8	8	1	102	4e-20	gb	Unknown	Ascaris suum
Aq_Uni_001841	XP_005100497.1	967	1/3	561	58	958	398	369	552	552	36.2	65	73.5	13	-1	213	9e-63	ref	PREDICTED: splicing regulatory glutamine/lysine-rich protein 1-like isoform X5	Aplysia californica
Aq_Uni_001842	JAG13215.1	3660	1/2	177	4.8	5	181	60	118	142	41.5	44.1	54.2	0	2	47.4	4e-07	gb	Mariner Mos1 transposase, partial	Lygus hesperus
Aq_Uni_001843	XP_011429851.1	914	1/9	342	37.4	914	573	331	445	549	20.9	52.2	74.8	1	-1	148	2e-38	ref	PREDICTED: zinc finger protein OZF-like	Crassostrea gigas
Aq_Uni_001844	ABS28869.1	1845	1/1	843	45.7	1686	844	1	283	284	103.5	42.5	59.2	13	-1	229	3e-68	gb	tandem repeat galectin	Biomphalaria glabrata
Aq_Uni_001845		1441
Aq_Uni_001846	XP_005097023.1	2368	1/1	798	33.7	2253	1456	1	266	266	100	86.8	93.6	0	-2	469	1e-159	ref	PREDICTED: 26S proteasome non-ATPase regulatory subunit 8-like	Aplysia californica
Aq_Uni_001847		1740
Aq_Uni_001848	XP_011420383.1	1593	1/1	324	20.3	390	67	23	129	135	80	39.8	55.6	0	-1	81.6	3e-16	ref	PREDICTED: uncharacterized protein LOC105323117	Crassostrea gigas
Aq_Uni_001849	EHJ70865.1	693	1/1	402	58	483	82	417	571	571	27.3	30.8	48.7	22	-1	68.2	4e-11	gb	endonuclease-reverse transcriptase	Danaus plexippus
Aq_Uni_001850		510
Aq_Uni_001851		1457
Aq_Uni_001852		584
Aq_Uni_001853		618
Aq_Uni_001854		550
Aq_Uni_001855	XP_011250728.1	295	1/2	147	49.8	149	295	236	284	347	14.1	57.1	81.6	0	2	72.8	2e-23	ref	PREDICTED: histone-lysine N-methyltransferase SETMAR-like	Camponotus floridanus
Aq_Uni_001856	XP_011250728.1	800	1/1	363	45.4	437	799	183	303	347	34.9	58.7	73.6	0	2	149	1e-40	ref	PREDICTED: histone-lysine N-methyltransferase SETMAR-like	Camponotus floridanus
Aq_Uni_001857	XP_011166492.1	896	1/3	384	42.9	808	425	1	129	345	37.4	47.3	65.1	1	-2	107	7e-52	ref	PREDICTED: histone-lysine N-methyltransferase SETMAR-like	Solenopsis invicta
Aq_Uni_001858	XP_011166492.1	359	1/2	213	59.3	142	354	206	276	345	20.6	40.8	63.4	0	1	65.9	1e-14	ref	PREDICTED: histone-lysine N-methyltransferase SETMAR-like	Solenopsis invicta
Aq_Uni_001859	XP_011166492.1	497	1/1	375	75.5	5	379	220	345	345	36.8	38.6	52	2	2	75.1	2e-14	ref	PREDICTED: histone-lysine N-methyltransferase SETMAR-like	Solenopsis invicta
Aq_Uni_001860	XP_011250728.1	608	1/1	405	66.6	122	526	203	336	347	38.9	51.1	65.2	0	2	134	7e-36	ref	PREDICTED: histone-lysine N-methyltransferase SETMAR-like	Camponotus floridanus
Aq_Uni_001861	XP_005102157.1	4388	1/1	3060	69.7	111	3170	1	1022	1023	100.1	91.8	96.1	4	3	1907	0	ref	PREDICTED: SWI/SNF-related matrix-associated actin-dependent regulator of chromatin subfamily A member 5-like	Aplysia californica
Aq_Uni_001862		227
Aq_Uni_001863		1055
Aq_Uni_001864		280
Aq_Uni_001865		1344
Aq_Uni_001866		459
Aq_Uni_001867	AAG35713.1	1699	1/1	180	10.6	861	682	62	121	121	49.6	71.7	88.3	0	-2	97.8	4e-22	gb	AF207694_1 learning-associated protein LAPS18	Lehmannia marginata
Aq_Uni_001868	XP_005112832.1	6024	1/1	3960	65.7	382	4341	129	1505	1523	91.7	34.2	50.3	77	1	820	0	ref	PREDICTED: sushi, von Willebrand factor type A, EGF and pentraxin domain-containing protein 1-like	Aplysia californica
Aq_Uni_001869	XP_009047097.1	3982	1/1	1851	46.5	3431	1581	36	650	1094	58.7	44.2	59.2	25	-3	511	1e-158	ref	hypothetical protein LOTGIDRAFT_230512	Lottia gigantea
Aq_Uni_001870	XP_005092437.1	786	1/2	258	32.8	508	765	439	526	541	16.3	35.2	56.8	2	1	58.2	2e-16	ref	PREDICTED: uncharacterized protein LOC101854931	Aplysia californica
Aq_Uni_001871		2038
Aq_Uni_001872	EZA51692.1	2846	1/489	615	21.6	2079	2693	1761	1964	1966	10.5	37.4	51.9	1	3	145	6e-33	gb	Acetylcholine receptor subunit alpha-like protein	Cerapachys biroi
Aq_Uni_001873		1773
Aq_Uni_001874		248
Aq_Uni_001875	EKC23049.1	1370	1/2	702	51.2	1370	669	667	933	1471	18.2	37.3	54.1	34	-1	186	5e-49	gb	hypothetical protein CGI_10000765	Crassostrea gigas
Aq_Uni_001876	EKC23049.1	1622	1/1	1281	79	26	1306	1053	1463	1471	29.6	41.6	59.5	8	2	318	1e-93	gb	hypothetical protein CGI_10000765	Crassostrea gigas
Aq_Uni_001877	EKC23049.1	2122	1/2	1098	51.7	1328	231	1107	1463	1471	25.9	40.9	58.3	15	-3	271	1e-105	gb	hypothetical protein CGI_10000765	Crassostrea gigas
Aq_Uni_001878	EKC23049.1	1482	1/2	873	58.9	26	898	1053	1345	1471	20.1	47.5	66.1	4	2	273	2e-86	gb	hypothetical protein CGI_10000765	Crassostrea gigas
Aq_Uni_001879	EKC23049.1	1475	1/2	1083	73.4	369	1451	1107	1460	1471	25.6	42.3	59.8	15	3	290	1e-86	gb	hypothetical protein CGI_10000765	Crassostrea gigas
Aq_Uni_001880		332
Aq_Uni_001881	XP_009047157.1	2887	1/1	1860	64.4	603	2462	9	568	568	110.7	40.2	56.9	9	3	431	1e-138	ref	hypothetical protein LOTGIDRAFT_92970, partial	Lottia gigantea
Aq_Uni_001882	XP_009047157.1	2700	1/1	1860	68.9	424	2283	9	568	568	110.7	40.2	56.9	9	1	431	1e-139	ref	hypothetical protein LOTGIDRAFT_92970, partial	Lottia gigantea
Aq_Uni_001883	XP_005097499.1	801	1/10	270	33.7	272	3	390	479	601	15	45.6	60	0	-2	73.9	9e-13	ref	PREDICTED: spore wall protein 2-like	Aplysia californica
Aq_Uni_001884	XP_005097499.1	1994	1/8	279	14	1994	1716	385	477	601	15.5	44.1	58.1	0	-1	72.4	5e-11	ref	PREDICTED: spore wall protein 2-like	Aplysia californica
Aq_Uni_001885		638
Aq_Uni_001886	KHN83560.1	910	1/9	339	37.3	908	570	59	171	288	39.2	31	47.8	0	-3	67	1e-10	gb	A-kinase anchor protein 5	Toxocara canis
Aq_Uni_001887		405
Aq_Uni_001888		767
Aq_Uni_001889		230
Aq_Uni_001890		486
Aq_Uni_001891	JAC13971.1	376	1/1	276	73.4	100	375	99	204	393	27	33	50.9	14	1	57.4	1e-08	gb	putative rna-directed dna polymerase from mobile element jockey-like protein, partial	Triatoma infestans
Aq_Uni_001892	XP_008480563.1	2420	1/3	906	37.4	1140	235	475	768	999	30.3	33	56.4	1	-3	177	9e-74	ref	PREDICTED: RNA-directed DNA polymerase from mobile element jockey-like	Diaphorina citri
Aq_Uni_001893	JAC13971.1	1002	1/1	609	60.8	610	2	84	301	393	55.5	34.9	53.2	15	-3	127	2e-31	gb	putative rna-directed dna polymerase from mobile element jockey-like protein, partial	Triatoma infestans
Aq_Uni_001894		564
Aq_Uni_001895		379
Aq_Uni_001896		1687
Aq_Uni_001897		704
Aq_Uni_001898		548
Aq_Uni_001899	XP_005106522.1	553	1/1	243	43.9	288	46	47	123	198	40.9	48.1	60.5	0	-2	67.4	5e-12	ref	PREDICTED: uncharacterized protein LOC101854436	Aplysia californica
Aq_Uni_001900		378
Aq_Uni_001901		233
Aq_Uni_001902	XP_005092354.1	973	1/1	486	49.9	411	896	508	675	683	24.7	37.9	52.7	7	3	90.1	1e-17	ref	PREDICTED: RNA-directed DNA polymerase from mobile element jockey-like	Aplysia californica
Aq_Uni_001903		1222
Aq_Uni_001904	XP_005094401.1	1142	1/1	492	43.1	845	354	4	167	172	95.3	49.4	70.1	0	-1	160	1e-45	ref	PREDICTED: phosphatidylinositol N-acetylglucosaminyltransferase subunit H-like	Aplysia californica
Aq_Uni_001905		1714
Aq_Uni_001906		247
Aq_Uni_001907	XP_005107595.1	3252	1/1	2586	79.5	96	2681	1	931	931	100.3	69.2	78.2	72	3	1268	0	ref	PREDICTED: uncharacterized protein LOC101864176 isoform X6	Aplysia californica
Aq_Uni_001908		2471
Aq_Uni_001909		1185
Aq_Uni_001910		1875
Aq_Uni_001911	KHN87695.1	3039	1/1	1098	36.1	2787	1690	856	1227	2016	19.4	25.1	43.2	25	-1	89.7	8e-16	gb	Myosin-4	Toxocara canis
Aq_Uni_001912	JAG49394.1	1104	1/2	237	21.5	1011	775	444	522	557	14.2	35.4	59.5	0	-1	51.2	4e-10	gb	hypothetical protein, partial	Lygus hesperus
Aq_Uni_001913		1268
Aq_Uni_001914	XP_005089030.1	966	1/1	567	58.7	167	733	52	240	240	78.8	77.8	86.2	0	2	305	1e-102	ref	PREDICTED: coenzyme Q-binding protein COQ10 homolog B, mitochondrial-like	Aplysia californica
Aq_Uni_001915		320
Aq_Uni_001916	ADI61828.1	2638	1/2	294	11.1	1	294	865	960	1011	9.9	37	62	2	1	70.9	1e-12	gb	endonuclease-reverse transcriptase	Bombyx mori
Aq_Uni_001917		612
Aq_Uni_001918		440
Aq_Uni_001919		785
Aq_Uni_001920		739
Aq_Uni_001921		563
Aq_Uni_001922	AGZ84231.1	845	1/2	186	22	715	530	233	294	353	17.6	58.1	69.4	0	-2	70.1	1e-22	gb	transposase, partial	Pugilina cochlidium
Aq_Uni_001923		416
Aq_Uni_001924		991
Aq_Uni_001925		2406
Aq_Uni_001926		640
Aq_Uni_001927	XP_005101956.1	1968	1/1	801	40.7	167	967	26	292	296	90.2	63.7	78.3	0	2	372	1e-123	ref	PREDICTED: valacyclovir hydrolase-like	Aplysia californica
Aq_Uni_001928	EZA62162.1	1458	1/3	231	15.8	610	380	217	292	302	25.5	58.4	79.2	0	-3	100	5e-24	gb	hypothetical protein X777_06111	Cerapachys biroi
Aq_Uni_001929	XP_003740020.1	1514	1/3	153	10.1	1147	1299	155	205	251	20.3	64.7	80.4	0	1	73.6	5e-21	ref	PREDICTED: uncharacterized protein LOC100900964	Metaseiulus occidentalis
Aq_Uni_001930	XP_005097000.1	1137	1/1	852	74.9	967	116	91	372	755	38.7	29.8	48.6	8	-3	129	2e-30	ref	PREDICTED: uncharacterized protein LOC101850798	Aplysia californica
Aq_Uni_001931		506
Aq_Uni_001932	XP_011439129.1	2939	1/1	1815	61.8	2693	879	4	608	609	99.3	75.2	87.8	0	-1	974	0	ref	PREDICTED: bifunctional 3'-phosphoadenosine 5'-phosphosulfate synthase-like isoform X4	Crassostrea gigas
Aq_Uni_001933		1670
Aq_Uni_001934	XP_005095168.1	2574	1/1	327	12.7	2426	2100	1	108	178	62.4	65.8	81.1	2	-2	150	2e-39	ref	PREDICTED: protein phosphatase 1 regulatory subunit 11-like	Aplysia californica
Aq_Uni_001935		577
Aq_Uni_001936	XP_005098616.1	4019	1/1	2340	58.2	114	2453	1	772	845	92.4	53.9	76.4	1	3	841	0	ref	PREDICTED: coiled-coil domain-containing protein 175-like isoform X2	Aplysia californica
Aq_Uni_001937	XP_005099682.1	2238	1/1	1191	53.2	166	1356	1	396	400	99.2	78.8	91.9	0	1	662	0	ref	PREDICTED: actin-related protein 10-like	Aplysia californica
Aq_Uni_001938		1140
Aq_Uni_001939		531
Aq_Uni_001940		2604
Aq_Uni_001941	XP_005108772.1	868	1/1	144	16.6	6	149	133	180	427	11.2	64.6	77.1	0	3	72.8	3e-12	ref	PREDICTED: craniofacial development protein 2-like	Aplysia californica
Aq_Uni_001942		598
Aq_Uni_001943	XP_011858649.1	432	1/1	180	41.7	362	183	432	493	542	11.4	41.9	61.3	2	-2	53.5	5e-07	ref	PREDICTED: uncharacterized protein LOC105556178	Vollenhovia emeryi
Aq_Uni_001944		1160
Aq_Uni_001945	XP_005096252.1	3208	1/1	1371	42.7	462	1832	19	455	459	100.2	33.3	49.8	3	3	241	8e-68	ref	PREDICTED: lysosome-associated membrane glycoprotein 1-like	Aplysia californica
Aq_Uni_001946	KDR21341.1	1523	1/1	219	14.4	357	575	8	84	84	91.7	44.2	54.5	4	3	58.2	1e-08	gb	hypothetical protein L798_03974, partial	Zootermopsis nevadensis
Aq_Uni_001947	JAC17002.1	874	1/3	312	35.7	338	27	239	349	349	31.8	36.9	48.6	7	-3	57.8	6e-12	gb	putative transposase	Triatoma infestans
Aq_Uni_001948	XP_011451318.1	7260	1/1	2502	34.5	3526	1025	1	867	892	97.9	46.8	63.3	39	-3	785	0	ref	PREDICTED: uncharacterized protein LOC105345033	Crassostrea gigas
Aq_Uni_001949		569
Aq_Uni_001950	XP_005100546.1	8179	1/1	1410	17.2	160	1569	6	467	486	97.5	51.1	68.4	4	1	466	1e-144	ref	PREDICTED: AP-4 complex accessory subunit tepsin-like	Aplysia californica
Aq_Uni_001951		1095
Aq_Uni_001952		869
Aq_Uni_001953		519
Aq_Uni_001954	XP_005106522.1	2222	1/2	342	15.4	318	659	35	150	198	58.6	30.2	44.8	2	3	46.6	2e-06	ref	PREDICTED: uncharacterized protein LOC101854436	Aplysia californica
Aq_Uni_001955	XP_011552918.1	495	1/1	450	90.9	494	45	99	258	940	17	36.2	60	10	-2	105	6e-25	ref	PREDICTED: RNA-directed DNA polymerase from mobile element jockey-like	Plutella xylostella
Aq_Uni_001956	XP_011434162.1	2263	1/1	444	19.6	1815	2258	31	178	527	28.5	38	54.7	2	3	99.4	1e-19	ref	PREDICTED: uncharacterized protein LOC105333058	Crassostrea gigas
Aq_Uni_001957	ADI61828.1	2878	1/1	555	19.3	26	580	819	999	1011	18.6	36.2	55.9	3	2	116	3e-24	gb	endonuclease-reverse transcriptase	Bombyx mori
Aq_Uni_001958		1251
Aq_Uni_001959	XP_005104293.1	3217	1/1	252	7.8	1573	1322	39	122	144	58.3	57.1	69	0	-1	105	3e-24	ref	PREDICTED: uncharacterized protein LOC101857349	Aplysia californica
Aq_Uni_001960		831
Aq_Uni_001961	XP_011435065.1	2290	1/1	579	25.3	1925	1347	32	219	292	67.8	22.7	45.5	5	-3	59.7	2e-07	ref	PREDICTED: uncharacterized protein LOC105333676	Crassostrea gigas
Aq_Uni_001962	XP_003108350.1	1038	1/1	546	52.6	1031	486	250	428	485	39.2	31.6	51.6	8	-2	74.3	2e-12	ref	hypothetical protein CRE_10024	Caenorhabditis remanei
Aq_Uni_001963		1304
Aq_Uni_001964	XP_009062399.1	928	1/8	267	28.8	926	660	167	256	368	24.5	52.2	62.2	1	-3	97.8	5e-21	ref	hypothetical protein LOTGIDRAFT_128155	Lottia gigantea
Aq_Uni_001965		249
Aq_Uni_001966		1855
Aq_Uni_001967	KFM60107.1	1823	1/2	342	18.8	252	593	1	107	943	12.1	43	61.4	0	3	102	3e-20	gb	Transposable element P transposase, partial	Stegodyphus mimosarum
Aq_Uni_001968		874
Aq_Uni_001969	KDR24543.1	1577	1/1	234	14.8	883	1116	23	100	117	66.7	33.3	53.8	0	1	54.3	6e-07	gb	hypothetical protein L798_13237	Zootermopsis nevadensis
Aq_Uni_001970		489
Aq_Uni_001971		809
Aq_Uni_001972		978
Aq_Uni_001973		392
Aq_Uni_001974		674
Aq_Uni_001975		597
Aq_Uni_001976	XP_005113519.1	1562	1/2	186	11.9	1543	1358	180	240	613	10.1	50	66.1	0	-2	61.2	6e-19	ref	PREDICTED: piggyBac transposable element-derived protein 4-like, partial	Aplysia californica
Aq_Uni_001977	KFD46974.1	1291	1/3	48	3.7	863	910	101	116	549	2.9	62.5	87.5	0	2	37	9e-06	gb	hypothetical protein M513_12164	Trichuris suis
Aq_Uni_001978	NP_001247033.1	363	1/2	69	19	251	319	50	74	1949	1.3	60	68	2	2	41.6	2e-07	ref	cadherin 86C, isoform F	Drosophila melanogaster
Aq_Uni_001979		259
Aq_Uni_001980	JAB55926.1	1356	1/2	765	56.4	590	1354	673	918	1067	24.4	24.6	43.5	5	2	72	2e-20	gb	hypothetical protein	Corethrella appendiculata
Aq_Uni_001981	XP_005088948.1	3786	1/1	1629	43	3584	1956	1	540	540	100.6	61.1	77	0	-2	664	0	ref	PREDICTED: bifunctional coenzyme A synthase-like isoform X1	Aplysia californica
Aq_Uni_001982	XP_011068652.1	514	1/1	210	40.9	120	329	20	90	127	55.9	39.4	54.9	1	3	52.8	3e-07	ref	PREDICTED: putative uncharacterized protein FLJ37770	Acromyrmex echinatior
Aq_Uni_001983	JAA77601.1	658	1/1	249	37.8	249	1	119	197	207	40.1	43.4	62.7	0	-2	73.9	4e-14	gb	endonuclease-reverse transcriptase, partial	Pararge aegeria
Aq_Uni_001984	ADI61814.1	326	1/2	156	47.9	203	48	866	917	1017	5.1	50	65.4	0	-1	52.4	2e-11	gb	endonuclease-reverse transcriptase	Bombyx mori
Aq_Uni_001985	ADI61828.1	730	1/1	405	55.5	410	6	827	959	1011	13.6	40.1	63.5	2	-3	105	7e-24	gb	endonuclease-reverse transcriptase	Bombyx mori
Aq_Uni_001986		1593
Aq_Uni_001987		1473
Aq_Uni_001988		2119
Aq_Uni_001989		1137
Aq_Uni_001990	AGZ84233.1	1939	1/2	294	15.2	1483	1190	124	221	223	43.9	81.6	87.8	0	-1	169	2e-46	gb	transposase, partial	Pugilina cochlidium
Aq_Uni_001991		1388
Aq_Uni_001992		1451
Aq_Uni_001993	XP_008483668.1	2740	1/2	276	10.1	1365	1640	4	92	547	16.8	40.2	67.4	0	3	82	9e-27	ref	PREDICTED: uncharacterized protein LOC103520360	Diaphorina citri
Aq_Uni_001994		1178
Aq_Uni_001995		1185
Aq_Uni_001996		1178
Aq_Uni_001997	XP_005102315.1	1883	1/2	309	16.4	323	631	85	188	465	22.4	40.4	62.5	1	2	75.1	2e-17	ref	PREDICTED: lengsin-like	Aplysia californica
Aq_Uni_001998	XP_005101054.1	1544	1/1	540	35	1362	823	1	180	180	100	51.1	72.2	0	-3	208	6e-63	ref	PREDICTED: uncharacterized protein LOC101859493 isoform X1	Aplysia californica
[truncated: 298,048+ more rows]
