# Supplementary material for: De novo Transcriptome Generation and Annotation for Two Korean Endemic Land Snails, Aegista chejuensis and Aegista quelpartensis, Using Illumina Paired-End Sequencing Technology
Source: Int J Mol Sci. 2016 Mar 15;17(3):379. doi: 10.3390/ijms17030379 (PMC4813237; doi:10.3390/ijms17030379)
Supplement: Supplementary file 1 [file ijms-17-00379-s001.zip › Supplementary Table S4.xlsx]

## Sheet: Sheet1
Supplementary Table-4. The PCR primer sequences flanking the identified SSRs in A. chejuensis and the unigene function information.
No.	Unigene Name	Primer sequence	Len	Tm(℃)	GC%	Prod size	Repeat type	Accession ID	Definition	Source
N00001	Ac_Uni_000001	F:TACGTATAAATGCCTGATTGC	21	55.55	38.1	153	(CTT)5	No Match
		R:TGGTTGTACATGGGATAGAAG	21	55.11	42.86
N00002	Ac_Uni_000002	F:ACATCTCCGACGAGGTATATT	21	55.3	42.86	154	(GA)7	No Match
		R:CACCACATGTCCTAATTTCTC	21	54.64	42.86
N00003	Ac_Uni_000003	F:TAAGCTTGGACATACACGTTC	21	55.51	42.86	133	(CTT)19	XP_009048909.1	hypothetical protein LOTGIDRAFT_238559	Lottia gigantea
		R:CGTAACATGGCATGGACT	18	55.24	50
N00004	Ac_Uni_000050	F:GGCTTATGAATAGTCCTTCCT	21	54.31	42.86	125	(CAAA)4	No Match
		R:AGCTGTGTGTTTCCTGTGTTA	21	55.92	42.86
N00005	Ac_Uni_000062	F:GTGGAAAGTTGAAAGGTTAGG	21	55.55	42.86	159	(TA)6	No Match
		R:TCGGTGAAAATGATATTGTTG	21	56.1	33.33
N00006	Ac_Uni_000076	F:TTATTTTCGTGAAAGAGAAGC	21	54.16	33.33	150	(GT)24	XP_001902118.1	T-cell receptor beta chain ANA 11, partial	Brugia malayi
		R:TTGCAATTGAGAGAACAGTCT	21	55.17	38.1
N00007	Ac_Uni_000091	F:AGAACTAGTCATGCACTGGAA	21	55.04	42.86	150	(GT)9	XP_005100065.1	PREDICTED: AB hydrolase superfamily protein C1039.03-like	Aplysia californica
		R:GAAAGAGAAGAGAGATTGAGAGA	23	53.91	39.13
N00008	Ac_Uni_000091	F:CTTGACGAAAGTACCTCATGT	21	54.46	42.86	147	(GTT)6	XP_005100065.1	PREDICTED: AB hydrolase superfamily protein C1039.03-like	Aplysia californica
		R:ATTTTATTGGGCTTCAAGAGT	21	54.78	33.33
N00009	Ac_Uni_000112	F:CATAAATCAGAACCTGAGACG	21	54.98	42.86	151	(CAA)8	XP_005108528.1	PREDICTED: secretory phospholipase A2 receptor-like	Aplysia californica
		R:CTGCTAGACCAATGAAACACT	21	54.63	42.86
N00010	Ac_Uni_000113	F:CATAAATCAGAACCTGAGACG	21	54.98	42.86	151	(CAA)8	XP_005108528.1	PREDICTED: secretory phospholipase A2 receptor-like	Aplysia californica
		R:CTGCTAGACCAATGAAACACT	21	54.63	42.86
N00011	Ac_Uni_000114	F:TACATCAAAGCACATCAATCA	21	55.14	33.33	146	(ACA)6	XP_011422449.1	PREDICTED: macrophage mannose receptor 1-like isoform X7	Crassostrea gigas
		R:AAACACTGAGCCAAACATTTA	21	55.07	33.33
N00012	Ac_Uni_000115	F:TACATCAAAGCACATCAATCA	21	55.14	33.33	146	(ACA)6	XP_011422449.1	PREDICTED: macrophage mannose receptor 1-like isoform X7	Crassostrea gigas
		R:AAACACTGAGCCAAACATTTA	21	55.07	33.33
N00013	Ac_Uni_000120	F:AAAACTTTGCGATCCATTTA	20	55.07	30	119	(CA)7	No Match
		R:ATTATTTTGTCGTGCAGACCT	21	56.4	38.1
N00014	Ac_Uni_000124	F:AGGTGCTGCTGGATCTTT	18	55.81	50	147	(AACA)8	No Match
		R:GTTGTGTGACCTGTCAGATG	20	54.68	50
N00015	Ac_Uni_000127	F:AGACACACACACTTTTCAACC	21	55.1	42.86	170	(TC)6	No Match
		R:CGACCAAAGTCTTTATCAATG	21	55	38.1
N00016	Ac_Uni_000187	F:AAAAGGAGGAGGAAAAGAACT	21	55.42	38.1	158	(TCA)8	XP_008483668.1	PREDICTED: uncharacterized protein LOC103520360	Diaphorina citri
		R:GCATACCATGGAGGTGTATTA	21	55.07	42.86
N00017	Ac_Uni_000210	F:AGACCGCACACTCACTCTT	19	55.83	52.63	150	(GAA)6	No Match
		R:CCCTTTTATAACACACTGGAA	21	54.46	38.1
N00018	Ac_Uni_000214	F:TTGAGCGAGGTAATTTTAGTG	21	54.93	38.1	147	(TA)7	EGI63821.1	Mariner Mos1 transposase	Acromyrmex echinatior
		R:ATCCCAGTTTTTCGTTTACTT	21	54.71	33.33
N00019	Ac_Uni_000226	F:CTCTCTCGCTCTCTCTCTCTC	21	55.36	57.14	162	(CT)6	KFM60995.1	hypothetical protein X975_04887, partial	Stegodyphus mimosarum
		R:CGTGAGTATGTGTGTGAGTGT	21	54.39	47.62
N00020	Ac_Uni_000226	F:CTCTCTCTCGCTCTCTCTCTC	21	55.36	57.14	150	(CT)9	KFM60995.1	hypothetical protein X975_04887, partial	Stegodyphus mimosarum
		R:CGTGAGTATGTGTGTGAGTGT	21	54.39	47.62
N00021	Ac_Uni_000226	F:CGCTCTCTCTCTCTCTCTCTC	21	55.36	57.14	160	(AC)10	KFM60995.1	hypothetical protein X975_04887, partial	Stegodyphus mimosarum
		R:AGCTTGTGTGTAAACGATGAT	21	54.91	38.1
N00022	Ac_Uni_000226	F:AAGAATCACAAGCACAGTCAC	21	55.36	42.86	138	(CA)7	KFM60995.1	hypothetical protein X975_04887, partial	Stegodyphus mimosarum
		R:GGGAGAGAATGTGTGAGAGTA	21	54.29	47.62
N00023	Ac_Uni_000226	F:GCACACAAGTCTCTTACGAAT	21	54.62	42.86	153	(CA)20	KFM60995.1	hypothetical protein X975_04887, partial	Stegodyphus mimosarum
		R:GACTGCTTGCTAAATGGAGTA	21	54.9	42.86
N00024	Ac_Uni_000226	F:GGCACTTTTACATCATCGTT	20	55.24	40	154	(GAAC)4	KFM60995.1	hypothetical protein X975_04887, partial	Stegodyphus mimosarum
		R:CTTGCAAACCTAATTTGTGAC	21	55.07	38.1
N00025	Ac_Uni_000226	F:GTGTATCTCACACCCACAAAC	21	55.33	47.62	170	(TCTG)5	KFM60995.1	hypothetical protein X975_04887, partial	Stegodyphus mimosarum
		R:GGGAGAGAGAGAGTCAGAGAG	21	54.84	57.14
N00026	Ac_Uni_000227	F:AGGTGAGTGGCACTTTTATTT	21	55.57	38.1	138	(CA)23	JAA63462.1	Putative syntaxin-binding protein 2, partial	Rhipicephalus pulchellus
		R:GCATGCTCTCTCTCTCTCTCT	21	55.65	52.38
N00027	Ac_Uni_000227	F:CTATTCACACACACACACACAC	22	54.79	45.45	150	(AG)29	JAA63462.1	Putative syntaxin-binding protein 2, partial	Rhipicephalus pulchellus
		R:ATTTTATGGTCTCAGTGTTGC	21	54.4	38.1
N00028	Ac_Uni_000227	F:GAATATAAGAAAGGCTTGCAC	21	53.58	38.1	151	(GTTC)4	JAA63462.1	Putative syntaxin-binding protein 2, partial	Rhipicephalus pulchellus
		R:TGTGGGATTGAGTGTATAACC	21	54.93	42.86
N00029	Ac_Uni_000247	F:AGTCAACAACCATCACATACC	21	54.81	42.86	144	(CTTT)4	No Match
		R:CAGTATAACACAACCCTGCAT	21	55.22	42.86
N00030	Ac_Uni_000275	F:TTATTCGGGCACTATTTACAA	21	55.15	33.33	152	(TC)28	EFN89819.1	hypothetical protein EAI_14009, partial	Harpegnathos saltator
		R:CTTAGCACAATCACAAATCCT	21	54.58	38.1
N00031	Ac_Uni_000291	F:CACAAACACTCTCTTCCTCAC	21	54.89	47.62	161	(AC)9	EZA51692.1	Acetylcholine receptor subunit alpha-like protein	Cerapachys biroi
		R:CAGGTATATGAGTGGAAATGC	21	54.78	42.86
N00032	Ac_Uni_000296	F:TTTTGTGGTCAGATCTTGTTC	21	55.26	38.1	148	(TCA)8	JAG90082.1	hypothetical protein, partial	Amblyomma americanum
		R:ATGAACAGACAAAACTGGAGA	21	54.83	38.1
N00033	Ac_Uni_000302	F:AAATTCTCTCTCTGTCCGTGT	21	55.53	42.86	137	(TC)9	No Match
		R:CTTAAGTGGAAATGGCTGATA	21	54.7	38.1
N00034	Ac_Uni_000309	F:GAACACATTTCCAGAAGAAAA	21	54.5	33.33	155	(GTT)7	No Match
		R:CCAGGAGTAAATAACTCAGCA	21	54.75	42.86
N00035	Ac_Uni_000321	F:AAAAGACATAGCACGACCAC	20	55.31	45	139	(AG)23	KFD46974.1	hypothetical protein M513_12164	Trichuris suis
		R:GTATTCCTGACCGTACTTCCT	21	54.94	47.62
N00036	Ac_Uni_000321	F:TACCAGCATCTGTGACAGTAA	21	54.34	42.86	155	(CAC)6	KFD46974.1	hypothetical protein M513_12164	Trichuris suis
		R:GATGATGATGAGGATGATGAG	21	55.3	42.86
N00037	Ac_Uni_000321	F:ATCATAACGATACACCACCAC	21	54.79	42.86	168	(CAT)14	KFD46974.1	hypothetical protein M513_12164	Trichuris suis
		R:GAAGGAGATGTTCTGGAGACT	21	54.99	47.62
N00038	Ac_Uni_000321	F:ATCATAACGATACACCACCAC	21	54.79	42.86	168	(TCA)6	KFD46974.1	hypothetical protein M513_12164	Trichuris suis
		R:GAAGGAGATGTTCTGGAGACT	21	54.99	47.62
N00039	Ac_Uni_000327	F:ATAATTCCGGAACTGAAGCTA	21	55.74	38.1	151	(TCA)5	No Match
		R:AATCATGACCTCTGCCCTAT	20	56.11	45
N00040	Ac_Uni_000329	F:ATTTCTCCAGAACCTCTTCAT	21	54.53	38.1	157	(GA)8	XP_011552918.1	PREDICTED: RNA-directed DNA polymerase from mobile element jockey-like	Plutella xylostella
		R:TCATTATCGATTGTGTGTGG	20	55.25	40
N00041	Ac_Uni_000342	F:GATGGTTTGTCTCATGAAATG	21	55.48	38.1	151	(TGA)5	JAB84356.1	putative atp synthase subunit a, partial	Ixodes ricinus
		R:ACTTGTCAAGGTAGCCTTTCT	21	54.9	42.86
N00042	Ac_Uni_000343	F:ATTCGACAACTATGCTGTGAC	21	55.32	42.86	152	(AC)6	CAX86545.1	unnamed protein product	Apis mellifera
		R:GAGACACTACGGAGAAGCAC	20	54.99	55
N00043	Ac_Uni_000343	F:ACCTACCTACCTACCTACCTACC	23	54.05	52.17	137	(CTGC)4	CAX86545.1	unnamed protein product	Apis mellifera
		R:CGTCTTGGAGCTGTAAGTTAG	21	54.59	47.62
N00044	Ac_Uni_000344	F:ATTCGACAACTATGCTGTGAC	21	55.32	42.86	152	(AC)6	CAX86545.1	unnamed protein product	Apis mellifera
		R:GAGACACTACGGAGAAGCAC	20	54.99	55
N00045	Ac_Uni_000358	F:GGGTAGACATCAAGGAGGTAT	21	54.69	47.62	169	(GT)8	No Match
		R:CTACACAACACGCTAAGGTCT	21	54.75	47.62
N00046	Ac_Uni_000358	F:GCCAAATCTGGTATAAGAGTG	21	54.11	42.86	174	(ACT)5	No Match
		R:GTGTCTAGGTCACACTTCGTG	21	55.76	52.38
N00047	Ac_Uni_000360	F:ATTTTACCATCCCTTGTTTTC	21	54.87	33.33	159	(TA)8	XP_005103417.1	PREDICTED: beta-lactamase domain-containing protein 2-like	Aplysia californica
		R:CGATCTCCTACGTGTGTTTTA	21	55.52	42.86
N00048	Ac_Uni_000364	F:GAGGAAGTGAAGAATGGAAGT	21	55.01	42.86	170	(AG)8	XP_005092495.1	PREDICTED: WD repeat-containing protein 16-like	Aplysia californica
		R:TTCCAGTTGTCTTTTCATTGT	21	54.85	33.33
N00049	Ac_Uni_000372	F:GCACACAGAAGCTTGTCTAAA	21	55.87	42.86	145	(AT)12	No Match
		R:TAGTTTAAATTGGACGCACAT	21	55.04	33.33
N00050	Ac_Uni_000372	F:TCTCCAGTTCTGTCTGTTCAT	21	54.8	42.86	162	(TA)8	No Match
		R:GATAATTGTGACTTTGCAGAAA	22	54.74	31.82
N00051	Ac_Uni_000372	F:TGTTGGCTCCTGAAGTAAATA	21	55.16	38.1	144	(ATC)5	No Match
		R:ATGAACAGACAGAACTGGAGA	21	54.8	42.86
N00052	Ac_Uni_000382	F:ACACCTGACACCACAAAATAA	21	55.51	38.1	156	(TTG)5	No Match
		R:GGACCTGCACCTTTATAAGAA	21	56.05	42.86
N00053	Ac_Uni_000389	F:TACTAAGTCCGCACATTGAAG	21	55.67	42.86	146	(GT)20	XP_001895056.1	Histidine-rich glycoprotein precursor	Brugia malayi
		R:TCTCTTTCACTCACACACACA	21	55.15	42.86
N00054	Ac_Uni_000389	F:TGAGTGAGTGTGTGTGTGAGT	21	54.86	47.62	126	(AG)9	XP_001895056.1	Histidine-rich glycoprotein precursor	Brugia malayi
		R:CATACATCAAGATCACAGCAA	21	54.7	38.1
N00055	Ac_Uni_000389	F:TCAGTATTGCTGTGATCTTGA	21	54.38	38.1	157	(TG)6	XP_001895056.1	Histidine-rich glycoprotein precursor	Brugia malayi
		R:AGTTCACACACCGAGAATACA	21	55.68	42.86
N00056	Ac_Uni_000389	F:CTAATCTGGAAGGTCACCAG	20	54.78	50	164	(GA)49	XP_001895056.1	Histidine-rich glycoprotein precursor	Brugia malayi
		R:TCCTCTGTCTCTCTCTGTCTG	21	54.64	52.38
N00057	Ac_Uni_000391	F:CGTTTAAATCGTATGGGTATG	21	54.88	38.1	155	(TG)15	XP_005102953.1	PREDICTED: RNA-directed DNA polymerase from mobile element jockey-like	Aplysia californica
		R:TAAATGCTTACCTACCTGCAA	21	55.36	38.1
N00058	Ac_Uni_000391	F:CAAGATGAGTGATAGAAAATGC	22	54.25	36.36	135	(TC)8	XP_005102953.1	PREDICTED: RNA-directed DNA polymerase from mobile element jockey-like	Aplysia californica
		R:GAGAGAGAGAGAGAGGCAGAC	21	55	57.14
N00059	Ac_Uni_000402	F:CATCAAAGCACAAGGATTAAC	21	54.99	38.1	175	(GTTA)4	No Match
		R:GATGACGATCTGTCGACTAAG	21	54.95	47.62
N00060	Ac_Uni_000410	F:GTCTATATTGTGCATGGGTTG	21	55.55	42.86	149	(TG)8	No Match
		R:ACTGACAAAAGTGGTTCTTGA	21	54.92	38.1
N00061	Ac_Uni_000435	F:TTGGTATGCATGTATTTGTGA	21	55.03	33.33	150	(GT)6	EZA51692.1	Acetylcholine receptor subunit alpha-like protein	Cerapachys biroi
		R:ACTATCACATTATCCCACACC	21	53.84	42.86
N00062	Ac_Uni_000435	F:TCTCTCTTTCTCTCTGCCTCT	21	55.2	47.62	146	(CT)6	EZA51692.1	Acetylcholine receptor subunit alpha-like protein	Cerapachys biroi
		R:ACACACGAACTTTTCTACCAA	21	54.97	38.1
N00063	Ac_Uni_000435	F:TCTCTCTTTCTCTCTGCCTCT	21	55.2	47.62	146	(TC)7	EZA51692.1	Acetylcholine receptor subunit alpha-like protein	Cerapachys biroi
		R:ACACACGAACTTTTCTACCAA	21	54.97	38.1
N00064	Ac_Uni_000435	F:GAAAGGCTCAAATGTAAGACA	21	54.7	38.1	155	(GTTC)4	EZA51692.1	Acetylcholine receptor subunit alpha-like protein	Cerapachys biroi
		R:AGAGAGAGAGTGGAGAGATGG	21	55.15	52.38
N00065	Ac_Uni_000436	F:AGTAGACAACTCAGCAGCTTG	21	55.03	47.62	168	(CAA)6	No Match
		R:GCAGCTCTTATGGTAATTTCA	21	54.84	38.1
N00066	Ac_Uni_000438	F:AAAGCTCTGAAGCCCACT	18	55.05	50	145	(AGA)5	XP_005096343.1	PREDICTED: probable tubulin polyglutamylase TTLL9-like isoform X1	Aplysia californica
		R:TACCCTTAGAGTGCTGATCG	20	55.58	50
N00067	Ac_Uni_000440	F:TACACCGCTGTTATTTCTCAT	21	55.02	38.1	149	(AAAG)4	No Match
		R:AAGTAGCGGTGAATACAAGGT	21	55.6	42.86
N00068	Ac_Uni_000467	F:CGACTCCTTCGTGTAATTGTA	21	55.52	42.86	174	(AC)31	JAA66151.1	Putative t-cell receptor beta chain ana 11 brugia malayi t-cell receptor beta chain ana 11	Ixodes ricinus
		R:CGGAAGTTATATATGCGTTTT	21	53.96	33.33
N00069	Ac_Uni_000474	F:AAGACATTGTATGCCTATTCG	21	54.56	38.1	157	(GT)6	XP_011443069.1	PREDICTED: E3 ubiquitin-protein ligase RNF220-like isoform X1	Crassostrea gigas
		R:ATTGTCAATGAACGACTTGAA	21	55.73	33.33
N00070	Ac_Uni_000478	F:TCTTCCTCTGGTACAGTCTGA	21	54.99	47.62	152	(GA)32	JAB76014.1	putative transcriptional corepressor atrophin-1/drpla, partial	Ixodes ricinus
		R:CGATTATTGGTGAGCTACTGT	21	54.61	42.86
N00071	Ac_Uni_000485	F:AGACTTCAAACGGAGTTAAGG	21	55.31	42.86	153	(TCA)5	No Match
		R:CTGGAGAACCATGACCTCT	19	54.98	52.63
N00072	Ac_Uni_000489	F:TGTCACAGCAGTGTTATTGAG	21	54.85	42.86	160	(TTGT)4	No Match
		R:CTGCTGGATCTTTAACAAACA	21	55.64	38.1
N00073	Ac_Uni_000491	F:ACCAGACTCTGACATCTGCTA	21	55.02	47.62	147	(TC)7	XP_005104049.1	PREDICTED: high mobility group protein DSP1-like isoform X1	Aplysia californica
		R:CACAAACCTCAAACGTAGAAA	21	55.56	38.1
N00074	Ac_Uni_000491	F:CATACATAAAATGAGGGTGGT	21	54.08	38.1	150	(TCA)5	XP_005104049.1	PREDICTED: high mobility group protein DSP1-like isoform X1	Aplysia californica
		R:GATGATGAAGATGATGACGAC	21	55.38	42.86
N00075	Ac_Uni_000495	F:TGTTCTGTATGGCTATTCCTG	21	55.44	42.86	155	(TGAT)5	No Match
		R:GTCTGTTGAGAGGGACTGAG	20	54.76	55
N00076	Ac_Uni_000508	F:GACAAAATTGGTGGTGTAGTC	21	54.54	42.86	148	(AGA)24	JAG89607.1	hypothetical protein, partial	Amblyomma americanum
		R:GACCCTGAAGGTATTGGTTAT	21	54.72	42.86
N00077	Ac_Uni_000524	F:TCCAACTTTCTAAGCAATGAA	21	55.29	33.33	143	(AAT)5	XP_005111546.1	PREDICTED: NF-kappa-B inhibitor cactus-like	Aplysia californica
		R:GTTCAAGCAATGACAAGTGTT	21	55.37	38.1
N00078	Ac_Uni_000527	F:GCAAATACAGAGAGGCTTACA	21	54.9	42.86	170	(AGA)5	KDR22392.1	hypothetical protein L798_02483	Zootermopsis nevadensis
		R:TCATGATCAACTGAAGCTTTG	21	56.5	38.1
N00079	Ac_Uni_000536	F:CATAGGAACTTGCAAGAAAAC	21	54.32	38.1	143	(ATG)5	No Match
		R:GACCAGCACTTTTATTTTGTG	21	55.07	38.1
N00080	Ac_Uni_000543	F:AGTTGCAGGTTATTGATGACT	21	53.97	38.1	160	(CA)8	No Match
		R:AGCTGAATTACGTTGTTGAAA	21	55.23	33.33
N00081	Ac_Uni_000546	F:TCATCATGCTGCTAAACTAGA	21	53.84	38.1	127	(CAT)5	No Match
		R:CACATGTTGATACATGCTGTT	21	54.46	38.1
N00082	Ac_Uni_000548	F:AACAGACAAAACTGGAGAACC	21	55.87	42.86	150	(GAT)7	XP_005108285.1	PREDICTED: uncharacterized protein DDB_G0271670-like	Aplysia californica
		R:CAGCATGTTACTGGAAAAGTT	21	54.66	38.1
N00083	Ac_Uni_000555	F:GAGACAATGTTGGATAGCTTG	21	54.97	42.86	160	(AAG)5	KDR18919.1	hypothetical protein L798_06657, partial	Zootermopsis nevadensis
		R:TCCTCATTTCGTATCATCATT	21	54.66	33.33
N00084	Ac_Uni_000556	F:AAAACGGAACTAACAAACACA	21	54.99	33.33	167	(TG)9	XP_011551370.1	PREDICTED: uncharacterized protein LOC105383055	Plutella xylostella
		R:ATTCTCACTCCGTTGTTTCTC	21	55.95	42.86
N00085	Ac_Uni_000556	F:CTGTTGATCGTGTTAAATGGT	21	55.18	38.1	150	(ATG)6	XP_011551370.1	PREDICTED: uncharacterized protein LOC105383055	Plutella xylostella
		R:GATGAGAATACAATGGGCATA	21	55.11	38.1
N00086	Ac_Uni_000558	F:CAATGTCAAACGATGATTGTA	21	54.56	33.33	150	(TG)25	JAA66151.1	Putative t-cell receptor beta chain ana 11 brugia malayi t-cell receptor beta chain ana 11	Ixodes ricinus
		R:GTGCCATCATCTAACCAGATA	21	55.18	42.86
N00087	Ac_Uni_000559	F:TACCGGTCTTTTATGTAGCAG	21	54.81	42.86	151	(TGCCA)4	No Match
		R:CTCAGTCAGGTGGGTAATAAA	21	54.43	42.86
N00088	Ac_Uni_000563	F:CTTAACTGACTTCGTGATTCG	21	55.23	42.86	161	(TGAT)6	AAX34045.1	Mal s 6 allergen	Suidasia medanensis
		R:GCCGTGACGTCAATTCTTA	19	57.26	47.37
N00089	Ac_Uni_000570	F:GCATGGCATAGTTGAGATAAG	21	55.1	42.86	166	(GAT)6	No Match
		R:ACCGACATATGTGGAGAAGTA	21	54.67	42.86
N00090	Ac_Uni_000598	F:GTCAACACTCATCTTCCAGAG	21	54.8	47.62	147	(AACC)4	No Match
		R:GTTTATGAGAAATTGCACAGC	21	55.14	38.1
N00091	Ac_Uni_000603	F:GTTCTTCTCCCTCCATTGTT	20	55.7	45	181	(TC)6	XP_011416734.1	PREDICTED: solute carrier family 28 member 3-like	Crassostrea gigas
		R:CACAAACTCTCTCCTTCCAG	20	54.98	50
N00092	Ac_Uni_000609	F:TCCAATAAAAGTCAGATAGCC	21	53.79	38.1	151	(CATCT)4	No Match
		R:GGATTTGAGAGCTATGACCTT	21	55.14	42.86
N00093	Ac_Uni_000615	F:CATGAATGGTAATTGTCTTCC	21	54.58	38.1	149	(TG)9	No Match
		R:AAGAAGCGAAAGTATATGAGGA	22	55.1	36.36
N00094	Ac_Uni_000615	F:ATACCATCTGGGCATATAAGA	21	53.86	38.1	145	(CTT)5	No Match
		R:TGACATTGTAAACATTCGAGA	21	54.25	33.33
N00095	Ac_Uni_000618	F:CAGTACCTTGTTCCCATACTG	21	54.77	47.62	144	(ATG)5	AAY81965.1	importin beta 1	Aplysia californica
		R:CACATATGGAACGACATCATC	21	56.26	42.86
N00096	Ac_Uni_000634	F:ACAAACGAGCGATAATTGTT	20	55	35	147	(TTA)21	XP_003137385.1	hypothetical protein LOAG_01799, partial	Loa loa
		R:ACATTACCATCATTACCACCA	21	55.23	38.1
N00097	Ac_Uni_000634	F:GTAAAAGTGGCTGTACTGGTG	21	55.01	47.62	148	(TCT)5	XP_003137385.1	hypothetical protein LOAG_01799, partial	Loa loa
		R:GCTGTTGGCAGACATATTAAC	21	55.01	42.86
N00098	Ac_Uni_000634	F:CTCAGATTTGATTCCTTTTCC	21	55.52	38.1	145	(TTG)6	XP_003137385.1	hypothetical protein LOAG_01799, partial	Loa loa
		R:AAATATCCCAATGTCAGTCAG	21	54.16	38.1
N00099	Ac_Uni_000645	F:GCCTAATTTGTAACCCTTTTC	21	54.81	38.1	164	(GTTC)6	No Match
		R:TTCAGGGGATTTAATTGACTT	21	55.4	33.33
N00100	Ac_Uni_000655	F:TTATAGCTTCTGGGTTTGAAT	21	53.44	33.33	154	(CT)23	XP_008477442.1	PREDICTED: UDP-glucuronosyltransferase 2A1-like	Diaphorina citri
		R:AAGATTCACAGCACTTATTCG	21	54.74	38.1
N00101	Ac_Uni_000667	F:TGAGCAGCCTTGTGATATAAA	21	56.16	38.1	148	(TGA)5	XP_005092146.1	PREDICTED: protein SHQ1 homolog	Aplysia californica
		R:TAAATGACAGGGTGATTCATT	21	54.58	33.33
N00102	Ac_Uni_000685	F:AGCTTTGACTGTTGTACATGG	21	55.42	42.86	110	(AAG)5	XP_005093725.1	PREDICTED: conserved oligomeric Golgi complex subunit 6-like	Aplysia californica
		R:CGGCATTAATTCTTAGTCAAA	21	54.88	33.33
N00103	Ac_Uni_000698	F:AATTTACTGAACAGCAGCAAC	21	54.81	38.1	141	(GA)6	KFD46974.1	hypothetical protein M513_12164	Trichuris suis
		R:GGGTTCTGGGTTATTTCTCTA	21	55.01	42.86
N00104	Ac_Uni_000698	F:CACCACCACCACCATAAT	18	54.68	50	122	(CAC)5	KFD46974.1	hypothetical protein M513_12164	Trichuris suis
		R:AGTGGTGATGATGAAGATGAG	21	55.03	42.86
N00105	Ac_Uni_000698	F:TCATCACCATTAATCCTACCA	21	55.45	38.1	155	(TCA)5	KFD46974.1	hypothetical protein M513_12164	Trichuris suis
		R:CCTGCTCATGATGTTGATAAT	21	55.18	38.1
N00106	Ac_Uni_000703	F:TAAAAAGTGGGAATGTGACAG	21	55.32	38.1	150	(GTT)16	JAG92157.1	putative serine/threonine-protein kinase	Amblyomma americanum
		R:AAACATCCCTGATAGATGACA	21	54.55	38.1
N00107	Ac_Uni_000711	F:TACAAGAATGGGAGTGAAAAA	21	54.97	33.33	143	(GAT)5	JAG65549.1	hypothetical protein, partial	Lygus hesperus
		R:AAGTCATGGATCAAGTGTGTC	21	54.93	42.86
N00108	Ac_Uni_000721	F:GACACCAAATATCCAATGTCA	21	55.78	38.1	152	(ACA)6	XP_005109384.1	PREDICTED: uncharacterized protein LOC101846099	Aplysia californica
		R:TGGCTGAATATAAAGGTGCTA	21	55.28	38.1
N00109	Ac_Uni_000730	F:GTATGCATCTTATGGTCCTGA	21	55.18	42.86	151	(TCA)6	XP_011413610.1	PREDICTED: U1 small nuclear ribonucleoprotein 70 kDa-like isoform X2	Crassostrea gigas
		R:ATGAACAGACAAAACTGGAGA	21	54.83	38.1
N00110	Ac_Uni_000731	F:ATGAACAGACAAAACTGGAGA	21	54.83	38.1	151	(ATG)6	XP_005096449.1	PREDICTED: uncharacterized protein LOC101861117	Aplysia californica
		R:GTATGCATCTTATGGTCCTGA	21	55.18	42.86
N00111	Ac_Uni_000732	F:ATCAGATGGGATTGTTTGTAA	21	54.58	33.33	153	(AG)11	XP_009062048.1	hypothetical protein LOTGIDRAFT_107347	Lottia gigantea
		R:AGCATGCATAAAATACGATTC	21	54.65	33.33
N00112	Ac_Uni_000739	F:ATATCGGAGACATCAATCACA	21	55.43	38.1	155	(GT)7	KKA64789.1	hypothetical protein PRIPAC_11722, partial	Pristionchus pacificus
		R:GGAAGGGAAACCTAGTCTGTA	21	55.07	47.62
N00113	Ac_Uni_000749	F:TCACGGTCAGGTATAAGATTG	21	55.28	42.86	145	(GAT)8	No Match
		R:CACAAATCTGTCAAATGGAAT	21	55.06	33.33
N00114	Ac_Uni_000749	F:GCTTCTATTTTGTCAGGAACA	21	54.7	38.1	150	(GTTA)4	No Match
		R:CGAATATACTCAAGGGGATG	20	54.7	45
N00115	Ac_Uni_000769	F:CAGTGGATTTTGGTTGTATGT	21	55.02	38.1	146	(TTG)5	XP_005100430.1	PREDICTED: protein FAM221B-like	Aplysia californica
		R:CCCAATCATAATAAGTAGCTCAG	23	55.03	39.13
N00116	Ac_Uni_000775	F:AGACATGCTGTGTCCTCTTTA	21	55.04	42.86	150	(AT)7	No Match
		R:TTGCCATGCAGTAGTAAAAAT	21	55.2	33.33
N00117	Ac_Uni_000777	F:GTGAACTCAAACGAAATTCTG	21	55.02	38.1	153	(CA)7	No Match
		R:TCACTGTGTATTGACGTGATG	21	55.43	42.86
N00118	Ac_Uni_000791	F:ATTGGTTGTACACGGAATAGA	21	54.7	38.1	176	(AAG)5	No Match
		R:TTCCAGTATGCCACATAAACT	21	54.86	38.1
N00119	Ac_Uni_000836	F:GTGACAACTGAAAAGATCTGC	21	54.99	42.86	167	(TGA)6	XP_009057374.1	hypothetical protein LOTGIDRAFT_204097	Lottia gigantea
		R:ACTGATGTTTTAAAGGGAAGC	21	55.23	38.1
N00120	Ac_Uni_000862	F:GGAACATAACCCTTACTTGGT	21	54.8	42.86	139	(ATC)5	No Match
		R:GCATAAACAAGACAGGAACAC	21	54.88	42.86
N00121	Ac_Uni_000872	F:TAAGTGCACGCACTCAGATA	20	55.59	45	142	(TCAA)4	XP_008477442.1	PREDICTED: UDP-glucuronosyltransferase 2A1-like	Diaphorina citri
		R:TCAAGAGGTGGACAAACATAG	21	55.31	42.86
N00122	Ac_Uni_000877	F:GAAATTACTCGAAACGTGCTA	21	54.92	38.1	153	(TTA)6	EHJ70865.1	endonuclease-reverse transcriptase	Danaus plexippus
		R:AATCACTCACTGTGCTTCGT	20	55.83	45
N00123	Ac_Uni_000877	F:CCAAGATTATAGGTGTGTTGG	21	54.72	42.86	149	(AGCA)4	EHJ70865.1	endonuclease-reverse transcriptase	Danaus plexippus
		R:AACTGCATGAAGTGTGTTACC	21	55.24	42.86
N00124	Ac_Uni_000885	F:ATTGGTTGTACACGGGATAG	20	54.96	45	178	(AAG)6	No Match
		R:TTGTAAGCCATCTACTTGCAT	21	55.18	38.1
N00125	Ac_Uni_000908	F:AGTATTGATTTGCATTCATGG	21	55.19	33.33	151	(TTC)5	No Match
		R:GCATGGACTGTAAGAAGAAGA	21	54.67	42.86
N00126	Ac_Uni_000910	F:CAGTCAACTCTGAAGGATGTT	21	54.39	42.86	146	(TTC)5	XP_005095611.1	PREDICTED: uncharacterized protein LOC101862106	Aplysia californica
		R:CTTCATTCCAAGCTATATGGA	21	54.61	38.1
N00127	Ac_Uni_000924	F:AGTAGACAACTCAGCAGCTTG	21	55.03	47.62	131	(CAA)5	No Match
		R:TGACTGGAGTTGGAAATCTTA	21	54.95	38.1
N00128	Ac_Uni_000930	F:AGATGTCCAACATTGCTCTC	20	55.18	45	189	(TG)21	XP_001891750.1	T-cell receptor beta chain ANA 11, partial	Brugia malayi
		R:TGTTTTGGACACACACACATA	21	55.8	38.1
N00129	Ac_Uni_000935	F:TTGGCTTTTACAGCATTAGAC	21	54.92	38.1	159	(CA)7	XP_011442861.1	PREDICTED: leucine-rich repeat-containing protein 59-like	Crassostrea gigas
		R:TTATGCTAACCTGCAACTGAT	21	55.18	38.1
N00130	Ac_Uni_000936	F:TTGGCTTTTACAGCATTAGAC	21	54.92	38.1	159	(CA)7	XP_011442861.1	PREDICTED: leucine-rich repeat-containing protein 59-like	Crassostrea gigas
		R:TTATGCTAACCTGCAACTGAT	21	55.18	38.1
N00131	Ac_Uni_000938	F:GGAAATGTGATAGCGTAATTG	21	54.96	38.1	143	(TCA)5	XP_005112050.1	PREDICTED: ubiquitin-like protein 3-like	Aplysia californica
		R:ATGAACAAGACAGGAACACAC	21	55.02	42.86
N00132	Ac_Uni_000943	F:TAACAAGAGGCTGGTAAACAT	21	54.2	38.1	158	(GT)6	No Match
		R:GAAGGAGAAGATTGAATAGGC	21	54.8	42.86
N00133	Ac_Uni_000944	F:TAACAAGAGGCTGGTAAACAT	21	54.2	38.1	158	(GT)6	No Match
		R:GAAGGAGAAGATTGAATAGGC	21	54.8	42.86
N00134	Ac_Uni_000954	F:TTGACTTATGGTTTACCAAGC	21	54.61	38.1	168	(TC)21	XP_005095607.1	PREDICTED: RNA-directed DNA polymerase from mobile element jockey-like	Aplysia californica
		R:TACAGACTTCATCCCAGTGAC	21	55.11	47.62
N00135	Ac_Uni_000954	F:CCGTAATTGTTTCATACTTCC	21	54	38.1	155	(CA)25	XP_005095607.1	PREDICTED: RNA-directed DNA polymerase from mobile element jockey-like	Aplysia californica
		R:CAAAAATTAGTCTCGGACCTT	21	55.24	38.1
N00136	Ac_Uni_000958	F:GAAGGTGTTGTTGATGTTGTT	21	55.04	38.1	150	(ATC)5	KFM60447.1	Zinc finger protein 182, partial	Stegodyphus mimosarum
		R:GTAATGTGAGGCTGCATAAGA	21	55.59	42.86
N00137	Ac_Uni_000973	F:TCCTGATGATGCTATGAAAAT	21	54.82	33.33	143	(ATC)6	AGZ84231.1	transposase, partial	Pugilina cochlidium
		R:ACAAAACTGGAGAACCATGA	20	55.55	40
N00138	Ac_Uni_000976	F:GGATAGCACTGAAGTCATCAA	21	55.38	42.86	169	(CAA)6	XP_005090999.1	PREDICTED: kelch-like protein 29-like	Aplysia californica
		R:CTTCGTCGACTCACTCACTC	20	55.99	55
N00139	Ac_Uni_000977	F:AAGTGTGTACCACTGGTCATT	21	54.46	42.86	142	(TA)7	No Match
		R:TGTGGGACAGTACAGTATGAA	21	53.98	42.86
N00140	Ac_Uni_000992	F:TCGTCCAATAGTTTGATGAAG	21	55.4	38.1	149	(AT)7	No Match
		R:ACCAGTCACCAAAGGTACAG	20	55.05	50
N00141	Ac_Uni_000998	F:AACTTAAGCCGATGAAGAAAT	21	54.93	33.33	152	(GA)6	ABO40828.1	gram-negative bacteria binding protein	Biomphalaria glabrata
		R:GTCTGGGAGAGGAGACTGTAG	21	55.54	57.14
N00142	Ac_Uni_001005	F:CAAGACAGATGATGGAAAGAG	21	54.92	42.86	155	(CTT)5	JAG21222.1	Ribonuclease H, partial	Lygus hesperus
		R:CATGATAACCAACGCAACAT	20	56.94	40
N00143	Ac_Uni_001018	F:GAAAATGCTGATGTTGTTGTAG	22	55.08	36.36	137	(GTT)8	XP_005107093.1	PREDICTED: uncharacterized protein LOC101846087	Aplysia californica
		R:GACCAGGGTCAAGAGAGTATT	21	54.88	47.62
N00144	Ac_Uni_001023	F:CAAAGTCAACACTTCCAATTT	21	54.46	33.33	152	(AT)10	No Match
		R:GATCATTGTCAACAGGTGAAT	21	54.86	38.1
N00145	Ac_Uni_001031	F:ACTTACTTGCTGTTAGCACGA	21	55.49	42.86	151	(GT)7	CAA51233.1	RAB1	Lymnaea stagnalis
		R:GGTACATTTGAAAGAATTTGC	21	54.11	33.33
N00146	Ac_Uni_001040	F:TAAACATTCGAGAAGTGATCG	21	55.56	38.1	153	(AAG)6	XP_003150557.1	hypothetical protein LOAG_15015, partial	Loa loa
		R:GCTTTTGCATTTAAAAGACTTC	22	55.29	31.82
N00147	Ac_Uni_001041	F:CACTTTTGTTTGTTCTCTGCT	21	54.85	38.1	154	(CA)8	XP_005102325.1	PREDICTED: probable pyruvate dehydrogenase E1 component subunit alpha, mitochondrial-like	Aplysia californica
		R:TCCTCACTGATTTTAGTTTGC	21	54.7	38.1
N00148	Ac_Uni_001042	F:CACCACCTCCACCACTAC	18	54.4	61.11	193	(CCA)5	XP_002408083.1	hypothetical protein IscW_ISCW009696, partial	Ixodes scapularis
		R:GGTGATTGTGGCAGTAGC	18	54.89	55.56
N00149	Ac_Uni_001042	F:CCACAATCACCACTACCTCTA	21	55.18	47.62	155	(ACC)6	XP_002408083.1	hypothetical protein IscW_ISCW009696, partial	Ixodes scapularis
		R:ATGTGTCACGGAGATAAAGAA	21	54.8	38.1
N00150	Ac_Uni_001048	F:TTCATGTGTCGTCTGTTTATG	21	54.61	38.1	147	(CTT)6	XP_005104784.1	PREDICTED: MFS-type transporter SLC18B1-like isoform X1	Aplysia californica
		R:CTAGAGACACTCGGAAATGTG	21	55.05	47.62
N00151	Ac_Uni_001051	F:ATAGCACGACCACAAATCTC	20	55.23	45	179	(AG)10	No Match
		R:ACAAGCTGTACGTTACCAAAG	21	54.78	42.86
N00152	Ac_Uni_001052	F:ATAGCACGACCACAAATCTC	20	55.23	45	179	(AG)10	No Match
		R:ACAAGCTGTACGTTACCAAAG	21	54.78	42.86
N00153	Ac_Uni_001070	F:AACTAGAGACACTCGGAAACG	21	56.22	47.62	151	(GAA)5	XP_008183335.1	PREDICTED: spindle assembly abnormal protein 6 homolog isoform X2	Acyrthosiphon pisum
		R:GAGCAAGACACAGCTGATAAC	21	55.19	47.62
N00154	Ac_Uni_001079	F:AGTGGGGAAGGTAGAAAGATA	21	54.61	42.86	152	(GA)8	No Match
		R:TATTTTGTTTTCTCTGCCTGA	21	55.29	33.33
N00155	Ac_Uni_001079	F:TTGACTTTCCTGTCTTACTGC	21	54.76	42.86	144	(TC)9	No Match
		R:GAGTGGGGAAGTCTTTGTC	19	54.49	52.63
N00156	Ac_Uni_001083	F:ACTCAATAATGCTGGTTTCCT	21	55.5	38.1	146	(AG)8	No Match
		R:CTGCATTATCATGTAGGATGG	21	55.65	42.86
N00157	Ac_Uni_001086	F:CGAAGAGATGACAAAATCACT	21	54.5	38.1	158	(CAAA)6	No Match
		R:CAACCACTCATAATCTTTCCA	21	55.24	38.1
N00158	Ac_Uni_001122	F:AGAAATGATTGGTTGTACACG	21	55.18	38.1	147	(AAG)6	No Match
		R:CGAACATGTCGCAGTAGTATC	21	55.96	47.62
N00159	Ac_Uni_001134	F:TGCATGAGTGTGTGTGTAGAT	21	54.95	42.86	169	(AC)6	No Match
		R:CACACGCACATTACTTACTTTT	22	54.82	36.36
N00160	Ac_Uni_001199	F:GTATTTGTTCGTGCACTGTTT	21	55.41	38.1	144	(ATAA)4	No Match
		R:ATAAAGCACAAATGCCATAAC	21	54.58	33.33
N00161	Ac_Uni_001200	F:CAGACTGTAGCGGAAGTAAGA	21	54.97	47.62	140	(TG)8	XP_009048646.1	hypothetical protein LOTGIDRAFT_112517, partial	Lottia gigantea
		R:CACTGCCCAATTATCTATCAA	21	55.36	38.1
N00162	Ac_Uni_001202	F:AGCGGAAGTAAGACAATTACA	21	54.36	38.1	160	(GA)15	XP_009048646.1	hypothetical protein LOTGIDRAFT_112517, partial	Lottia gigantea
		R:AAGATAATTACCCACCTGGAC	21	54.72	42.86
N00163	Ac_Uni_001203	F:CCGCATAATACACACCAATAC	21	55.59	42.86	140	(ATC)7	XP_009053405.1	hypothetical protein LOTGIDRAFT_144349, partial	Lottia gigantea
		R:GATGTGAGCTGATTTTCAAAC	21	54.92	38.1
N00164	Ac_Uni_001203	F:CCGCATAATACACACCAATAC	21	55.59	42.86	140	(TCA)5	XP_009053405.1	hypothetical protein LOTGIDRAFT_144349, partial	Lottia gigantea
		R:GATGTGAGCTGATTTTCAAAC	21	54.92	38.1
N00165	Ac_Uni_001203	F:TTCTCTTTCTATTGCTGTTCG	21	55.04	38.1	148	(CGAA)5	XP_009053405.1	hypothetical protein LOTGIDRAFT_144349, partial	Lottia gigantea
		R:ACGTGAATCTACCATGCATAC	21	55.12	42.86
N00166	Ac_Uni_001203	F:TCATCAACATTCCAAAATAGC	21	55.32	33.33	139	(GACA)5	XP_009053405.1	hypothetical protein LOTGIDRAFT_144349, partial	Lottia gigantea
		R:TCTCTGTGTTTCTGTCTGTCC	21	55.33	47.62
N00167	Ac_Uni_001214	F:ACGTTGAGAGAGTCAACCTATT	22	54.75	40.91	151	(AC)25	AIJ27486.1	endonuclease-reverse transcriptase	Eyprepocnemis plorans plorans
		R:TTAGTCCAGTGGTATGGTTGT	21	54.59	42.86
N00168	Ac_Uni_001238	F:ATACAATGAAAGTGGCAAAAG	21	54.61	33.33	152	(AC)20	XP_002060510.1	GJ22503, partial	Drosophila virilis
		R:CAGAATTGTCTTTGTCTCTGG	21	55.01	42.86
N00169	Ac_Uni_001238	F:CGAATATACTCAAGGGGATCT	21	54.97	42.86	146	(ACTA)4	XP_002060510.1	GJ22503, partial	Drosophila virilis
		R:TTTTCAAGCAGCTCTATCATC	21	54.94	38.1
N00170	Ac_Uni_001251	F:AGATGTGGTTTCACAGAAGAA	21	54.83	38.1	143	(AAG)5	No Match
		R:CACCATCACAGTAAATGGAGT	21	55	42.86
N00171	Ac_Uni_001252	F:ACGTTGGATGCATAAGAGATA	21	54.94	38.1	146	(CT)10	No Match
		R:AGAGGTAATTGCTTCTCGAAC	21	55.37	42.86
N00172	Ac_Uni_001252	F:ATAAACGGTTTGTGACTCAAG	21	54.5	38.1	152	(CT)10	No Match
		R:TGCAATAGATCATAGTGCTCA	21	54.54	38.1
N00173	Ac_Uni_001252	F:ATCCCGCAGTTAATGAGTTA	20	54.93	40	156	(AT)6	No Match
		R:TATTTTTGGGCTGACATACAC	21	55.27	38.1
N00174	Ac_Uni_001263	F:ACAGTTTTGTGTTTGCTCAAT	21	54.96	33.33	166	(GTT)9	KDR23403.1	Histone-lysine N-methyltransferase SETMAR	Zootermopsis nevadensis
		R:AGTAGACAACTCAGCAGCTTG	21	55.03	47.62
N00175	Ac_Uni_001272	F:GCATAATAACCAACGCTACAT	21	54.61	38.1	156	(AAG)6	No Match
		R:ACAGTTTTGTCTTCGTTCAAG	21	54.68	38.1
N00176	Ac_Uni_001281	F:GCACAGTTCTACTTCAACCAC	21	54.94	47.62	167	(AT)8	XP_005106081.1	PREDICTED: 28S ribosomal protein S2, mitochondrial-like	Aplysia californica
		R:CCCAGTGGGAAGTAACTAAAT	21	54.97	42.86
N00177	Ac_Uni_001283	F:GCCTTAGTTGGGAGAAGTAAC	21	54.84	47.62	144	(AT)6	JAG01707.1	Putative uncharacterized transposon-derived protein F52C9.6, partial	Lygus hesperus
		R:AGCTCATTAACACAAGGGAAT	21	55.5	38.1
N00178	Ac_Uni_001293	F:ACGCACAGACTCTTACGAATA	21	55.25	42.86	150	(AC)12	JAA64833.1	Putative integrin beta-like 1, partial	Rhipicephalus pulchellus
		R:GTTAATGTGCTTGTGGAGATG	21	55.76	42.86
N00179	Ac_Uni_001293	F:TGACTTAGGCAGACACCTCT	20	55	50	134	(GAAC)4	JAA64833.1	Putative integrin beta-like 1, partial	Rhipicephalus pulchellus
		R:GTGACCCTTTGGAAATAAAGT	21	54.92	38.1
N00180	Ac_Uni_001298	F:ACATGTCTCACTTCCATCAAC	21	54.93	42.86	150	(AC)6	XP_005095019.1	PREDICTED: putative GPI-anchored protein PB15E9.01c-like	Aplysia californica
		R:CCTGTCTGTGTCTGTGTCTG	20	54.96	55
N00181	Ac_Uni_001311	F:TGCTGTCTGGTCTTCTTACTC	21	54.73	47.62	153	(AG)6	No Match
		R:CCAACTGTTGAAAATTGTAGA	21	53.02	33.33
N00182	Ac_Uni_001320	F:CCATGTTGGTTTCTTGAAATA	21	55.25	33.33	158	(CAT)7	No Match
		R:AACATTGATCCAGAACATCAG	21	55.05	38.1
N00183	Ac_Uni_001343	F:CGTGTTGTGTTTTTCCAGTAT	21	55.26	38.1	148	(TA)6	No Match
		R:CGAACTTTACTTCCCAGATTA	21	53.89	38.1
N00184	Ac_Uni_001357	F:GACCAGCAATAACTACGAGTG	21	55.09	47.62	144	(ATC)7	XP_005095704.1	PREDICTED: degenerin-like protein asic-1-like	Aplysia californica
		R:ACACACACAACTGGAGATCAT	21	55.32	42.86
N00185	Ac_Uni_001394	F:TGCCATTCTGAATAGAGAAGA	21	55.19	38.1	160	(TA)6	XP_005107003.1	PREDICTED: vacuolar protein sorting-associated protein 41 homolog	Aplysia californica
		R:CGTACTAGTGATTGTGGTCGT	21	55.29	47.62
N00186	Ac_Uni_001394	F:TGCCATTCTGAATAGAGAAGA	21	55.19	38.1	160	(AC)9	XP_005107003.1	PREDICTED: vacuolar protein sorting-associated protein 41 homolog	Aplysia californica
		R:CGTACTAGTGATTGTGGTCGT	21	55.29	47.62
N00187	Ac_Uni_001394	F:TCTGAAAGCTGAAGAACATCT	21	54.37	38.1	150	(GAT)5	XP_005107003.1	PREDICTED: vacuolar protein sorting-associated protein 41 homolog	Aplysia californica
		R:GCAGCATCTTTGTGAAGAATA	21	55.71	38.1
N00188	Ac_Uni_001409	F:GTCGTTGTTGTGTGTTTATCA	21	54.51	38.1	150	(TA)12	XP_005099167.1	PREDICTED: uncharacterized protein LOC101855102 isoform X2	Aplysia californica
		R:TCTCTCTCTCTCTCTCTCTCTCT	23	52.68	47.83
N00189	Ac_Uni_001409	F:AGGTGCTGCTGGATCTTT	18	55.81	50	114	(AAC)5	XP_005099167.1	PREDICTED: uncharacterized protein LOC101855102 isoform X2	Aplysia californica
		R:GCATCCATTAGGCAAGTAAAT	21	55.99	38.1
N00190	Ac_Uni_001414	F:TCAACTAATGACTGCCTATCC	21	54.49	42.86	142	(AT)9	ADF18552.1	endonuclease-reverse transcriptase	Bombyx mori
		R:AATTCTAGGTCGTCTCTGGTC	21	55.04	47.62
N00191	Ac_Uni_001435	F:AGCTCATTAACACAAGGGAAT	21	55.5	38.1	144	(AT)6	XP_005113138.1	PREDICTED: surfeit locus protein 1-like	Aplysia californica
		R:GCCTTAGTTGGGAGAAGTAAC	21	54.84	47.62
N00192	Ac_Uni_001441	F:AAAATGACTATGCAGCTCAAC	21	54.73	38.1	155	(GA)11	No Match
		R:GAACTAAGATGGAGTCCTGGT	21	54.88	47.62
N00193	Ac_Uni_001441	F:GAAAGTTTTCAGTTTTGATTCC	22	54.8	31.82	143	(CT)10	No Match
		R:TTCGACCAGTCTTTATCAATG	21	55.4	38.1
N00194	Ac_Uni_001441	F:ATATATGCGCCTCTTTTGG	19	55.45	42.11	151	(GAT)5	No Match
		R:TATGCTTGTGTTGACCTTTCT	21	55.05	38.1
N00195	Ac_Uni_001445	F:AATCTTACTGTGCCTTTCAGA	21	54.28	38.1	150	(TCA)6	XP_005093654.1	PREDICTED: Golgi phosphoprotein 3-like	Aplysia californica
		R:TTCAGACAGGAAAACACATTT	21	54.85	33.33
N00196	Ac_Uni_001454	F:TTAAGACTGATTGGGCAGATA	21	55.08	38.1	138	(TG)6	XP_005111581.1	PREDICTED: Protein ADP-ribosylarginine hydrolase-like isoform X4	Aplysia californica
		R:TTTCTTTGTAAGCAGGTATGC	21	54.92	38.1
N00197	Ac_Uni_001473	F:ATAATTGGCGGTGTATTCAGT	21	56.19	38.1	165	(GAAA)4	No Match
		R:TAATGCAAATTGTAGGCTTTC	21	54.86	33.33
N00198	Ac_Uni_001487	F:TACCTATTTGATGTTGGCAAG	21	55.44	38.1	145	(AC)6	No Match
		R:CAGCAACCAATATCGTTAGAC	21	55.02	42.86
N00199	Ac_Uni_001503	F:ATAGGCTATGTCCATCACAGA	21	54.75	42.86	124	(CT)6	No Match
		R:GGTACAATGCAGTAACGGTAA	21	55.39	42.86
N00200	Ac_Uni_001505	F:CTTATGAAAGGAAACTCACCA	21	54.55	38.1	155	(AAG)7	No Match
		R:TACAGGAAGACTAGGCATGAG	21	54.72	47.62
N00201	Ac_Uni_001512	F:ATCTGAGCCATGATTTTGTAA	21	54.91	33.33	163	(TCT)7	AGM32267.1	fascin-like domain containing protein, partial	Coptotermes formosanus
		R:CAACATGGCATGGACTGTA	19	56.29	47.37
N00202	Ac_Uni_001528	F:TAACAAGCACAAGTTGATTGA	21	54.51	33.33	143	(TG)6	XP_009063010.1	hypothetical protein LOTGIDRAFT_129467, partial	Lottia gigantea
		R:TGCTTTCCATACATACACACA	21	55.09	38.1
N00203	Ac_Uni_001548	F:ATTGGTTGTACACGGGATAG	20	54.96	45	161	(AAG)5	XP_011444390.1	PREDICTED: probable U2 small nuclear ribonucleoprotein A'	Crassostrea gigas
		R:ATTTGTTACACTGACCACAGC	21	55.24	42.86
N00204	Ac_Uni_001549	F:ATTGGTTGTACACGGGATAG	20	54.96	45	161	(AAG)5	XP_011444390.1	PREDICTED: probable U2 small nuclear ribonucleoprotein A'	Crassostrea gigas
		R:ATTTGTTACACTGACCACAGC	21	55.24	42.86
N00205	Ac_Uni_001555	F:ACAATGTAAAACAACCCACAG	21	55.1	38.1	151	(AATG)4	No Match
		R:CACATCAATTTCTCTTCATGC	21	55.81	38.1
N00206	Ac_Uni_001556	F:CCTTCATTTCTGGACTTTACA	21	54.55	38.1	130	(ATC)6	XP_008477442.1	PREDICTED: UDP-glucuronosyltransferase 2A1-like	Diaphorina citri
		R:CATGACCTCTGCCCTATG	18	54.83	55.56
N00207	Ac_Uni_001562	F:TCTCTACAAGGGAAGAACACA	21	55.01	42.86	150	(TG)8	XP_005092736.1	PREDICTED: RNA-directed DNA polymerase from mobile element jockey-like	Aplysia californica
		R:ATACAGAAGCACCCACATACA	21	55.63	42.86
N00208	Ac_Uni_001565	F:TAAAACACGCATAAACTCTCC	21	54.77	38.1	148	(CA)6	XP_005102315.1	PREDICTED: lengsin-like	Aplysia californica
		R:AAATGGTTGCTTGTGTGTACT	21	54.83	38.1
N00209	Ac_Uni_001565	F:AGATCATTGGTGTTTCCTTCT	21	55.3	38.1	144	(GT)22	XP_005102315.1	PREDICTED: lengsin-like	Aplysia californica
		R:AATCCGAATCATTTACACACA	21	55.52	33.33
N00210	Ac_Uni_001565	F:GATTACGCGATTACGATACCT	21	56.02	42.86	155	(CT)35	XP_005102315.1	PREDICTED: lengsin-like	Aplysia californica
		R:GCCCCTAACTGACAGAATATAG	22	54.84	45.45
N00211	Ac_Uni_001565	F:TTATGGATTTATCCTTGTGCT	21	54.07	33.33	173	(CTT)17	XP_005102315.1	PREDICTED: lengsin-like	Aplysia californica
		R:ACAAAGGGAAGAAGGTAAAGA	21	54.82	38.1
N00212	Ac_Uni_001574	F:TACCTCGTCATCTCTACGAAA	21	55.15	42.86	130	(TCA)6	No Match
		R:CTGGAGAACCATGACCTCT	19	54.98	52.63
N00213	Ac_Uni_001577	F:CACCGATTTTCTTTTGATTGT	21	56.77	33.33	155	(TG)6	No Match
		R:TGGTACTTGTCAGGGTAAAGA	21	54.9	42.86
N00214	Ac_Uni_001600	F:TTCGAACAGATTTAGTGGTGT	21	54.89	38.1	152	(AAG)5	KFD46974.1	hypothetical protein M513_12164	Trichuris suis
		R:ATCATCATCCAAATCAGCAT	20	55.33	35
N00215	Ac_Uni_001600	F:TGATGATGAAGATGTTGTTGA	21	54.91	33.33	143	(GAT)12	KFD46974.1	hypothetical protein M513_12164	Trichuris suis
		R:CAATGCTGATAACAGGAAGTAA	22	54.79	36.36
N00216	Ac_Uni_001600	F:TGATGATGAAGATGTTGTTGA	21	54.91	33.33	143	(GTG)6	KFD46974.1	hypothetical protein M513_12164	Trichuris suis
		R:CAATGCTGATAACAGGAAGTAA	22	54.79	36.36
N00217	Ac_Uni_001604	F:CATTAATAATTGCTCCAATGC	21	55.06	33.33	152	(TCC)5	CAX46411.2	ABCB/P-glycoprotein-like protein	Mytilus galloprovincialis
		R:AAAAACTCCCAATCTTTTCAG	21	55.21	33.33
N00218	Ac_Uni_001613	F:TATGACCGCCTACACTTATCA	21	55.88	42.86	152	(TTGG)4	XP_005090977.1	PREDICTED: whirlin-like	Aplysia californica
		R:TGTACAGTATCCCTTGTCAGG	21	55.18	47.62
N00219	Ac_Uni_001615	F:AGACCTGGTTAATTTTCATGG	21	55.75	38.1	146	(TC)34	XP_005109070.1	PREDICTED: zinc finger CCCH domain-containing protein 13-like	Aplysia californica
		R:CAGGAGTCATAAGCGATTCTA	21	54.83	42.86
N00220	Ac_Uni_001629	F:TGCAAGCCCTATAGAATACAG	21	54.89	42.86	155	(TGAT)4	EFN85113.1	hypothetical protein EAI_14909, partial	Harpegnathos saltator
		R:TGTCACGTACAAGATACACTGA	22	54.27	40.91
N00221	Ac_Uni_001632	F:TGTACATAATCCCTACGAGGA	21	54.79	42.86	147	(CA)8	XP_005108595.1	PREDICTED: versicolorin reductase-like	Aplysia californica
		R:ATGAGTTTGTGTGTGTGTGTG	21	55.23	42.86
N00222	Ac_Uni_001632	F:TGTACATAATCCCTACGAGGA	21	54.79	42.86	147	(CA)10	XP_005108595.1	PREDICTED: versicolorin reductase-like	Aplysia californica
		R:ATGAGTTTGTGTGTGTGTGTG	21	55.23	42.86
N00223	Ac_Uni_001632	F:ATGGTTTTCATAACACCACAC	21	54.84	38.1	173	(AC)7	XP_005108595.1	PREDICTED: versicolorin reductase-like	Aplysia californica
		R:GTGTTTGTGCGTATGTATTTG	21	54.28	38.1
N00224	Ac_Uni_001632	F:ACACACACACAAATACGAACA	21	54.89	38.1	149	(AC)11	XP_005108595.1	PREDICTED: versicolorin reductase-like	Aplysia californica
		R:GACACGGGAACAATAGAGATA	21	54.32	42.86
N00225	Ac_Uni_001638	F:CAGTGTGTAGGTTTGTGTGTG	21	54.97	47.62	151	(AC)7	No Match
		R:ACTCCCAGATACAAGTCCAAT	21	55.17	42.86
N00226	Ac_Uni_001649	F:ATGTTCTATGAGGAGCAGCTT	21	55.81	42.86	158	(AGG)5	XP_005097613.1	PREDICTED: coiled-coil domain-containing protein 94-like	Aplysia californica
		R:CTCTCTTGCCTTAACCTCTTT	21	54.73	42.86
N00227	Ac_Uni_001678	F:ACACGTAATTCCAAACTCAGA	21	54.89	38.1	164	(TC)10	XP_005097592.1	PREDICTED: ragulator complex protein LAMTOR1-like	Aplysia californica
		R:ATGGTAACTAGCCTGGAAGAG	21	55.26	47.62
N00228	Ac_Uni_001692	F:CAACTTGAATATGTCGTGTCA	21	54.61	38.1	172	(CA)23	No Match
		R:GCATCTGCTTTAATTTCCTATC	22	55.03	36.36
N00229	Ac_Uni_001693	F:CAACTTGAATATGTCGTGTCA	21	54.61	38.1	172	(CA)23	No Match
		R:GCATCTGCTTTAATTTCCTATC	22	55.03	36.36
N00230	Ac_Uni_001701	F:GGAGTGGCATTGATATGATTA	21	55.11	38.1	125	(AC)6	No Match
		R:ACTACCAGCTCAAAACTTCAA	21	54.37	38.1
N00231	Ac_Uni_001704	F:AAAAAGGAACAACAAAGAACC	21	55.12	33.33	129	(TTTA)4	XP_005092852.1	PREDICTED: uncharacterized protein LOC101852004	Aplysia californica
		R:GCGTGCTGTTTATTTCTCTAA	21	55.08	38.1
N00232	Ac_Uni_001711	F:CATAACACAACCAAAATCCTT	21	54.29	33.33	148	(CT)8	XP_005113490.1	PREDICTED: coiled-coil domain-containing protein 51-like	Aplysia californica
		R:ATAGCACGACCACAAATCTC	20	55.23	45
N00233	Ac_Uni_001719	F:TCTGACATTGTTCACATTCAA	21	55	33.33	134	(AAG)15	JAG49326.1	hypothetical protein	Lygus hesperus
		R:TATGCAAGCTCATTCCTTTAC	21	54.84	38.1
N00234	Ac_Uni_001728	F:TCATGTGTTGGCAAAAGTTA	20	55.22	35	155	(AC)28	EYB95992.1	hypothetical protein Y032_0154g2974	Ancylostoma ceylanicum
		R:TCATTTGAGACTCTTGTGGAC	21	55.25	42.86
N00235	Ac_Uni_001753	F:AGTCAAGGTATCCCAGTGTTT	21	55.25	42.86	130	(TTC)6	No Match
		R:AAATGATTGGTTGTACACAGG	21	55.02	38.1
N00236	Ac_Uni_001753	F:TGGATTAAACCTCAAACCATA	21	54.78	33.33	142	(CAT)6	No Match
		R:CAGGACAGAAACACACATTTA	21	53.73	38.1
N00237	Ac_Uni_001762	F:AAAGTCTCAAAGCCCTAACTC	21	54.56	42.86	165	(CA)12	XP_005091409.1	PREDICTED: protein fem-1 homolog C-like	Aplysia californica
		R:CCATTTCATGTAACACTTTCG	21	55.77	38.1
N00238	Ac_Uni_001766	F:AGGCTCAAATGTGATACAAGA	21	54.97	38.1	149	(AACA)5	No Match
		R:AACTTGGTGTGTGGAAGAATA	21	54.72	38.1
N00239	Ac_Uni_001783	F:CACCATCACAGTAAATGGAGT	21	55	42.86	147	(CTT)5	XP_005092437.1	PREDICTED: uncharacterized protein LOC101854931	Aplysia californica
		R:GTGGAGATGTGGTTTTACAGA	21	55.13	42.86
N00240	Ac_Uni_001794	F:TTATGTGGCAGCATTTACTCT	21	55.18	38.1	181	(AC)6	No Match
		R:CTTCACAGTGGTTGTAATGGT	21	55.08	42.86
N00241	Ac_Uni_001820	F:TGACGAGTTCTGGTTTTAGTT	21	54.21	38.1	146	(CT)6	XP_005097398.1	PREDICTED: cell division cycle 5-like protein-like	Aplysia californica
		R:GGGCTATTCCAAAGAGATTAG	21	54.87	42.86
N00242	Ac_Uni_001820	F:CTCCAGGTAAGTCATTCTCCT	21	55.06	47.62	167	(TC)6	XP_005097398.1	PREDICTED: cell division cycle 5-like protein-like	Aplysia californica
		R:TGGATTTTATGACACATCACA	21	54.79	33.33
N00243	Ac_Uni_001829	F:CCACTGTTAAATTACTGCTGAA	22	54.87	36.36	150	(CAT)5	XP_009053276.1	hypothetical protein LOTGIDRAFT_214715	Lottia gigantea
		R:GGACTCAGAAAACCAAAGACT	21	55.09	42.86
N00244	Ac_Uni_001840	F:TAAAGCAAATAGACAGGCAAG	21	55.09	38.1	125	(TCT)6	XP_005111763.1	PREDICTED: glucose dehydrogenase [acceptor]-like	Aplysia californica
		R:AGAAATGATTGGTTGTACACG	21	55.18	38.1
N00245	Ac_Uni_001848	F:AGTAGACAACTCAGCAGCTTG	21	55.03	47.62	158	(CAA)6	No Match
		R:CCTGTAGAATGCTAACAGTGAA	22	54.85	40.91
N00246	Ac_Uni_001904	F:ATACATGTCGTTGCAGATGAT	21	55.54	38.1	161	(TGA)6	JAG65549.1	hypothetical protein, partial	Lygus hesperus
		R:CATATTGCCAAACTCTCAAAG	21	55.16	38.1
N00247	Ac_Uni_001910	F:TTTCATAACCAACTTTGGAAG	21	54.59	33.33	146	(GT)6	XP_001870067.1	hypothetical protein CpipJ_CPIJ019789	Culex quinquefasciatus
		R:ATGATCAATGTTACGCTGAAG	21	55.43	38.1
N00248	Ac_Uni_001934	F:CTACTCTTTATGCCTGCTGAG	21	54.66	47.62	162	(CTTT)4	No Match
		R:AATATTTGCAGTCACATCTGC	21	55.42	38.1
N00249	Ac_Uni_001942	F:ATGTACACGGCATCTATCAGT	21	54.7	42.86	152	(ATG)5	XP_005090915.1	PREDICTED: protocadherin Fat 4-like	Aplysia californica
		R:GTATCCATGGAAAAGCATGT	20	54.99	40
N00250	Ac_Uni_001947	F:AAAAGGTGAAAGGAGAAAAGA	21	54.94	33.33	150	(GAT)8	No Match
		R:CACTGGTTTTCGTAGTCACAT	21	55.25	42.86
N00251	Ac_Uni_001947	F:GTGGTCACTAACGTCGTATTC	21	54.75	47.62	161	(TAT)5	No Match
		R:TCCACTGTTATATATGTCATTCA	23	52.46	30.43
N00252	Ac_Uni_001966	F:CCAGTTGTTATTGTGGAGTTG	21	55.69	42.86	148	(TCT)5	No Match
		R:TGGTTGTACACGGGATATAAG	21	55.16	42.86
N00253	Ac_Uni_001980	F:GCATCAAAATGTTCAGTTCTC	21	54.92	38.1	145	(TAAT)6	XP_005112255.1	PREDICTED: ubiquitin-conjugating enzyme E2-17 kDa-like	Aplysia californica
		R:AAAAGAGACATGGAGAAAAGC	21	55.34	38.1
N00254	Ac_Uni_002000	F:AGGAAGTCAAAGGATTGTTTT	21	54.65	33.33	147	(TA)7	No Match
		R:TGGGCACCAGAATATATAGAA	21	54.9	38.1
N00255	Ac_Uni_002000	F:CTGGAGAACCATGACCTCT	19	54.98	52.63	114	(GAT)7	No Match
		R:TCAAGTGACATTCTGTGTTCA	21	55.07	38.1
N00256	Ac_Uni_002001	F:TAACGCTAAACAGGATGAGAC	21	54.74	42.86	155	(TGTT)5	No Match
		R:ATGTTTACGAGGTTCAGGTTC	21	55.82	42.86
N00257	Ac_Uni_002012	F:GTTTGTTTTGTAATTGGCTGT	21	54.52	33.33	140	(TG)7	XP_005107312.1	PREDICTED: uncharacterized protein LOC101857977	Aplysia californica
		R:TTAAATTCACAATGGAGCATC	21	55.32	33.33
N00258	Ac_Uni_002018	F:AAGAACATACTTCGCTCCTTT	21	54.99	38.1	150	(GGT)5	No Match
		R:ATGTCCTGTGTGTTTTTCCT	20	54.49	40
N00259	Ac_Uni_002027	F:CAGAGATGACTCTCAACAAGG	21	54.99	47.62	207	(AT)7	XP_009046478.1	hypothetical protein LOTGIDRAFT_185787	Lottia gigantea
		R:TTAGCTTATGTGTCGTGTGTG	21	54.91	42.86
N00260	Ac_Uni_002049	F:ACACATCCCACAATGTTTAAG	21	55.02	38.1	162	(GT)9	No Match
		R:GAAGTTGGGGTTGACTTCTAT	21	54.9	42.86
N00261	Ac_Uni_002051	F:GGTTCTAACAGCTTTGTCCTC	21	55.69	47.62	138	(CTT)5	No Match
		R:ATTGGTTGTACACGGGATAG	20	54.96	45
N00262	Ac_Uni_002054	F:TGTGTTTATTTTGGCTGATTC	21	55.4	33.33	150	(TA)15	XP_009057903.1	hypothetical protein LOTGIDRAFT_182489, partial	Lottia gigantea
		R:AACATGACCTTTATCCACGTA	21	54.7	38.1
N00263	Ac_Uni_002055	F:GGCAACCCAGTTATCTTATTC	21	55.43	42.86	148	(TG)6	No Match
		R:CAGCAGCATAAACTAATACACC	22	54.44	40.91
N00264	Ac_Uni_002080	F:TGACTTCTACTCCTCCTCCTC	21	55.17	52.38	156	(TCT)5	No Match
		R:CCCAGTACAACTCACACTGTT	21	55.15	47.62
N00265	Ac_Uni_002084	F:TATTAGGGGTCCTTGTCTTTT	21	54.64	38.1	151	(GAT)5	No Match
		R:TCTAGCTCCTATGTGGTGGTA	21	55.02	47.62
N00266	Ac_Uni_002085	F:TATTAGGGGTCCTTGTCTTTT	21	54.64	38.1	151	(GAT)5	No Match
		R:TCTAGCTCCTATGTGGTGGTA	21	55.02	47.62
N00267	Ac_Uni_002086	F:TGAAACAGTGCATTCCTACAT	21	55.76	38.1	150	(GAT)5	No Match
		R:CTAGCTCCTGTGTGGTAGTTG	21	55.17	52.38
N00268	Ac_Uni_002087	F:TGAAACAGTGCATTCCTACAT	21	55.76	38.1	150	(GAT)5	No Match
		R:CTAGCTCCTGTGTGGTAGTTG	21	55.17	52.38
N00269	Ac_Uni_002102	F:GGGGAGAGACAGAGAAACTAA	21	55.18	47.62	147	(GA)7	No Match
		R:GTGGAGGTGATGATGCTACTA	21	55.25	47.62
N00270	Ac_Uni_002106	F:TTCGAATCAGATACAACTTCC	21	54.45	38.1	148	(TGT)6	XP_011565472.1	PREDICTED: 116 kDa U5 small nuclear ribonucleoprotein component-like	Plutella xylostella
		R:GAATAGGCAACTTAACGGTTT	21	55.27	38.1
N00271	Ac_Uni_002135	F:TTCTCCTTTTCATCACATGAC	21	55.18	38.1	150	(TG)29	XP_005098114.1	PREDICTED: TIMELESS-interacting protein-like isoform X1	Aplysia californica
		R:TTAACACACTCGAAGACATGA	21	54.3	38.1
N00272	Ac_Uni_002135	F:GAATTGCAAAACATAGCAGAT	21	54.67	33.33	152	(GCTT)4	XP_005098114.1	PREDICTED: TIMELESS-interacting protein-like isoform X1	Aplysia californica
		R:AGACGGAGAAGAATTGTGAAT	21	55.46	38.1
N00273	Ac_Uni_002141	F:TGGATGGCATACTAGAGACAC	21	55.25	47.62	163	(GAA)5	XP_005100937.1	PREDICTED: cytochrome P450 2U1-like	Aplysia californica
		R:GAGTCCTTCACTTCTTCCAGT	21	55.07	47.62
N00274	Ac_Uni_002156	F:ATGACAATATCGTCTGGTTTG	21	55.1	38.1	152	(CTG)5	XP_005096572.1	PREDICTED: 3-ketoacyl-CoA thiolase B, peroxisomal-like	Aplysia californica
		R:CATATCATGGCAGACAGACTT	21	55.25	42.86
N00275	Ac_Uni_002163	F:ACTTCTGGACTGTTGATCTGA	21	54.8	42.86	144	(CTAC)4	XP_005105960.1	PREDICTED: paraplegin-like	Aplysia californica
		R:CCACTGATAGGCAGAAAGATA	21	54.67	42.86
N00276	Ac_Uni_002164	F:ATTTTACCGAACCTGCTAAAT	21	54.84	33.33	146	(TTG)5	XP_005113071.1	PREDICTED: protein catecholamines up-like	Aplysia californica
		R:TGAATACGTTGTATGGTGACA	21	54.92	38.1
N00277	Ac_Uni_002187	F:AACAATGGACAAACAACAAAC	21	55.05	33.33	158	(TTG)5	XP_005108273.1	PREDICTED: uncharacterized protein LOC101845427	Aplysia californica
		R:CATTTATAAGAATGGCATTGG	21	54.92	33.33
N00278	Ac_Uni_002192	F:CCAGAGCTAGATTTTCATGC	20	55.2	45	144	(TC)7	XP_005107081.1	PREDICTED: cyclin-dependent kinase 12-like isoform X1	Aplysia californica
		R:AACTAGCTCAGGTGTGTGTGT	21	54.87	47.62
N00279	Ac_Uni_002199	F:CCTTCTCCTCTTTCTGTTGTT	21	55.26	42.86	155	(CTT)19	XP_002636506.1	Hypothetical protein CBG23181	Caenorhabditis briggsae
		R:AGGCCTTGATATAGAGGAAAA	21	54.87	38.1
N00280	Ac_Uni_002200	F:CGAATATACTCAAGGGGATGT	21	55.71	42.86	142	(AACT)4	XP_005112798.1	PREDICTED: glyoxylate reductase/hydroxypyruvate reductase-like	Aplysia californica
		R:GGATGTTATTTCATTCAGCTT	21	53.61	33.33
N00281	Ac_Uni_002201	F:GCCGACACTAAATAACCTTGT	21	55.99	42.86	167	(GTTA)4	XP_005112798.1	PREDICTED: glyoxylate reductase/hydroxypyruvate reductase-like	Aplysia californica
		R:CCGTAATGATGATCTGTCAAC	21	55.52	42.86
N00282	Ac_Uni_002211	F:TTGATTTCCATACCATGTCTC	21	54.98	38.1	146	(TA)7	XP_009065061.1	hypothetical protein LOTGIDRAFT_229513	Lottia gigantea
		R:AGACGATAAATCGTGCAGTAG	21	54.77	42.86
N00283	Ac_Uni_002216	F:TCAATTTGGGAATAGTTGTTG	21	55.25	33.33	155	(TTG)7	XP_005092736.1	PREDICTED: RNA-directed DNA polymerase from mobile element jockey-like	Aplysia californica
		R:CTCAGGGACTGGACTAAGAAC	21	55.54	52.38
N00284	Ac_Uni_002218	F:CGGACAATAAGCAAACAATTA	21	55.6	33.33	138	(ATC)7	XP_005095660.1	PREDICTED: neuropeptide FF receptor 1-like	Aplysia californica
		R:TGATGACGATGTTGATGACTA	21	54.95	38.1
N00285	Ac_Uni_002282	F:TCAGGGACTGAGATTTGTAGA	21	54.92	42.86	125	(TGA)6	No Match
		R:GGACAGGAGGTAAAGAAGAAA	21	55.2	42.86
N00286	Ac_Uni_002292	F:CGTGTGTGTGTAAATGTGTGT	21	55.28	42.86	165	(GT)6	XP_005090941.1	PREDICTED: transforming protein RhoA-like	Aplysia californica
		R:GACGATCATGAGAAATAACCA	21	55.15	38.1
N00287	Ac_Uni_002306	F:CTTAAAACGAGGACTTGGAAT	21	55.24	38.1	149	(AAG)5	XP_005108315.1	PREDICTED: craniofacial development protein 2-like	Aplysia californica
		R:TGATGTGTGTTGCAACTTTTA	21	55.31	33.33
N00288	Ac_Uni_002321	F:ACCAGGCTCGCTATATTTTT	20	55.75	40	159	(TGT)5	KFD50217.1	hypothetical protein M513_08845	Trichuris suis
		R:AAGAGCAGACAACTCAGCAG	20	55.88	50
N00289	Ac_Uni_002324	F:TGAGGAATGTTATCAGATGGT	21	54.55	38.1	155	(CT)8	XP_005089107.1	PREDICTED: galactose-1-phosphate uridylyltransferase-like isoform X1	Aplysia californica
		R:CTTCTGGTTCTGTTGAGTCAC	21	54.89	47.62
N00290	Ac_Uni_002339	F:CATTAATAATTGCTCCAATGC	21	55.06	33.33	152	(TCC)5	CAX46411.2	ABCB/P-glycoprotein-like protein	Mytilus galloprovincialis
		R:AAAAACTCCCAATCTTTTCAG	21	55.21	33.33
N00291	Ac_Uni_002358	F:TCGTGTGGCTTTGAGATATAG	21	55.6	42.86	156	(TCT)5	XP_005110200.1	PREDICTED: AP-1 complex subunit beta-1-like	Aplysia californica
		R:CCCAGTATAGCATGGACTGTA	21	55.31	47.62
N00292	Ac_Uni_002367	F:TAAATTGTCAGGCATTCTGTT	21	54.99	33.33	142	(TGA)5	KDR16678.1	hypothetical protein L798_09068	Zootermopsis nevadensis
		R:GAATCATCATCATCAACATCC	21	55.13	38.1
N00293	Ac_Uni_002371	F:TTAGCAATGAATAGGCAAAAC	21	54.86	33.33	168	(GAT)7	No Match
		R:TTAAAGATAACTCCCACCTCA	21	54.09	38.1
N00294	Ac_Uni_002372	F:ATTAACCAGTTGCATGAATGT	21	54.69	33.33	145	(CTT)5	JAG01707.1	Putative uncharacterized transposon-derived protein F52C9.6, partial	Lygus hesperus
		R:AGAAATGATTGGTTGTACACG	21	55.18	38.1
N00295	Ac_Uni_002373	F:ATTAACCAGTTGCATGAATGT	21	54.69	33.33	145	(CTT)5	JAG01707.1	Putative uncharacterized transposon-derived protein F52C9.6, partial	Lygus hesperus
		R:AGAAATGATTGGTTGTACACG	21	55.18	38.1
N00296	Ac_Uni_002374	F:ATTAACCAGTTGCATGAATGT	21	54.69	33.33	145	(CTT)5	JAG10573.1	hypothetical protein CM83_66766	Lygus hesperus
		R:AGAAATGATTGGTTGTACACG	21	55.18	38.1
N00297	Ac_Uni_002387	F:ACAGTATAATGCAACCCACAT	21	54.56	38.1	173	(AAAG)4	No Match
		R:TAAAAGTAAATTGGCTTCGTG	21	54.95	33.33
N00298	Ac_Uni_002387	F:AGCAAGGTGAAGGCTATAAAC	21	55.41	42.86	146	(GAAA)4	No Match
		R:TTGAACCAAGTCATCAGTTTT	21	54.85	33.33
N00299	Ac_Uni_002417	F:CGAATACGCCACTGAATACAT	21	57.68	42.86	143	(TCA)5	XP_003103572.1	CRE-CLEC-202 protein	Caenorhabditis remanei
		R:TGTATTTAATGCACAAGACGA	21	54.5	33.33
N00300	Ac_Uni_002417	F:TCGACCTGCAGTGTAGATATG	21	56.41	47.62	176	(TGAT)4	XP_003103572.1	CRE-CLEC-202 protein	Caenorhabditis remanei
		R:CACTGATATTGAAGGCCTATG	21	54.96	42.86
N00301	Ac_Uni_002427	F:CCAATCACAGCAATCTCTCT	20	55.36	45	170	(GCA)5	XP_005112460.1	PREDICTED: forkhead box protein O-like isoform X1	Aplysia californica
		R:GAAGTTTGATGACAGCCATAG	21	54.97	42.86
N00302	Ac_Uni_002446	F:GTCTGAGACATAAAAGGTCCA	21	54.34	42.86	157	(CA)8	No Match
		R:TAACTCATGACAACCCTATGC	21	55.26	42.86
N00303	Ac_Uni_002446	F:GGCATAGGGGAATATCTGTAT	21	54.78	42.86	159	(AAG)7	No Match
		R:AGGCCAGGATCAAATAAATAA	21	55.52	33.33
N00304	Ac_Uni_002446	F:GTCTGAGACATAAAAGGTCCA	21	54.34	42.86	157	(CGCA)5	No Match
		R:TAACTCATGACAACCCTATGC	21	55.26	42.86
N00305	Ac_Uni_002478	F:ATAATCACCATCATAGCCTGA	21	54.7	38.1	154	(TG)7	XP_001894106.1	Hypothetical 17.1 kDa protein in PUR5 3'region, partial	Brugia malayi
		R:CATGCACACACACACACATA	20	55.56	45
N00306	Ac_Uni_002478	F:CATAGCCTGATGATTACTCCA	21	55.36	42.86	176	(TG)7	XP_001894106.1	Hypothetical 17.1 kDa protein in PUR5 3'region, partial	Brugia malayi
		R:GATAATGCTCACTCACACACC	21	55.59	47.62
N00307	Ac_Uni_002478	F:TTTGACCAATCGTCTTACTTC	21	54.54	38.1	150	(TTTG)5	XP_001894106.1	Hypothetical 17.1 kDa protein in PUR5 3'region, partial	Brugia malayi
		R:GGACCTGCACCTTTATAAGAA	21	56.05	42.86
N00308	Ac_Uni_002482	F:AAACGATTATTCAGCACAAGA	21	55.15	33.33	150	(AT)6	No Match
		R:ATGTAAAATGAGCGATGTGTT	21	54.85	33.33
N00309	Ac_Uni_002482	F:ATTGGTTGTACACGGGATAG	20	54.96	45	165	(AAG)5	No Match
		R:TGCGAATCTAGTTCTTGGTAA	21	55.32	38.1
N00310	Ac_Uni_002499	F:ATGTTAGGTGCATGGTATCTG	21	55.13	42.86	157	(TG)10	No Match
		R:CATCCGAGTCTCAAATACTGA	21	55.4	42.86
N00311	Ac_Uni_002543	F:ATTAATATTTCCCCCATACCA	21	55.04	33.33	150	(TC)8	No Match
		R:TTGATAAGTCAATCGCATTCT	21	55.07	33.33
N00312	Ac_Uni_002562	F:TAGTCACCAAGCAGCAAGTAT	21	55.25	42.86	150	(CA)6	JAA76456.1	putative mariner transposase	Rhodnius prolixus
		R:TTCGTATGGCAAAATAGAAAG	21	54.88	33.33
N00313	Ac_Uni_002563	F:AATGTTTTCCTCTTGCAATCT	21	55.62	33.33	151	(CA)8	No Match
		R:AGCAGATTAAAGACAGCAGTG	21	54.96	42.86
N00314	Ac_Uni_002573	F:GACCTTGAACCACAAACTGTA	21	55.22	42.86	145	(AAC)5	No Match
		R:AACTTCTTTTTGTTGGTGTTG	21	54.55	33.33
N00315	Ac_Uni_002587	F:AGGATGATGAGTATGATGATGA	22	54.47	36.36	162	(ATG)7	KFD46974.1	hypothetical protein M513_12164	Trichuris suis
		R:GACTGTCCTTGCTTTATCGT	20	54.52	45
N00316	Ac_Uni_002599	F:TACAGCCCTGTCATTAACTTG	21	55.52	42.86	136	(CA)6	XP_005092905.1	PREDICTED: NADH dehydrogenase [ubiquinone] 1 beta subcomplex subunit 10-like	Aplysia californica
		R:AGCTAAAAGGCCAACAACTAT	21	55.04	38.1
N00317	Ac_Uni_002600	F:TACAGCCCTGTCATTAACTTG	21	55.52	42.86	136	(CA)6	XP_005098785.1	PREDICTED: inward rectifier potassium channel 2-like isoform X1	Aplysia californica
		R:AGCTAAAAGGCCAACAACTAT	21	55.04	38.1
N00318	Ac_Uni_002617	F:GTTCCTCTGTCCTTTCAAAAT	21	55.03	38.1	162	(AT)7	No Match
		R:AGTAAAAGGATTGGCAAAAGT	21	54.86	33.33
N00319	Ac_Uni_002618	F:CAGGCTATTCAGCATAATTTC	21	54.39	38.1	143	(AG)6	JAA76456.1	putative mariner transposase	Rhodnius prolixus
		R:GAGAACTGCTCTGAAGGAGAT	21	55.32	47.62
N00320	Ac_Uni_002621	F:ACAGAAATCAGGTGTGGTTAC	21	54.11	42.86	150	(AT)7	XP_011568535.1	PREDICTED: RNA-directed DNA polymerase from mobile element jockey-like	Plutella xylostella
		R:TCAGCTTCAGAAAAACACAAT	21	55.18	33.33
N00321	Ac_Uni_002630	F:GTCAATGGCTATCATAACACG	21	55.71	42.86	145	(ATG)5	CAX46411.2	ABCB/P-glycoprotein-like protein	Mytilus galloprovincialis
		R:CGTAAACATTAACCCATCATC	21	54.65	38.1
N00322	Ac_Uni_002645	F:CAAACCCAAATATCTTCAATG	21	54.78	33.33	156	(CAA)8	XP_002009223.1	GI11373	Drosophila mojavensis
		R:TGTAGCCTGTTTGTGTAACCT	21	55.01	42.86
N00323	Ac_Uni_002647	F:AAGAAAGGCTGGAATGTAATC	21	55.15	38.1	145	(AT)6	XP_005106522.1	PREDICTED: uncharacterized protein LOC101854436	Aplysia californica
		R:TGCCAAGATGTCATTTCTTAT	21	54.91	33.33
N00324	Ac_Uni_002667	F:CATTTCACCTTTCTTCATCTG	21	54.95	38.1	142	(TTC)5	JAB71064.1	putative unknown product	Ixodes ricinus
		R:CGGCCTGATAGAAGAGATAAT	21	55.27	42.86
N00325	Ac_Uni_002667	F:CATTTCACCTTTCTTCATCTG	21	54.95	38.1	142	(TTC)21	JAB71064.1	putative unknown product	Ixodes ricinus
		R:CGGCCTGATAGAAGAGATAAT	21	55.27	42.86
N00326	Ac_Uni_002667	F:GTTGGAAAGACTTAAAAGCAA	21	54.09	33.33	148	(CAT)8	JAB71064.1	putative unknown product	Ixodes ricinus
		R:TTGCAGTAGGAGTCTGACATT	21	55.04	42.86
N00327	Ac_Uni_002667	F:ACTACCACCAACATCATCATC	21	54.72	42.86	152	(CAA)5	JAB71064.1	putative unknown product	Ixodes ricinus
		R:GTCTCTGGTCGACCTATTTTT	21	55.06	42.86
N00328	Ac_Uni_002667	F:ACCTTTCCTATCTTCATCGAG	21	55.15	42.86	161	(TGTC)6	JAB71064.1	putative unknown product	Ixodes ricinus
		R:ACTTCCAACGGAGTTAAAGAT	21	54.68	38.1
N00329	Ac_Uni_002689	F:CAAAGGAGTCTTCATGTTGAG	21	55.01	42.86	150	(CT)9	XP_002648044.1	Hypothetical protein CBG24020	Caenorhabditis briggsae
		R:AGCCTTGTTTCAGAGAGAGAG	21	55.58	47.62
N00330	Ac_Uni_002689	F:CAAAGGAGTCTTCATGTTGAG	21	55.01	42.86	150	(CT)13	XP_002648044.1	Hypothetical protein CBG24020	Caenorhabditis briggsae
		R:AGCCTTGTTTCAGAGAGAGAG	21	55.58	47.62
N00331	Ac_Uni_002689	F:CGCTCTCTCTCTCTCTCTCTC	21	55.36	57.14	155	(TC)8	XP_002648044.1	Hypothetical protein CBG24020	Caenorhabditis briggsae
		R:GAAGAAGGCCAATCTGATAGT	21	55.14	42.86
N00332	Ac_Uni_002689	F:TCTTTCAGTGAATGGTATTGG	21	55.24	38.1	149	(AAC)5	XP_002648044.1	Hypothetical protein CBG24020	Caenorhabditis briggsae
		R:GATTGCAAGGACTTTTATGC	20	55.05	40
N00333	Ac_Uni_002689	F:CAAAGGAGTCTTCATGTTGAG	21	55.01	42.86	150	(TCTA)6	XP_002648044.1	Hypothetical protein CBG24020	Caenorhabditis briggsae
		R:AGCCTTGTTTCAGAGAGAGAG	21	55.58	47.62
N00334	Ac_Uni_002703	F:CATACATCCGCATTTACTCTC	21	54.94	42.86	177	(AC)12	XP_005096017.1	PREDICTED: uncharacterized oxidoreductase C663.08c-like	Aplysia californica
		R:ATGTGTACTAATGTGCGTGTG	21	54.59	42.86
N00335	Ac_Uni_002708	F:ACAGATCTGAATGGCAGAAG	20	55.36	45	151	(TGA)8	JAG28653.1	Putative uncharacterized transposon-derived protein F52C9.6, partial	Lygus hesperus
		R:TAAGTGAATCCTGTGATGGAC	21	55.05	42.86
N00336	Ac_Uni_002711	F:TGTTTACAGCTGATGTGTTGA	21	55.3	38.1	125	(TTA)5	No Match
		R:TCCAACAAGTGTACCAAACAC	21	56.02	42.86
N00337	Ac_Uni_002720	F:CTTCAGTAGCGGGATTTTATT	21	55.36	38.1	145	(TTTG)4	KDR16678.1	hypothetical protein L798_09068	Zootermopsis nevadensis
		R:TGTGAATAGTTCAGGAGAAGAA	22	54.27	36.36
N00338	Ac_Uni_002723	F:GCAGAGAGGTTGGTTCTTAGT	21	55.29	47.62	151	(TAAA)4	EHJ70865.1	endonuclease-reverse transcriptase	Danaus plexippus
		R:AACTATGAGCCGTCAGAATTT	21	55.65	38.1
N00339	Ac_Uni_002760	F:GGGAGCTCAGTTGAGTAGTTT	21	55.29	47.62	141	(CA)20	KDR10706.1	hypothetical protein L798_15468	Zootermopsis nevadensis
		R:GTGCAAGTTTCGATATTCATT	21	54.51	33.33
N00340	Ac_Uni_002760	F:CTCTAATTGTCTGAGCCCTTT	21	55.38	42.86	149	(TCT)6	KDR10706.1	hypothetical protein L798_15468	Zootermopsis nevadensis
		R:GGACTTGGAATTAGAGAGGAA	21	55.12	42.86
N00341	Ac_Uni_002761	F:TGGCATTTATAGATGGTGATT	21	54.72	33.33	150	(ATC)5	No Match
		R:ACAAAACTGGAGAACCATGA	20	55.55	40
N00342	Ac_Uni_002761	F:AAGATGCCACACTCTTTGTTA	21	55.05	38.1	144	(GGGA)5	No Match
		R:TTTCTAGCCTGAGAGGAGACT	21	55.09	47.62
N00343	Ac_Uni_002767	F:TATGAAGGAAATATTGCTGCT	21	54.39	33.33	172	(CTT)5	No Match
		R:CCACCTCCTAAAAATAAGGAC	21	54.64	42.86
N00344	Ac_Uni_002768	F:AGTAAACAACTCAGCAGCTTG	21	55.04	42.86	137	(CAA)6	XP_005094104.1	PREDICTED: uncharacterized protein LOC101857236	Aplysia californica
		R:ATTAGTCTTGGTGGGCTTTAT	21	54.66	38.1
N00345	Ac_Uni_002781	F:ATGTGTGCCAAACTTGTATCT	21	54.75	38.1	185	(GT)7	XP_005090523.1	PREDICTED: coiled-coil domain-containing protein 113-like	Aplysia californica
		R:GGAAGAGAGAGCAAGAGAGAG	21	55.2	52.38
N00346	Ac_Uni_002783	F:GGCATTATATGACTGTTTTGC	21	54.95	38.1	162	(TTTA)4	No Match
		R:CAATTGTGGGTTAAGAAAAGA	21	54.59	33.33
N00347	Ac_Uni_002784	F:ATATTGGCTGTGATGAGACTG	21	55.25	42.86	135	(CTT)6	No Match
		R:ATGATAACAAACGCTACATGG	21	55.31	38.1
N00348	Ac_Uni_002785	F:AGTAGACAACTCAGCAGCTTG	21	55.03	47.62	124	(AAC)5	No Match
		R:ACAGCTGTTTGGCATAGATAA	21	55.18	38.1
N00349	Ac_Uni_002791	F:GAATTGCAAAACATAGCAGAT	21	54.67	33.33	152	(GCTT)4	XP_005098114.1	PREDICTED: TIMELESS-interacting protein-like isoform X1	Aplysia californica
		R:AGACGGAGAAGAATTGTGAAT	21	55.46	38.1
N00350	Ac_Uni_002822	F:TCATTGAACTGAAATGGAGAC	21	55.18	38.1	161	(CTT)6	No Match
		R:ATTGGTTGTACACGGGATAG	20	54.96	45
N00351	Ac_Uni_002831	F:CTCATGCGCAGTAGTAGAAAT	21	54.93	42.86	155	(TG)30	XP_005106522.1	PREDICTED: uncharacterized protein LOC101854436	Aplysia californica
		R:GCAAATTAGTGAGTCCAGACC	21	56.39	47.62
N00352	Ac_Uni_002837	F:GGAGATCCCTAGTCTGGAAC	20	55.19	55	156	(AG)8	No Match
		R:CCACATTTTTCTGTCTATGGT	21	54.25	38.1
N00353	Ac_Uni_002841	F:CAAGTCCATCACATTATCCAT	21	54.85	38.1	146	(TA)6	XP_005097428.1	PREDICTED: 15-hydroxyprostaglandin dehydrogenase [NAD(+)]-like isoform X1	Aplysia californica
		R:GTGCAGTTATGAGAGCTGAAT	21	54.7	42.86
N00354	Ac_Uni_002858	F:GATTGTATGAGATAGCGAACG	21	55.1	42.86	150	(ATCT)11	No Match
		R:CAGTTCCACACAAGCAATAAT	21	55.34	38.1
N00355	Ac_Uni_002861	F:TTATTTTTCTCACTGCATGGT	21	54.99	33.33	206	(AG)7	No Match
		R:GTGGTGAAGTCATCTCGTAAC	21	54.68	47.62
N00356	Ac_Uni_002870	F:CCTACAGCATCTGCAAGAGTA	21	55.84	47.62	145	(CAAA)4	EHJ71459.1	hypothetical protein KGM_18910	Danaus plexippus
		R:TAAGGAATCATTACCCTACCC	21	54.83	42.86
N00357	Ac_Uni_002872	F:ATGGAAGTGTATGCCCTAATA	21	53.95	38.1	153	(TG)7	No Match
		R:ACGTTGTGCATGTTAAAGATT	21	54.93	33.33
N00358	Ac_Uni_002873	F:ATGGAAGTGTATGCCCTAATA	21	53.95	38.1	153	(TG)7	No Match
		R:ACGTTGTGCATGTTAAAGATT	21	54.93	33.33
N00359	Ac_Uni_002874	F:ACCAATTGACAAGGAACATTA	21	54.67	33.33	162	(AG)9	No Match
		R:ATCTGCACTGACATTCTCATC	21	55.19	42.86
N00360	Ac_Uni_002875	F:CTGATTTGACACGAGACTGAT	21	55.29	42.86	153	(TA)11	No Match
		R:TTCTACCTGTTCTTTCAATCC	21	53.62	38.1
N00361	Ac_Uni_002879	F:CTCCCCTTAATCTAATCTTGC	21	54.87	42.86	168	(TC)7	XP_009054624.1	hypothetical protein LOTGIDRAFT_227355	Lottia gigantea
		R:GCAATCATATTTTCAGCAAAG	21	55.24	33.33
N00362	Ac_Uni_002880	F:TTATCAATCAATACACGCTGTT	22	55.05	31.82	154	(TGA)5	XP_005098851.1	PREDICTED: techylectin-5A-like	Aplysia californica
		R:GGGTAGGCTTTATTTCTTCTG	21	54.94	42.86
N00363	Ac_Uni_002881	F:AAATTACGACTGCTAACACCA	21	55.11	38.1	145	(TCA)5	No Match
		R:CTACAACCGCAAGTATTGTTC	21	55.11	42.86
N00364	Ac_Uni_002904	F:AGTAGACAACTCAGCAGCTTG	21	55.03	47.62	148	(CAA)7	AEO50743.1	cytochrome P450 II f2-like protein II	Biomphalaria glabrata
		R:CGTGGAAATAAGAGGTCAGAT	21	55.91	42.86
N00365	Ac_Uni_002920	F:TATTAATTCCAGCCTTCAACA	21	55.1	33.33	194	(CAG)5	XP_005093842.1	PREDICTED: protein Gawky-like isoform X1	Aplysia californica
		R:GTTGTGATATCAAGCCACTGT	21	55.16	42.86
N00366	Ac_Uni_002920	F:AATGTCTCCTCTACGATTTCC	21	54.98	42.86	152	(AGC)6	XP_005093842.1	PREDICTED: protein Gawky-like isoform X1	Aplysia californica
		R:ATGACATCTGTGAGACCTGAG	21	55.1	47.62
N00367	Ac_Uni_002921	F:TATTAATTCCAGCCTTCAACA	21	55.1	33.33	194	(CAG)5	XP_005093842.1	PREDICTED: protein Gawky-like isoform X1	Aplysia californica
		R:GTTGTGATATCAAGCCACTGT	21	55.16	42.86
N00368	Ac_Uni_002921	F:AATGTCTCCTCTACGATTTCC	21	54.98	42.86	152	(AGC)6	XP_005093842.1	PREDICTED: protein Gawky-like isoform X1	Aplysia californica
		R:ATGACATCTGTGAGACCTGAG	21	55.1	47.62
N00369	Ac_Uni_002930	F:GTTGATGAGGCTCAGTATGTC	21	54.76	47.62	153	(CTG)9	EGT32927.1	hypothetical protein CAEBREN_29516, partial	Caenorhabditis brenneri
		R:TATTCCTTCAGTAGCAACAGC	21	54.9	42.86
N00370	Ac_Uni_002934	F:ATTGGTCTTCAAGAGGATAGG	21	54.99	42.86	158	(CTT)5	No Match
		R:TGATTGTACACGGGATAGAAG	21	55.28	42.86
N00371	Ac_Uni_002934	F:TTAAAATCATGGACCTGATGA	21	55.58	33.33	162	(GTTA)4	No Match
		R:TTAATAAATCAACACAGGATCG	22	54.58	31.82
N00372	Ac_Uni_002949	F:CTCCTGGTGTTTTTGTTGATA	21	55.32	38.1	153	(TGA)6	XP_005100426.1	PREDICTED: uncharacterized protein LOC101853625 isoform X1	Aplysia californica
		R:AGAACTGGACAAAGTCATGTG	21	55.2	42.86
N00373	Ac_Uni_002962	F:ATCCAGAAAGAAACAAAGCA	20	55.09	35	160	(TTC)23	JAG89607.1	hypothetical protein, partial	Amblyomma americanum
		R:AAAAGTAGGAAGACACGAGGT	21	54.74	42.86
N00374	Ac_Uni_002963	F:TATACCGTCTCACATCTCGAC	21	55.25	47.62	146	(AG)21	XP_002009375.1	GI15316	Drosophila mojavensis
		R:CATCTCTTGGGATTGACAGT	20	55.01	45
N00375	Ac_Uni_002963	F:TATACCGTCTCACATCTCGAC	21	55.25	47.62	146	(AG)7	XP_002009375.1	GI15316	Drosophila mojavensis
		R:CATCTCTTGGGATTGACAGT	20	55.01	45
N00376	Ac_Uni_002963	F:TGTGAAGACTCTGCAATATGA	21	54.38	38.1	170	(TTC)5	XP_002009375.1	GI15316	Drosophila mojavensis
		R:AAAAGTTCTGAAGCCCACTC	20	56.1	45
N00377	Ac_Uni_002975	F:GATCATGTCCTTCTCTTCCTC	21	55.34	47.62	141	(CTT)6	XP_009061216.1	hypothetical protein LOTGIDRAFT_126471	Lottia gigantea
		R:CTGTTATGTCCCTTACACTGC	21	54.93	47.62
N00378	Ac_Uni_002976	F:GATCATGTCCTTCTCTTCCTC	21	55.34	47.62	141	(CTT)6	XP_009061216.1	hypothetical protein LOTGIDRAFT_126471	Lottia gigantea
		R:CTGTTATGTCCCTTACACTGC	21	54.93	47.62
N00379	Ac_Uni_002994	F:AACACCAGTATCAGCATCATC	21	55.07	42.86	145	(CAG)5	XP_011442522.1	PREDICTED: golgin subfamily A member 2-like isoform X3	Crassostrea gigas
		R:CCTCCAACTATTGGTTCTACC	21	55.35	47.62
N00380	Ac_Uni_002995	F:AACACCAGTATCAGCATCATC	21	55.07	42.86	145	(CAG)5	XP_011442522.1	PREDICTED: golgin subfamily A member 2-like isoform X3	Crassostrea gigas
		R:CCTCCAACTATTGGTTCTACC	21	55.35	47.62
N00381	Ac_Uni_002996	F:AAATGAAGCGAGAAAGAAAGT	21	55.11	33.33	142	(TA)7	No Match
		R:TTTCCTGGTACCCAACTTAAC	21	55.82	42.86
N00382	Ac_Uni_003000	F:TAGTCTCTCTCTCCTCCCCTA	21	54.86	52.38	151	(CA)7	DAA64746.1	TPA_inf: p63gamma, partial	Aplysia californica
		R:TATGTCTTCTTCATTGGGAAA	21	54.89	33.33
N00383	Ac_Uni_003015	F:CACCCAGTCTTCAATGTTTAG	21	54.9	42.86	150	(AT)10	No Match
		R:ACACAAAGATAATATCCAATGC	22	53.55	31.82
N00384	Ac_Uni_003015	F:CCATGTCTTGTTACTCCTTTG	21	54.9	42.86	149	(TTAG)4	No Match
		R:CGAATATACTCAAGGGGATGT	21	55.71	42.86
N00385	Ac_Uni_003017	F:CGAATGTAAGATAGGCATCAC	21	54.94	42.86	150	(TTCG)4	XP_011137515.1	PREDICTED: putative uncharacterized protein FLJ37770 isoform X1	Harpegnathos saltator
		R:CATGTTAACCATGTTCTTTGA	21	53.69	33.33
N00386	Ac_Uni_003032	F:CTTCAAACTCCCTTAGGTGAC	21	55.55	47.62	151	(AT)6	No Match
		R:GTTCCGGTGTTTTCCTATACT	21	54.96	42.86
N00387	Ac_Uni_003046	F:ATCTGGAGGGAATAACCTGT	20	55.08	45	147	(CTT)5	No Match
		R:ACAATGCATCTCATCCACTTA	21	55.68	38.1
N00388	Ac_Uni_003062	F:GTGTGCACTTTTACCAGTTTC	21	54.96	42.86	150	(ATC)5	JAC14205.1	putative rna-directed dna polymerase from transposon x-element, partial	Triatoma infestans
		R:CTGAGACACATCTCCCTACTG	21	54.85	52.38
N00389	Ac_Uni_003063	F:AAAGTGTTGAGAAATGAGCAC	21	54.58	38.1	150	(TC)21	JAC14205.1	putative rna-directed dna polymerase from transposon x-element, partial	Triatoma infestans
		R:GACAGATGATAACATGGTCCT	21	53.92	42.86
N00390	Ac_Uni_003063	F:GTGTGCACTTTTACCAGTTTC	21	54.96	42.86	150	(ATC)5	JAC14205.1	putative rna-directed dna polymerase from transposon x-element, partial	Triatoma infestans
		R:CTGAGACACATCTCCCTACTG	21	54.85	52.38
N00391	Ac_Uni_003068	F:TGTGTGTGGGTAGGAATTATC	21	54.93	42.86	157	(TG)6	ADI61820.1	endonuclease-reverse transcriptase	Bombyx mori
		R:TAGAGAATGTGCTGAGTAGGC	21	54.88	47.62
N00392	Ac_Uni_003116	F:GGAGTAATAAAGTGTGCGATG	21	55.02	42.86	149	(TG)12	XP_005106539.1	PREDICTED: sialate O-acetylesterase-like isoform X2	Aplysia californica
		R:ACTGCGTTGTGGTAATATGAT	21	54.73	38.1
N00393	Ac_Uni_003124	F:CTAACAGAAAGTGATGGCAAC	21	55.05	42.86	187	(AAG)5	AJQ21537.1	TNF ligand-like 3	Mytilus galloprovincialis
		R:TGACATACATGTGATTGTTCC	21	54.14	38.1
N00394	Ac_Uni_003134	F:GGCTGGGACTATAAGAAGAAG	21	54.92	47.62	146	(TG)7	XP_005099844.1	PREDICTED: cytoplasmic dynein 1 heavy chain 1-like isoform X1	Aplysia californica
		R:AGGTTACGGAACGAATTAAAC	21	55.13	38.1
N00395	Ac_Uni_003140	F:CTAGTTGGTTGAGGTCTTCCT	21	55.14	47.62	180	(GT)10	JAC04935.1	LINE-1 reverse transcriptase, partial	Ceratitis capitata
		R:CAACTGGACTTCTTCAACAGA	21	55.52	42.86
N00396	Ac_Uni_003147	F:TCACTGAATTCAAATCACACA	21	55	33.33	162	(TG)6	XP_011883906.1	PREDICTED: uncharacterized protein LOC105571048, partial	Vollenhovia emeryi
		R:AAACAGCAGGATAATGAATGA	21	54.91	33.33
N00397	Ac_Uni_003167	F:GGAAGTTGAGATCTGCTGTAG	21	54.24	47.62	140	(TAG)8	No Match
		R:AGAGGAGACTGGAGCACTTAT	21	54.79	47.62
N00398	Ac_Uni_003167	F:GGAAGTTGAGATCTGCTGTAG	21	54.24	47.62	140	(AGC)5	No Match
		R:AGAGGAGACTGGAGCACTTAT	21	54.79	47.62
N00399	Ac_Uni_003167	F:AAGACAAAAGGAGGAGAAGAA	21	54.92	38.1	149	(CAA)5	No Match
		R:GGTACAAACAGATGTTTCCTG	21	54.72	42.86
N00400	Ac_Uni_003216	F:TCTTCTACCACACCAGTCATC	21	55.11	47.62	154	(AC)26	XP_001893762.1	T-cell receptor beta chain ANA 11	Brugia malayi
		R:GTTTATGCCACCATCAGTTAC	21	54.69	42.86
N00401	Ac_Uni_003220	F:TGATGTACCAGATAAGCCTGT	21	54.84	42.86	153	(TA)10	XP_005091670.1	PREDICTED: uncharacterized protein LOC101859384 isoform X2	Aplysia californica
		R:ACCACTTGAAAAGTAGCTTCA	21	54.37	38.1
N00402	Ac_Uni_003224	F:TTAGCTGTGTTTTCAGTTTTTG	22	55.07	31.82	153	(AAAG)4	No Match
		R:GAGTCCAACAGTAAGTGATCG	21	54.87	47.62
N00403	Ac_Uni_003226	F:ATGCTGACAAGCAAATGAG	19	54.8	42.11	143	(GAA)14	No Match
		R:TGGCTAAGTTCATAAAAGCAC	21	54.92	38.1
N00404	Ac_Uni_003226	F:GCATACTGAACAAGTGCAAAT	21	55.49	38.1	150	(TTG)5	No Match
		R:AGTAGACAACTCAGCAGCTTG	21	55.03	47.62
N00405	Ac_Uni_003236	F:TGGTTGACAATTTTAGTGCTT	21	55.07	33.33	134	(AG)21	ACO52475.1	RNA transcript variant b adenosine deaminase	Doryteuthis opalescens
		R:TGCACAGTGAAGAGGATATTT	21	54.97	38.1
N00406	Ac_Uni_003244	F:TATTTCTTGGCATCAAGACTG	21	55.56	38.1	142	(CT)8	No Match
		R:TAGATTCTGATTTGGTCCTTG	21	54.47	38.1
N00407	Ac_Uni_003265	F:GCATAAATTCATTTCGCTAGA	21	54.94	33.33	141	(TGGT)5	XP_005100973.1	PREDICTED: neuroglian-like	Aplysia californica
		R:TCACTATATGGGACTCTGGAA	21	54.73	42.86
N00408	Ac_Uni_003279	F:GTGATACCTGAAGATGATGGA	21	54.96	42.86	150	(TGA)6	XP_005101550.1	PREDICTED: DNA-directed RNA polymerase I subunit RPA1-like	Aplysia californica
		R:AAGATCTTTGTCTTCCTGAGC	21	55.33	42.86
N00409	Ac_Uni_003291	F:TGCGTACAATAAATTCACAGA	21	54.5	33.33	148	(CAA)6	XP_011418957.1	PREDICTED: uncharacterized protein LOC105322116	Crassostrea gigas
		R:TACACTTCAGGGTAAAAGACG	21	54.68	42.86
N00410	Ac_Uni_003292	F:CACCCTTATGACAACTGAGTC	21	54.69	47.62	155	(AT)6	KDR21932.1	hypothetical protein L798_00484, partial	Zootermopsis nevadensis
		R:TCTAAATTTGTCTTCCCTGTG	21	54.55	38.1
N00411	Ac_Uni_003300	F:CTAAGCTCCCTCCTTTATCAC	21	54.92	47.62	155	(AAT)6	No Match
		R:GAGGAGATTCACTCCAGAAAC	21	55.42	47.62
N00412	Ac_Uni_003314	F:GGCAGTAAGAAGAAGAAGACC	21	54.94	47.62	179	(CT)7	No Match
		R:ATCTCAATCACACGTTTTCAC	21	55.12	38.1
N00413	Ac_Uni_003321	F:GATGACAATGTGGTCTTCTTC	21	54.55	42.86	150	(AAC)5	XP_005092354.1	PREDICTED: RNA-directed DNA polymerase from mobile element jockey-like	Aplysia californica
		R:TGTCTACTATGGCCTTTCTCC	21	56.06	47.62
N00414	Ac_Uni_003345	F:AAAGCTCTGAAGCCCACT	18	55.05	50	152	(AGA)5	No Match
		R:GTCCTTGGAAGTAAAGGTAGC	21	54.84	47.62
N00415	Ac_Uni_003347	F:CCACTAAGACCACTACACCTG	21	54.83	52.38	147	(CT)36	EZA47779.1	Glucose-dependent insulinotropic receptor	Cerapachys biroi
		R:ATTTTGTGGTGAGAGGAGATT	21	55.3	38.1
N00416	Ac_Uni_003347	F:GTCGCATGTGAAGATAGAAAC	21	54.96	42.86	154	(CAT)5	EZA47779.1	Glucose-dependent insulinotropic receptor	Cerapachys biroi
		R:ACATCCACAAACAGCAAGTAT	21	54.75	38.1
N00417	Ac_Uni_003347	F:TGTGCATACATACACACACAA	21	54.24	38.1	145	(ATCG)5	EZA47779.1	Glucose-dependent insulinotropic receptor	Cerapachys biroi
		R:TCGTAAGTTGGAAGCTGTTTA	21	55.4	38.1
N00418	Ac_Uni_003350	F:TATTGTCTCAATGAGGGACAC	21	55.05	42.86	151	(TA)8	No Match
		R:CTTGTCTATTTGTGGTTGCTT	21	54.66	38.1
N00419	Ac_Uni_003391	F:GGTGGAATGTTTAAGCTCTTT	21	55.23	38.1	150	(GT)9	No Match
		R:TAATTTACATGCCTTCCTGTC	21	54.52	38.1
N00420	Ac_Uni_003417	F:TTTACATCTACCACGCAAACT	21	55.11	38.1	142	(GT)6	XP_005109889.1	PREDICTED: ileal sodium/bile acid cotransporter-like isoform X1	Aplysia californica
		R:TTCTAACGGAGTTAAGGGAAC	21	55.24	42.86
N00421	Ac_Uni_003430	F:GATGCAGTGTTGTGAAAATCT	21	55.29	38.1	146	(CT)7	No Match
		R:AACTTGAAGCACAATGACAAT	21	54.88	33.33
N00422	Ac_Uni_003435	F:GAGAGAGATTGAGGGTGAGAT	21	54.9	47.62	150	(AG)6	EYC02253.1	hypothetical protein Y032_0101g3393	Ancylostoma ceylanicum
		R:TGCAATGTTTTATGGAAGACT	21	54.99	33.33
N00423	Ac_Uni_003447	F:CATTGAAAAGGTCTTGCTTTA	21	54.9	33.33	152	(TAT)5	XP_005102686.1	PREDICTED: piggyBac transposable element-derived protein 4-like	Aplysia californica
		R:ACTGATGCTGTGTTTTCAGTT	21	54.94	38.1
N00424	Ac_Uni_003456	F:CGAATTTGAACATTTACCAGA	21	55.41	33.33	150	(TTC)6	No Match
		R:CACATGGCATGGACTGTAA	19	56.29	47.37
N00425	Ac_Uni_003461	F:AAAGATGTCAGCACACAAACT	21	54.94	38.1	155	(TGA)8	EFN86650.1	hypothetical protein EAI_03683	Harpegnathos saltator
		R:AAGCATATACACGTGTGAACC	21	55.21	42.86
N00426	Ac_Uni_003481	F:CGATTATTCACATCATCATCA	21	54.37	33.33	151	(AACG)4	No Match
		R:GTGACCCTTTGGAAATAAAGT	21	54.92	38.1
N00427	Ac_Uni_003513	F:TCTATAAGAGCCAATCAATGC	21	54.76	38.1	149	(CTT)6	No Match
		R:CATGATAACCAACGCAACAT	20	56.94	40
N00428	Ac_Uni_003517	F:CTCTCTGAAATGACATGTGTG	21	54.07	42.86	156	(CT)7	JAA76430.1	putative transposase	Rhodnius prolixus
		R:TAGAGCAAATGAAGAGTGTGC	21	55.8	42.86
N00429	Ac_Uni_003522	F:GTGTATGTGTGTGCATGTGTT	21	55.17	42.86	177	(AG)37	XP_005100754.1	PREDICTED: arylsulfatase I-like	Aplysia californica
		R:CCTGGAGATCAAAGAGCTAAT	21	55.31	42.86
N00430	Ac_Uni_003523	F:ACGGAATTAACAAACACAGAA	21	54.91	33.33	129	(GA)8	No Match
		R:GATTTAGCCAAGACTCCATCT	21	55.14	42.86
N00431	Ac_Uni_003523	F:TATTTTGTTTTCTCTGCCTGA	21	55.29	33.33	152	(TC)8	No Match
		R:AGTGGGGAAGGTAGAAAGATA	21	54.61	42.86
N00432	Ac_Uni_003523	F:AGCTGAGTAAGATGTGGACAA	21	55.04	42.86	136	(TTA)6	No Match
		R:TAATGGTTTGACAGGCATAAT	21	54.81	33.33
N00433	Ac_Uni_003577	F:TCAGTTGGACACCAATCTACT	21	54.69	42.86	150	(GT)10	No Match
		R:GACATACGTATAAATTGCCTTG	22	54.24	36.36
N00434	Ac_Uni_003592	F:TCTAGTGTTTTTGGGATGAGA	21	54.95	38.1	182	(TG)7	XP_005100138.1	PREDICTED: charged multivesicular body protein 2b-like isoform X2	Aplysia californica
		R:CTCTGTATGGAAAGCGTTAAG	21	54.53	42.86
N00435	Ac_Uni_003615	F:TAGTACGAACATTGTTGCTTG	21	54.16	38.1	157	(CTT)7	No Match
		R:ATTGGTTGTACACGGGATAG	20	54.96	45
N00436	Ac_Uni_003628	F:ACATGTACGGGAATGTATGAG	21	54.97	42.86	152	(TG)13	No Match
		R:CAATAAACATGGTTACATGAGG	22	54.75	36.36
N00437	Ac_Uni_003639	F:TGGTCTACCTCAGCATAACAG	21	55.51	47.62	144	(TA)6	No Match
		R:TCCAGTTTTGTCTGTTCATTT	21	54.85	33.33
N00438	Ac_Uni_003639	F:CAGAAAATGTGAAATTGCCTA	21	55.57	33.33	160	(CA)10	No Match
		R:TATTATTAAAGGCCTGTGGTG	21	54.6	38.1
N00439	Ac_Uni_003639	F:AATTCACACACACACACACAC	21	55.02	42.86	128	(CA)7	No Match
		R:TTTCCTCAAAAACTCTGTTCA	21	55.16	33.33
N00440	Ac_Uni_003639	F:TATAATACCGCTGGCTAGATG	21	54.86	42.86	157	(TCT)5	No Match
		R:ATTGGTTGTACACGGGATAG	20	54.96	45
N00441	Ac_Uni_003667	F:ACACCTTGCCAGATTAGAACT	21	55.57	42.86	146	(TG)6	JAG10573.1	hypothetical protein CM83_66766	Lygus hesperus
		R:ACTCAAACGCTAGATTGAACA	21	55.22	38.1
N00442	Ac_Uni_003727	F:ATCATGCTCACAAATATCCAC	21	55	38.1	151	(CT)32	JAC85288.1	putative endonuclease-reverse transcriptase, partial	Panstrongylus megistus
		R:AACAAACACACACACACACAC	21	55.12	42.86
N00443	Ac_Uni_003727	F:ACCCTATATACCAAGGGACTG	21	54.77	47.62	138	(GT)8	JAC85288.1	putative endonuclease-reverse transcriptase, partial	Panstrongylus megistus
		R:AGTGTAAGTGCGCTAACAAAC	21	54.93	42.86
N00444	Ac_Uni_003727	F:GGACTTGGAATTAGAGAGGAA	21	55.12	42.86	153	(AAG)5	JAC85288.1	putative endonuclease-reverse transcriptase, partial	Panstrongylus megistus
		R:ACCCTTTTGAGTGCCTACTAC	21	55.17	47.62
N00445	Ac_Uni_003732	F:ATCTGCACTGACATTCTCATC	21	55.19	42.86	162	(CT)9	No Match
		R:ACCAATTGACAAGGAACATTA	21	54.67	33.33
N00446	Ac_Uni_003738	F:TATTCCAGCTGAAAGAAATCA	21	55.21	33.33	153	(TC)9	No Match
		R:ATGCTGGTCTCAAAGAGAAAT	21	55.62	38.1
N00447	Ac_Uni_003751	F:AATTGAGTCGGTAACTTCACA	21	54.89	38.1	137	(ATG)6	XP_011452139.1	PREDICTED: tigger transposable element-derived protein 4-like	Crassostrea gigas
		R:TGCTACATTCCATCCAGTTAC	21	55.26	42.86
N00448	Ac_Uni_003753	F:ACGTACGAGTCAAATGGAGTA	21	54.93	42.86	188	(TTA)18	XP_003150501.1	hypothetical protein LOAG_14960, partial	Loa loa
		R:GCATACACACACAGATCACAC	21	54.75	47.62
N00449	Ac_Uni_003770	F:TGGATATTGCAGCTAGAAGTC	21	54.82	42.86	157	(CA)6	No Match
		R:TATTGCTTATGTTGGAGTTGG	21	55.44	38.1
N00450	Ac_Uni_003770	F:CACAAGGAGAAGCAAATTAGA	21	54.88	38.1	159	(GAAC)7	No Match
		R:ATTTGTGACCCTTTGGAAATA	21	56.14	33.33
N00451	Ac_Uni_003774	F:TGTGTTTAGTTCAGTCCTGCT	21	55.12	42.86	140	(GTT)7	XP_009054728.1	hypothetical protein LOTGIDRAFT_118238	Lottia gigantea
		R:GTATTGGGCTGCAAGAGTAG	20	55.16	50
N00452	Ac_Uni_003776	F:TGTGTTTAGTTCAGTCCTGCT	21	55.12	42.86	140	(GTT)7	XP_009054728.1	hypothetical protein LOTGIDRAFT_118238	Lottia gigantea
		R:GTATTGGGCTGCAAGAGTAG	20	55.16	50
N00453	Ac_Uni_003778	F:AACAGATGCAAACGAAATAAG	21	54.77	33.33	148	(AGTTC)4	JAG49394.1	hypothetical protein, partial	Lygus hesperus
		R:CTATGACTTCTGCCCTATGTG	21	55.02	47.62
N00454	Ac_Uni_003779	F:CCTTGTGAACAACTATGAACC	21	54.72	42.86	153	(TTA)5	XP_005092437.1	PREDICTED: uncharacterized protein LOC101854931	Aplysia californica
		R:TGAGAAGATGTCATTATGCAA	21	54.33	33.33
N00455	Ac_Uni_003783	F:TAAAAATGGTAGCAGGAGTTG	21	54.78	38.1	144	(TCT)23	XP_009051606.1	hypothetical protein LOTGIDRAFT_203052	Lottia gigantea
		R:TCTTTTTAAACGGACAATGAG	21	54.74	33.33
N00456	Ac_Uni_003784	F:TGATTGATATGTTGGTTGTGA	21	54.79	33.33	171	(TTC)5	XP_005107707.1	PREDICTED: uncharacterized protein LOC101850750	Aplysia californica
		R:AAGGGTTAGACACAAGAGACC	21	54.96	47.62
N00457	Ac_Uni_003795	F:TGTAGGAGGTGACATACTGGA	21	55.61	47.62	164	(TGT)5	No Match
		R:ACCCAAATATCCCAATATCAT	21	54.86	33.33
N00458	Ac_Uni_003802	F:TCTGGCACTGATCGTATCTAT	21	54.92	42.86	163	(TC)9	No Match
		R:AAGACAGCATGACCACAAAT	20	55.57	40
N00459	Ac_Uni_003807	F:GGAGAAAAATTGTGAAGGATT	21	54.97	33.33	152	(CAAG)4	No Match
		R:TTCAATGGTATGCACCTTACT	21	54.86	38.1
N00460	Ac_Uni_003826	F:TTCTCATCATTCCTTTGTCTG	21	55.36	38.1	160	(AC)24	JAA62892.1	Putative exocyst complex component 6b, partial	Rhipicephalus pulchellus
		R:TCACGAACAGTGACATCAGTA	21	55.11	42.86
N00461	Ac_Uni_003826	F:CTCCTCCTCCTCCTCCTC	18	56.25	66.67	151	(CTT)5	JAA62892.1	Putative exocyst complex component 6b, partial	Rhipicephalus pulchellus
		R:ATACGTAGTTTGGCTTCATCA	21	55.02	38.1
N00462	Ac_Uni_003832	F:GACATAGCACGACCAAAAAT	20	55.24	40	139	(AG)6	No Match
		R:GTACATGTGAAAACTGCTGGT	21	55.24	42.86
N00463	Ac_Uni_003838	F:TCAGACATGGGACAGTAGATT	21	54.6	42.86	149	(TG)8	XP_005101408.1	PREDICTED: V-type proton ATPase subunit H-like	Aplysia californica
		R:AACTGGGACAACAAACAATAA	21	54.75	33.33
N00464	Ac_Uni_003838	F:GGTGAAACATGACACACTGTA	21	54.29	42.86	147	(TG)6	XP_005101408.1	PREDICTED: V-type proton ATPase subunit H-like	Aplysia californica
		R:TCTCTCTCTCTCTCTCCCTCT	21	54.03	52.38
N00465	Ac_Uni_003838	F:AGCAGATAAGAGCCATTTTGT	21	55.8	38.1	144	(CTC)6	XP_005101408.1	PREDICTED: V-type proton ATPase subunit H-like	Aplysia californica
		R:AGCAAGTGTGTGAATGGTTAT	21	54.75	38.1
N00466	Ac_Uni_003842	F:AGACTTCCAATGGAGTTAAGG	21	55.07	42.86	153	(TG)6	JAA76456.1	putative mariner transposase	Rhodnius prolixus
		R:AGACATTGACCTGAGAAATGA	21	54.74	38.1
N00467	Ac_Uni_003858	F:TCGGTTGATTAACTGGATAAA	21	54.94	33.33	146	(CA)6	No Match
		R:CACCACATACAACAATCAACA	21	55.26	38.1
N00468	Ac_Uni_003865	F:GAACTATGACCTCTGCCCTAT	21	55.01	47.62	155	(GAT)6	No Match
		R:ATCTTCAAGCTGATGACAGAA	21	55.08	38.1
N00469	Ac_Uni_003868	F:AGGAAATATACTGGCCTGTTC	21	55.03	42.86	169	(AGA)6	No Match
		R:GTTGTGCATGTAAATGGATCT	21	55.09	38.1
N00470	Ac_Uni_003870	F:TGACATGTCTGTGTAGGATCA	21	54.83	42.86	150	(ATG)7	No Match
		R:TCCATTTTCCCATAAAACTTC	21	55.79	33.33
N00471	Ac_Uni_003917	F:CTTCAATCAAAAAGGGAATCT	21	55.13	33.33	155	(GA)23	No Match
		R:TTTCACATTCTGCTACACTCA	21	54.48	38.1
N00472	Ac_Uni_003922	F:TGGAGATAACTTGTGAACGAT	21	54.8	38.1	150	(CAAG)4	XP_005108315.1	PREDICTED: craniofacial development protein 2-like	Aplysia californica
		R:CTGACTCTACCATTCACTTGC	21	55.04	47.62
N00473	Ac_Uni_003932	F:TAGTCCAGTGAGAGGAGACTG	21	54.54	52.38	151	(TAA)6	No Match
		R:AGGATATCGGTCAAAATTAGG	21	54.98	38.1
N00474	Ac_Uni_003963	F:TCGTATTTCTTGGAGACAAAA	21	55.13	33.33	157	(AT)6	No Match
		R:TTGCCTCCCTTAGATTTTACT	21	54.94	38.1
N00475	Ac_Uni_003964	F:TTCCTGCAGATAAATATTGTTG	22	54.73	31.82	153	(TG)7	No Match
		R:TTGTATGCTCCATGAAGAGAG	21	55.56	42.86
N00476	Ac_Uni_003975	F:GTTTCGCTATACTCATCCAGA	21	54.65	42.86	147	(GCT)8	XP_005093927.1	PREDICTED: epidermal growth factor receptor substrate 15 homolog isoform X1	Aplysia californica
		R:CGCCTACACCTCAACTGTTAT	21	56.93	47.62
N00477	Ac_Uni_004016	F:ACACATTGACTTGTTTCAAGC	21	55.37	38.1	153	(ATC)5	KDR24543.1	hypothetical protein L798_13237	Zootermopsis nevadensis
		R:ACCTCCTAAGCTTATCAGCAC	21	55.41	47.62
N00478	Ac_Uni_004033	F:AATCGCATACTGATTAGTCACA	22	55.04	36.36	143	(TA)7	No Match
		R:TGAGGAAACAGTACCATTGAG	21	55.31	42.86
N00479	Ac_Uni_004033	F:TCTGCTCACATCTGATTCAA	20	55.24	40	161	(TA)7	No Match
		R:ACAGAATTGCAGGTATGAAGA	21	54.97	38.1
N00480	Ac_Uni_004037	F:CATAGTCCCCACTTGTTTACTT	22	55.06	40.91	146	(ATG)5	No Match
		R:GCTATGATTCGTCTTTAGCAG	21	54.59	42.86
N00481	Ac_Uni_004050	F:GTGGTCACTAACACCACATTT	21	54.9	42.86	150	(ACTTT)4	XP_005106522.1	PREDICTED: uncharacterized protein LOC101854436	Aplysia californica
		R:CTCTTTTATTTCCAGGTCAGC	21	55.78	42.86
N00482	Ac_Uni_004057	F:TAACCTGATGCGAAGTTTAAG	21	54.93	38.1	148	(TC)9	No Match
		R:AGCAAGACCTGGAAAGAAA	19	55.06	42.11
N00483	Ac_Uni_004089	F:AGAAGAGAAGTGAGAGGGAGA	21	54.87	47.62	144	(AACAA)4	XP_005110246.1	PREDICTED: 6-phosphofructokinase-like	Aplysia californica
		R:CTGCAGATTGCATATATAGCTC	22	54.59	40.91
N00484	Ac_Uni_004099	F:TGTATCATTTTCTGTGTGTGC	21	54.6	38.1	143	(AT)7	No Match
		R:CCTTTGTGAAATTCCCTTTAT	21	55.03	33.33
N00485	Ac_Uni_004099	F:CAATGTCAAGGAACAAGAAAA	21	55.45	33.33	144	(TCA)5	No Match
		R:TGATTACTCATGTCGAACACA	21	55.04	38.1
N00486	Ac_Uni_004100	F:TGTATCATTTTCTGTGTGTGC	21	54.6	38.1	143	(AT)7	KDR16678.1	hypothetical protein L798_09068	Zootermopsis nevadensis
		R:CCTTTGTGAAATTCCCTTTAT	21	55.03	33.33
N00487	Ac_Uni_004100	F:CAATGTCAAGGAACAAGAAAA	21	55.45	33.33	144	(TCA)5	KDR16678.1	hypothetical protein L798_09068	Zootermopsis nevadensis
		R:TGATTACTCATGTCGAACACA	21	55.04	38.1
N00488	Ac_Uni_004101	F:TTATCTGATCTACGGAGGATG	21	54.42	42.86	151	(TGA)5	XP_011444005.1	PREDICTED: acyl-CoA synthetase family member 2, mitochondrial-like	Crassostrea gigas
		R:CATGGACTGTAAGAAAACGAG	21	55.07	42.86
N00489	Ac_Uni_004102	F:AAATACAGAAGTTTGCCATGA	21	54.99	33.33	136	(TCTT)4	XP_011444005.1	PREDICTED: acyl-CoA synthetase family member 2, mitochondrial-like	Crassostrea gigas
		R:CTGTATTCAGTTTTTGCGAAC	21	55.23	38.1
N00490	Ac_Uni_004103	F:TACACATCAAATCAGGCTTTT	21	54.99	33.33	162	(GT)23	CDQ06089.1	Protein Bm14106	Brugia malayi
		R:TCCTCTTGAACAGTGGTGTAT	21	54.69	42.86
N00491	Ac_Uni_004104	F:GATCCAACATACGCTACACAT	21	55.12	42.86	144	(GT)9	No Match
		R:TCCTCTTGAACAGTGGTGTAT	21	54.69	42.86
N00492	Ac_Uni_004105	F:TGTGGATTTCTGAATATGGAT	21	54.49	33.33	150	(TC)9	XP_005107408.1	PREDICTED: ankyrin repeat domain-containing protein 54-like	Aplysia californica
		R:GTCTGGTTCATATCATGTGGT	21	54.72	42.86
N00493	Ac_Uni_004106	F:TGCGCTAGTAACTAACATTGA	21	54.03	38.1	144	(ATG)5	No Match
		R:CAAAAGGCATTTCATGTTTAC	21	55.01	33.33
N00494	Ac_Uni_004118	F:ATGATCTCATAGCTGTTTTCG	21	54.65	38.1	142	(CAA)6	XP_005092190.1	PREDICTED: galactocerebrosidase-like isoform X1	Aplysia californica
		R:TGCCTTTATCAAGACAATGTT	21	54.99	33.33
N00495	Ac_Uni_004122	F:ATGGTCTCCATTAGCTACGAT	21	55.45	42.86	162	(CA)17	XP_001894085.1	hypothetical protein, partial	Brugia malayi
		R:ACTTTTGGTAAGGGCAAATAC	21	55.13	38.1
N00496	Ac_Uni_004122	F:GTGTGTGTGTGTGTGACAGTT	21	55.1	47.62	116	(TTG)6	XP_001894085.1	hypothetical protein, partial	Brugia malayi
		R:ATATCCCAATGTCATTCAGTG	21	54.85	38.1
N00497	Ac_Uni_004147	F:ATGGACTTCTTTCTTCAGGTC	21	55.01	42.86	148	(TG)6	XP_005106475.1	PREDICTED: mitochondrial import inner membrane translocase subunit TIM50-like	Aplysia californica
		R:ACTGCACCACCTATGAAGATA	21	54.84	42.86
N00498	Ac_Uni_004151	F:TGGTTGTACATGGGATAGAAG	21	55.11	42.86	149	(AAG)6	XP_011049295.1	PREDICTED: histone-lysine N-methyltransferase SETMAR-like	Acromyrmex echinatior
		R:TTCCTGTTTCTGACTTGGTTA	21	55.03	38.1
N00499	Ac_Uni_004171	F:CACATGGAGTAGAACCTCTTG	21	54.88	47.62	155	(GA)33	KDR17481.1	TRAF3-interacting protein 1	Zootermopsis nevadensis
		R:CTAGTTTTGATTCAACCAGGA	21	54.55	38.1
N00500	Ac_Uni_004184	F:CGGTTTTAATGATACATCAGC	21	54.96	38.1	163	(TAC)32	EFN78422.1	hypothetical protein EAI_13691	Harpegnathos saltator
		R:TGCTGAACAGTATGTTAGTCTTG	23	54.94	39.13
N00501	Ac_Uni_004200	F:GCTACTTACAACACTGCCATT	21	54.68	42.86	149	(TCA)5	XP_005106522.1	PREDICTED: uncharacterized protein LOC101854436	Aplysia californica
		R:AGACATGAGATCAAGAGAGCA	21	55.06	42.86
N00502	Ac_Uni_004229	F:TTGGTCATCAGTGAGAAAATC	21	55.18	38.1	150	(CCT)6	XP_005110966.1	PREDICTED: mcKusick-Kaufman/Bardet-Biedl syndromes putative chaperonin-like	Aplysia californica
		R:AGAAAGAAGGAGCAGCAATAC	21	55.53	42.86
N00503	Ac_Uni_004229	F:AAACGGGTACTAAGAAAATCG	21	55.28	38.1	141	(TGAAG)4	XP_005110966.1	PREDICTED: mcKusick-Kaufman/Bardet-Biedl syndromes putative chaperonin-like	Aplysia californica
		R:AAAACAAGAGCATTGTTACGA	21	55.23	33.33
N00504	Ac_Uni_004231	F:CTTGTACAATGACTGCCTACC	21	54.93	47.62	158	(GTT)6	XP_005092354.1	PREDICTED: RNA-directed DNA polymerase from mobile element jockey-like	Aplysia californica
		R:GATGACAATGTGGTCTTCTTC	21	54.55	42.86
N00505	Ac_Uni_004248	F:TATAAACCTTGCAGCTTTGAC	21	54.92	38.1	143	(CT)7	No Match
		R:TTGTGTATAAGATCAGGAATGC	22	54.53	36.36
N00506	Ac_Uni_004268	F:AGAGGCACCTTTTGTATTTTT	21	54.86	33.33	136	(ATGT)4	XP_005104877.1	PREDICTED: histone-lysine N-methyltransferase PRDM9-like	Aplysia californica
		R:CACACAATTTGCATTCACTAA	21	54.81	33.33
N00507	Ac_Uni_004288	F:TCAGTATACCTTGTATGCATGTC	23	54.51	39.13	151	(GA)24	T16460	hypothetical protein F55E10.3 - Caenorhabditis elegans	Caenorhabditis elegans
		R:GCAATCACACACACTTTTTCT	21	55.37	38.1
N00508	Ac_Uni_004291	F:TTATCCCTGTTGATTTTAACG	21	54.57	33.33	181	(TCA)7	No Match
		R:CAAAACTGGAGAACCATGAC	20	55.55	45
N00509	Ac_Uni_004306	F:AATTCTCTGGCTACCAACTCT	21	54.81	42.86	149	(CT)6	XP_005103221.1	PREDICTED: double-strand-break repair protein rad21 homolog isoform X3	Aplysia californica
		R:ATAGAAGAACCATCCAATGTT	21	52.85	33.33
N00510	Ac_Uni_004318	F:GCTGGTGATGTGAATTAAATG	21	55.68	38.1	152	(AC)7	No Match
		R:GCGGACTTTGTGTGATGTAT	20	56.05	45
N00511	Ac_Uni_004320	F:TCAGTCAGTATCTCGGTCAGT	21	54.84	47.62	154	(GTCA)4	XP_005091035.1	PREDICTED: evolutionarily conserved signaling intermediate in Toll pathway, mitochondrial-like isoform X1	Aplysia californica
		R:TAGGTGCTCAGTCTACCTCAG	21	54.78	52.38
N00512	Ac_Uni_004336	F:CCAAACAAAATTGCATGTTA	20	54.74	30	138	(TG)8	No Match
		R:GACATGCAACATCATACACAC	21	54.69	42.86
N00513	Ac_Uni_004344	F:ATGGACAAACCTCTCTTTCTC	21	55.01	42.86	156	(GA)35	XP_009056107.1	synaptotagmin 15a	Lottia gigantea
		R:GGTTTTTATTGCAACATGGTA	21	55.28	33.33
N00514	Ac_Uni_004357	F:TAATGGGTACTTCATGAGGAG	21	54.34	42.86	149	(AC)21	JAA62891.1	Putative integrin beta-like 1, partial	Rhipicephalus pulchellus
		R:GAGTGTAGGAGTGGCTGATTA	21	54.54	47.62
N00515	Ac_Uni_004357	F:TCACTTCCTTATTCATCCGTA	21	54.92	38.1	147	(CT)23	JAA62891.1	Putative integrin beta-like 1, partial	Rhipicephalus pulchellus
		R:TGTTTTCCAAACAAAGCTAGT	21	54.41	33.33
N00516	Ac_Uni_004369	F:GGTCAGTGGAGTGTCTTGAT	20	54.89	50	154	(TTGA)4	No Match
		R:ACAAAACAACAACAAAGAACC	21	54.37	33.33
N00517	Ac_Uni_004369	F:TACACTTCAACGTCTGTGTGA	21	55.2	42.86	144	(AATC)4	No Match
		R:GAAAGATCTTCAAATGCGATA	21	54.72	33.33
N00518	Ac_Uni_004380	F:CGAACAACAAGATAAGAGAGG	21	54.3	42.86	156	(GA)8	XP_009051232.1	hypothetical protein LOTGIDRAFT_143178, partial	Lottia gigantea
		R:TCTGTTTTGTTTCCATATGCT	21	54.99	33.33
N00519	Ac_Uni_004382	F:ATATTTGTTTCTGCAGCCTTT	21	55.8	33.33	161	(ATC)9	XP_005107547.1	PREDICTED: dual oxidase 2-like	Aplysia californica
		R:TTGTTGCATTACTTCTGGAAT	21	54.99	33.33
N00520	Ac_Uni_004383	F:CTTATGTGGGAGTGAGAATGA	21	55.23	42.86	155	(TTG)5	XP_005110934.1	PREDICTED: outer dense fiber protein 2-like	Aplysia californica
		R:GAAACCCAAGTATCCAATGTC	21	55.99	42.86
N00521	Ac_Uni_004386	F:CACTCACTCTCCTCTCAACAC	21	54.87	52.38	157	(GAA)5	No Match
		R:CTACACTTTCTTGAAGCCAAA	21	54.96	38.1
N00522	Ac_Uni_004397	F:TCACGCTTTAAACATTTTCTC	21	54.89	33.33	166	(TG)7	No Match
		R:TCTATTGCATACAATGGCTCT	21	55.1	38.1
N00523	Ac_Uni_004397	F:CATTCTAACTTCACTTTTTCTGA	23	53.34	30.43	153	(TCA)6	No Match
		R:AAGATCATGGACTGTTTTGTG	21	55.13	38.1
N00524	Ac_Uni_004400	F:CCCTGATGTAGGGTATACAAG	21	53.84	47.62	144	(AC)7	JAC14644.1	proteinral transcription factor ii-i repeat domain-containing protein 2b	Triatoma infestans
		R:TGACTACCATGCTGTCTTCTT	21	55.04	42.86
N00525	Ac_Uni_004406	F:TTCTTGTGAGATGAAGGCTTA	21	55.28	38.1	147	(CA)8	No Match
		R:GCAAACAAAACAAATGAACA	20	54.75	30
N00526	Ac_Uni_004406	F:AGTTTTCAAGTGATTGATGGA	21	54.77	33.33	155	(CA)6	No Match
		R:TGTATCTCCTTCCTCCTTCTC	21	55.1	47.62
N00527	Ac_Uni_004411	F:CAAAACAAATTCCAGAGTACG	21	55.08	38.1	148	(AG)6	XP_005108471.1	PREDICTED: beta-1,3-galactosyltransferase 1-like	Aplysia californica
		R:TCTGTCTCTCTTTGTCTGTCTG	22	54.78	45.45
N00528	Ac_Uni_004418	F:ACCGAAGAACACATTTCTCTA	21	54.12	38.1	145	(AT)9	No Match
		R:CTGAAAAACCTCTAACCACCT	21	55.15	42.86
N00529	Ac_Uni_004431	F:TTTGATAAAGGGAAACTGGAT	21	55.4	33.33	148	(GA)8	No Match
		R:AGTCTTCAGGCTGACTAACCT	21	54.87	47.62
N00530	Ac_Uni_004433	F:GTTTAATGCATGTGTGAACCT	21	55.17	38.1	157	(TCT)5	XP_009048450.1	hypothetical protein LOTGIDRAFT_173015	Lottia gigantea
		R:CGGCATGTATTACAAAAGAGT	21	54.64	38.1
N00531	Ac_Uni_004443	F:TGCTGACATTCAACTAAACAA	21	54.51	33.33	176	(TG)10	CDP97582.1	Protein Bm549, isoform a	Brugia malayi
		R:TTTTTGCTTAAGACACTCACG	21	55.87	38.1
N00532	Ac_Uni_004448	F:TGACCACACTGCTGTTTTT	19	55.07	42.11	166	(AAAG)4	XP_005101563.1	PREDICTED: uncharacterized protein LOC101860505	Aplysia californica
		R:TACGAAAAGTTAACACGGGTA	21	55.13	38.1
N00533	Ac_Uni_004449	F:ATAGCACGACCACAAATCTC	20	55.23	45	152	(AG)12	JAC13971.1	putative rna-directed dna polymerase from mobile element jockey-like protein, partial	Triatoma infestans
		R:TACAGACCACATACAGCCTTC	21	55.34	47.62
N00534	Ac_Uni_004459	F:AACAGAGGAACAGAGGAACAG	21	56.05	47.62	149	(AG)6	No Match
		R:CTGTCTGTTGCTGTATCCAAG	21	56.02	47.62
N00535	Ac_Uni_004485	F:TTGCGACACATACTTTACTGA	21	54.55	38.1	180	(CT)31	KDR10935.1	hypothetical protein L798_14458, partial	Zootermopsis nevadensis
		R:GAGAGAATGAGTTGGTGAGG	20	54.7	50
N00536	Ac_Uni_004485	F:CAAAGAGCACAGACATTAACC	21	55.05	42.86	149	(ATG)6	KDR10935.1	hypothetical protein L798_14458, partial	Zootermopsis nevadensis
		R:AGTTGCAATCTGTAATCAAGG	21	54.58	38.1
N00537	Ac_Uni_004519	F:GCGTCTAATGACTGTTGTTTT	21	54.65	38.1	149	(CTT)6	No Match
		R:ATTGGTTGTACACGGGATAG	20	54.96	45
N00538	Ac_Uni_004519	F:GAAAGATCAGTGATTGAAAGG	21	53.99	38.1	151	(TTCG)4	No Match
		R:GTATCCATTGCACAAAACAGT	21	55.17	38.1
N00539	Ac_Uni_004556	F:ACAATTTCATTCAAGTGTGTGT	22	54.64	31.82	151	(TA)6	XP_005108640.1	PREDICTED: nudC domain-containing protein 3-like	Aplysia californica
		R:TAGCTTCGTTGGTGTGTCTAT	21	55.09	42.86
N00540	Ac_Uni_004557	F:ACAATTTCATTCAAGTGTGTGT	22	54.64	31.82	151	(TA)6	XP_005108640.1	PREDICTED: nudC domain-containing protein 3-like	Aplysia californica
		R:TAGCTTCGTTGGTGTGTCTAT	21	55.09	42.86
N00541	Ac_Uni_004578	F:CAGCCCTAGTAAATGACAAGA	21	54.75	42.86	152	(ATG)5	JAG49394.1	hypothetical protein, partial	Lygus hesperus
		R:TGCAGCTAAAGTTGTCTAAGG	21	55.15	42.86
N00542	Ac_Uni_004579	F:CAGCCCTAGTAAATGACAAGA	21	54.75	42.86	152	(ATG)5	XP_011425070.1	PREDICTED: uncharacterized protein LOC105326632	Crassostrea gigas
		R:TGCAGCTAAAGTTGTCTAAGG	21	55.15	42.86
N00543	Ac_Uni_004585	F:TAGAGGATTTGTTGATGCAAA	21	55.97	33.33	179	(AC)6	XP_011166492.1	PREDICTED: histone-lysine N-methyltransferase SETMAR-like	Solenopsis invicta
		R:TCGGACTGTGTTTATGTTTTT	21	54.91	33.33
N00544	Ac_Uni_004589	F:AACTGGCACATAAATGGAATA	21	54.81	33.33	150	(GAT)5	EFX90172.1	hypothetical protein DAPPUDRAFT_6, partial	Daphnia pulex
		R:CAGGGGGAGGATACTCTTAT	20	54.77	50
N00545	Ac_Uni_004605	F:AAATGATTGGTTGTACACAGG	21	55.02	38.1	148	(AAG)6	No Match
		R:TCATTGTAAGCTTCTCCAAAG	21	54.88	38.1
N00546	Ac_Uni_004605	F:TGAAGCACAGAATATGTGAAA	21	54.42	33.33	174	(TGTT)5	No Match
		R:GAGTAAATAACTCGGCAGCTT	21	55.56	42.86
N00547	Ac_Uni_004631	F:GAGATCTGGCTGTTATCTCTG	21	54.15	47.62	161	(TC)38	KDR22050.1	TRAF3-interacting protein 1	Zootermopsis nevadensis
		R:GCCCACTGTTTTAGTGTAGTG	21	55.01	47.62
N00548	Ac_Uni_004633	F:TATGGGAAGAAATTGTGAATG	21	55.17	33.33	149	(TTTC)4	No Match
		R:AGTATTACCCGGATATGGTGT	21	55.03	42.86
N00549	Ac_Uni_004646	F:ATTTTAGGGTGACGAGCTAAG	21	55.42	42.86	149	(AAG)5	No Match
		R:TCATGATGTTTTAATGACTCGT	22	54.84	31.82
N00550	Ac_Uni_004666	F:CTTTCTCCACTTGTACTGAGG	21	54.18	47.62	164	(TA)6	No Match
		R:AGGTGAGTGTACTGAAACAGG	21	54.34	47.62
N00551	Ac_Uni_004666	F:TCACCATTTGTGACTACATCA	21	54.86	38.1	163	(AAAT)4	No Match
		R:TGAGGAGAAGTAAATTGGTTTT	22	54.85	31.82
N00552	Ac_Uni_004668	F:TCAGAAATCGATTGGTTGTAG	21	55.4	38.1	145	(AAG)5	No Match
		R:AGTTGCTGAATTGCTCTTGTA	21	55.38	38.1
N00553	Ac_Uni_004683	F:ATTTTGTCCTCTTTTTGCTCT	21	54.96	33.33	161	(TA)6	XP_011420904.1	PREDICTED: ETS homologous factor-like	Crassostrea gigas
		R:GTTATTGAGTGTGACCGTGTT	21	55.07	42.86
N00554	Ac_Uni_004692	F:GCTGATGATGATGACGATAAT	21	55.08	38.1	135	(AGG)5	XP_011448340.1	PREDICTED: hepatoma-derived growth factor-related protein 2-like isoform X1	Crassostrea gigas
		R:CTGGGAAGTTTCACTTTCTTT	21	55.27	38.1
N00555	Ac_Uni_004745	F:GAAACCACAGTATAACGCAAC	21	54.93	42.86	176	(AAAG)4	JAG26722.1	Gag-Pol polyprotein, partial	Lygus hesperus
		R:TGCTCTAAGTGGATACAATGC	21	55.59	42.86
N00556	Ac_Uni_004768	F:AATATACTCAAGGGGATGTCG	21	55.71	42.86	160	(ACTA)4	XP_009044262.1	hypothetical protein LOTGIDRAFT_155975	Lottia gigantea
		R:AGAGGAAACTGTGACACACAC	21	55.09	47.62
N00557	Ac_Uni_004773	F:GCGTTAGTGTGTGTTGATGTA	21	54.73	42.86	151	(GA)36	XP_005103262.1	PREDICTED: cell wall protein AWA1-like isoform X1	Aplysia californica
		R:ACTTGTGAGAGATGTTGTGCT	21	54.92	42.86
N00558	Ac_Uni_004773	F:TCCTTCAGTGAAATTTGAGAA	21	55.08	33.33	154	(TCA)5	XP_005103262.1	PREDICTED: cell wall protein AWA1-like isoform X1	Aplysia californica
		R:ATGAACAGACAAAACTGGAGA	21	54.83	38.1
N00559	Ac_Uni_004774	F:AGATAGGGAGGCATTAAGATG	21	55.12	42.86	158	(TG)6	XP_005102315.1	PREDICTED: lengsin-like	Aplysia californica
		R:TGTGGAGGCGACATATAATAG	21	55.4	42.86
N00560	Ac_Uni_004774	F:GTAGATAACTCAGCAGCTTGG	21	54.49	47.62	150	(CAA)5	XP_005102315.1	PREDICTED: lengsin-like	Aplysia californica
		R:TCATTTCCAGTCTTTCACATT	21	54.77	33.33
N00561	Ac_Uni_004793	F:GAAAAGACATAGGACGACCA	20	55.2	45	144	(AG)9	XP_005091235.1	PREDICTED: trifunctional purine biosynthetic protein adenosine-3-like	Aplysia californica
		R:TCAGTAGTGAATCCAGGAAGA	21	54.92	42.86
N00562	Ac_Uni_004793	F:CGAGATCTGTGGAGATTGAT	20	55.1	45	153	(TGA)5	XP_005091235.1	PREDICTED: trifunctional purine biosynthetic protein adenosine-3-like	Aplysia californica
		R:CATGCATTCTGTGTATATGGA	21	54.5	38.1
N00563	Ac_Uni_004799	F:CTACTTTGTGACCCTTTGGA	20	55.3	45	151	(GTTC)6	No Match
		R:TAAGAGAACTCATCGCACAAT	21	55.13	38.1
N00564	Ac_Uni_004804	F:TGCACATGAGAGAAACCTTAT	21	54.97	38.1	152	(GT)6	XP_005106629.1	PREDICTED: dual oxidase 2-like	Aplysia californica
		R:CAAACTGCAAGATTTAGGAAA	21	54.9	33.33
N00565	Ac_Uni_004813	F:CGGAGATATATTTAAGCCAATC	22	54.88	36.36	149	(CT)8	XP_002630994.1	Hypothetical protein CBG02739	Caenorhabditis briggsae
		R:ACAAGGAGGGAGAGTAAGATG	21	55.06	47.62
N00566	Ac_Uni_004813	F:AACTAGGCACACCTCTCTCTC	21	55.28	52.38	150	(CT)6	XP_002630994.1	Hypothetical protein CBG02739	Caenorhabditis briggsae
		R:AGAGAAAGCAAGAAGCAGAGT	21	55.32	42.86
N00567	Ac_Uni_004826	F:TGTAGAAGCCATCTCAATGTT	21	54.97	38.1	153	(TTAT)4	XP_005111027.1	PREDICTED: uncharacterized protein LOC101862225	Aplysia californica
		R:AGAGAGAGAACTTTTGGCAAT	21	54.94	38.1
N00568	Ac_Uni_004837	F:TTACAGAGGTTGAAAGGGAGT	21	55.55	42.86	146	(TA)7	No Match
		R:CCGTGATGATAATCCTTCTTT	21	55.83	38.1
N00569	Ac_Uni_004852	F:CTGCTACTGTTGGTCACTCTC	21	55.1	52.38	148	(GT)9	KDR24543.1	hypothetical protein L798_13237	Zootermopsis nevadensis
		R:GCATTTGCCTAGGTAAGAGTA	21	54.07	42.86
N00570	Ac_Uni_004852	F:CAAGTCTACAAACGAAAGTGG	21	55.15	42.86	147	(TCA)5	KDR24543.1	hypothetical protein L798_13237	Zootermopsis nevadensis
		R:CATTTGATCCATGACTCTGTT	21	55.05	38.1
N00571	Ac_Uni_004860	F:CCCAAAGTCTTCAGACAGAG	20	54.98	50	143	(CAAG)4	No Match
		R:GAAGCAGACCATCTGTAACAC	21	54.85	47.62
N00572	Ac_Uni_004884	F:TTCAGGGTTAAATGATAAGCA	21	55.1	33.33	160	(CT)30	No Match
		R:CAGCTCTGTATCCTGGTTAAT	21	53.69	42.86
N00573	Ac_Uni_004894	F:GCACATTCTAGCAGGTGAATA	21	55.59	42.86	159	(AACA)4	No Match
		R:TTTCTTTCTCCTTTTCTCGTT	21	55.09	33.33
N00574	Ac_Uni_004894	F:TAAATGAAGAACCGGAAGTCT	21	55.63	38.1	151	(TGTT)4	No Match
		R:AAAGACAGAAGTGGCTGCT	19	55.15	47.37
N00575	Ac_Uni_004899	F:GTGCTCGCAAATAAGAAAGT	20	54.88	40	147	(ATTA)4	XP_005103104.1	PREDICTED: mitochondrial import inner membrane translocase subunit Tim13-like	Aplysia californica
		R:ACTCATTAATTTCCCCAAGAA	21	55.4	33.33
N00576	Ac_Uni_004905	F:ACTCAACCATGACCTAACGTA	21	54.76	42.86	129	(CTT)12	XP_011436750.1	PREDICTED: uncharacterized protein LOC105334848	Crassostrea gigas
		R:CTGAAGCCCACTCCTTTT	18	55.34	50
N00577	Ac_Uni_004922	F:AACAAACACAGGAAATGACTG	21	55.22	38.1	151	(GA)15	No Match
		R:ACTCCATCTTTGCTTCTCTCT	21	54.92	42.86
N00578	Ac_Uni_004922	F:GGAAAGTCAGACAAAGGAAAT	21	55.03	38.1	160	(ATG)5	No Match
		R:ATACCATCAGTCCTTTCTTCC	21	54.82	42.86
N00579	Ac_Uni_004931	F:GAAACATATTCTAGGCGTGTG	21	55.02	42.86	153	(AAC)5	XP_009046358.1	hypothetical protein LOTGIDRAFT_156841	Lottia gigantea
		R:ACATCAAGAGACTACGACAGG	21	54.43	47.62
N00580	Ac_Uni_004949	F:TATGCTGTTTTATCTCCCAAT	21	54.07	33.33	150	(AC)6	No Match
		R:AAGGGACAATTAAAGAGTTGC	21	55.23	38.1
N00581	Ac_Uni_004969	F:GCATAATTTGTGACTCTTTGG	21	54.99	38.1	130	(TC)30	XP_002630994.1	Hypothetical protein CBG02739	Caenorhabditis briggsae
		R:TCCTCTTCCACCTAGACAGAC	21	55.97	52.38
N00582	Ac_Uni_004969	F:GCCATTTTCTAACAAATGATG	21	54.93	33.33	146	(TG)6	XP_002630994.1	Hypothetical protein CBG02739	Caenorhabditis briggsae
		R:CACTCTGTCTCTCTTCGTCAC	21	55.05	52.38
N00583	Ac_Uni_004969	F:GAGAGAGGGAGAGCAACATAG	21	55.79	52.38	148	(GA)7	XP_002630994.1	Hypothetical protein CBG02739	Caenorhabditis briggsae
		R:CCGTTTCTATTCCTTTCTTTC	21	54.91	38.1
N00584	Ac_Uni_004969	F:GAAAGGAATAGAAACGGAGAG	21	54.89	42.86	154	(AGAA)4	XP_002630994.1	Hypothetical protein CBG02739	Caenorhabditis briggsae
		R:GAAATAACGTTCGTACATTCG	21	55.04	38.1
N00585	Ac_Uni_004970	F:AGTAAGTGAGTGAGCGTGTGT	21	55.04	47.62	155	(TG)12	XP_001895056.1	Histidine-rich glycoprotein precursor	Brugia malayi
		R:ACGCACAGACTCTTACGAATA	21	55.25	42.86
N00586	Ac_Uni_004982	F:TAAGAATGTGGGAAAAAGTGA	21	54.97	33.33	162	(AT)7	No Match
		R:TGGGAGAGCTATGTGAATAAA	21	55.08	38.1
N00587	Ac_Uni_004988	F:TCAGGTAATCGAAGAATCAAA	21	55.05	33.33	153	(CT)8	XP_005110854.1	PREDICTED: protein sel-1 homolog 3-like	Aplysia californica
		R:CATAGCATGACCACAAATCTT	21	55.26	38.1
N00588	Ac_Uni_004989	F:CAAGGGGAAGACAAAGTAAAT	21	55.09	38.1	159	(ATG)5	XP_005099365.1	PREDICTED: epoxide hydrolase 4-like	Aplysia californica
		R:ATTTCTTCACTGCACTTTTCA	21	55.18	33.33
N00589	Ac_Uni_004990	F:TAGAAGAGAGGAAACGAAAAA	21	53.73	33.33	180	(TCTA)4	EYB88469.1	hypothetical protein Y032_0246g25	Ancylostoma ceylanicum
		R:GCACAAATGGAAAAGACAAT	20	55.2	35
N00590	Ac_Uni_005004	F:TTTGTAAAGACATTGGATGCT	21	54.99	33.33	149	(GA)15	No Match
		R:AGTTAACATTGCTTCTATGACAG	23	53.24	34.78
N00591	Ac_Uni_005005	F:GGCAGTCTGAAATTACACAAG	21	55.05	42.86	162	(AG)7	XP_008188045.1	PREDICTED: zinc finger protein 239-like	Acyrthosiphon pisum
		R:TGCATCACAATCATCACACTA	21	55.98	38.1
N00592	Ac_Uni_005041	F:GGGAAATCAAAAGTTGAAAGT	21	55.04	33.33	147	(ATC)5	XP_005096820.1	PREDICTED: transcription factor IIIB 50 kDa subunit-like isoform X1	Aplysia californica
		R:ATGAACAGACAAAACTGGAGA	21	54.83	38.1
N00593	Ac_Uni_005044	F:AGTGGCACAAATAGTGCTAAA	21	55.26	38.1	144	(TCT)20	KFD53932.1	hypothetical protein M513_05199, partial	Trichuris suis
		R:GAACTTGTTTGTTGAAAATGC	21	55.02	33.33
N00594	Ac_Uni_005048	F:ACAAGTTCTCAGAAAACCACA	21	54.92	38.1	153	(CAA)5	ADA82222.1	fibrinogen-related protein 1	Aplysia californica
		R:TAGAATGACCGTATGTTGACC	21	55.1	42.86
N00595	Ac_Uni_005049	F:AAAACCACAACTTCTCTCACA	21	54.92	38.1	147	(AAC)5	ADA82222.1	fibrinogen-related protein 1	Aplysia californica
		R:TAGAATGACCGTATGTTGACC	21	55.1	42.86
N00596	Ac_Uni_005070	F:TTGTGTTCACAAATGTTCAAG	21	54.67	33.33	111	(TCA)5	XP_009045584.1	hypothetical protein LOTGIDRAFT_136847	Lottia gigantea
		R:ATGAACAGACAGAACTGGAGA	21	54.8	42.86
N00597	Ac_Uni_005083	F:GACTCTGGTGATCGTGTAAGA	21	55.29	47.62	150	(ATG)5	XP_005109067.1	PREDICTED: signal peptidase complex subunit 1-like	Aplysia californica
		R:CATCTCCCTTTCTCTGTCTCT	21	55.17	47.62
N00598	Ac_Uni_005091	F:TGAAGTGAGTCAATCAACAAA	21	54.26	33.33	145	(TC)9	XP_008481209.1	PREDICTED: uncharacterized protein LOC103517940	Diaphorina citri
		R:AGCAAGACCTGAAAAGAAAAC	21	55.42	38.1
N00599	Ac_Uni_005097	F:GAGCCCCATAGACAAACTATT	21	55.03	42.86	147	(GA)17	No Match
		R:ACCCTTATGCATACAAATTCA	21	54.81	33.33
N00600	Ac_Uni_005098	F:TTAATTGCTAAAAACTGCTGTG	22	55.19	31.82	144	(CTT)5	XP_005100294.1	PREDICTED: ethanolamine-phosphate phospho-lyase-like	Aplysia californica
		R:AGAAATGATTGGTTGTACACG	21	55.18	38.1
N00601	Ac_Uni_005099	F:TTAATTGCTAAAAACTGCTGTG	22	55.19	31.82	144	(CTT)5	XP_005100294.1	PREDICTED: ethanolamine-phosphate phospho-lyase-like	Aplysia californica
		R:AGAAATGATTGGTTGTACACG	21	55.18	38.1
N00602	Ac_Uni_005107	F:GAAATGAGACTGGAGCACTTA	21	54.67	42.86	132	(TA)11	XP_005103206.1	PREDICTED: uncharacterized protein LOC101861670 isoform X1	Aplysia californica
		R:ATTCTCAGTCAGTTCTGCGTA	21	55.2	42.86
N00603	Ac_Uni_005112	F:CGAATCATTTACACACATTGA	21	54.56	33.33	150	(CA)22	JAA62891.1	Putative integrin beta-like 1, partial	Rhipicephalus pulchellus
		R:AGATTAAGACACCCCAAAGTC	21	54.9	42.86
N00604	Ac_Uni_005124	F:GCACATGACACACACATACAT	21	55.08	42.86	164	(CA)8	No Match
		R:TTAAAAGAACACAGCGAAATC	21	54.89	33.33
N00605	Ac_Uni_005133	F:TTATGTCATGGCTCAGAAAAT	21	54.91	33.33	151	(AC)6	No Match
		R:CGTTGATGCATACTGGTTTA	20	54.75	40
N00606	Ac_Uni_005145	F:GTCCAAAAACGTTGATTGATA	21	55.24	33.33	172	(CA)21	JAG10573.1	hypothetical protein CM83_66766	Lygus hesperus
		R:TATGTCCGACTTTGAATCACT	21	54.8	38.1
N00607	Ac_Uni_005170	F:CACTGCACACAAATAAACAGA	21	54.88	38.1	170	(TC)6	No Match
		R:AAGACCTGGAAAGAAAACTGT	21	54.7	38.1
N00608	Ac_Uni_005172	F:TGTTGGAGAAGATCGAGATAA	21	55.03	38.1	155	(TAC)12	XP_009048160.1	hypothetical protein LOTGIDRAFT_139895	Lottia gigantea
		R:TGTGTCGTGGCAAATATAGTA	21	54.37	38.1
N00609	Ac_Uni_005175	F:AACACACCTGACCTGTGTAAC	21	54.97	47.62	147	(AGTC)5	ABF18969.1	churchill	Aplysia californica
		R:TTGTGTGTTTGTTAGTTCTACCT	23	53.44	34.78
N00610	Ac_Uni_005199	F:AAATGATTGGTTGTACACGAG	21	55.18	38.1	157	(AAG)5	No Match
		R:CTGGGAGAAACATTGTGAAT	20	55.03	40
N00611	Ac_Uni_005200	F:TCCAGTAATTAACAAGGACCA	21	54.84	38.1	150	(TCA)5	XP_011438576.1	PREDICTED: U2 small nuclear ribonucleoprotein auxiliary factor 35 kDa subunit-related protein 2-like	Crassostrea gigas
		R:GAATGTGACCTCCTGTTGTTA	21	55.13	42.86
N00612	Ac_Uni_005201	F:TGTTTAAAGGGTTAAGGTCGT	21	55.58	38.1	165	(ATC)6	XP_005102315.1	PREDICTED: lengsin-like	Aplysia californica
		R:TGGTCATCGTCTTTTACTGAT	21	54.8	38.1
N00613	Ac_Uni_005231	F:ATGATAACCAACGCCACTT	19	55.52	42.11	149	(AAG)5	No Match
		R:TCCTGTATCGCTTCACTTTTA	21	55.32	38.1
N00614	Ac_Uni_005245	F:CCAAACTTTACTTCCCAGATT	21	55.09	38.1	140	(GTTC)4	No Match
		R:CAAGACAGTGGTAGAAGAACG	21	55.13	47.62
N00615	Ac_Uni_005248	F:CTTATGAAAGGAAACTCACCA	21	54.55	38.1	143	(AAG)7	No Match
		R:TACTAACATGAACACCCGAAC	21	55.18	42.86
N00616	Ac_Uni_005263	F:TTGCTCTCTTGTTTAGTCGTC	21	54.93	42.86	155	(CT)23	XP_005100716.1	PREDICTED: receptor-type tyrosine-protein phosphatase kappa-like	Aplysia californica
		R:CTTTCTCTGGATCTTTCCCTA	21	55.29	42.86
N00617	Ac_Uni_005263	F:TTGCTCTCTTGTTTAGTCGTC	21	54.93	42.86	155	(CA)8	XP_005100716.1	PREDICTED: receptor-type tyrosine-protein phosphatase kappa-like	Aplysia californica
		R:CTTTCTCTGGATCTTTCCCTA	21	55.29	42.86
N00618	Ac_Uni_005263	F:AGTAGACAACTCAGCAGCTTG	21	55.03	47.62	150	(CAA)6	XP_005100716.1	PREDICTED: receptor-type tyrosine-protein phosphatase kappa-like	Aplysia californica
		R:GTACTGGGTACACATCACCAT	21	54.68	47.62
N00619	Ac_Uni_005278	F:ATCGATGTTCTACCCATTTTC	21	55.67	38.1	179	(TTC)6	No Match
		R:TACACGGGATAGAAGACTGTG	21	55.35	47.62
N00620	Ac_Uni_005282	F:GTGCTGGGTACTCACTCCTA	20	55.31	55	184	(ATT)5	No Match
		R:GGATAATTGTTTTTGTGCTGA	21	55.4	33.33
N00621	Ac_Uni_005285	F:GATGGCAGAGATGATGTAAAC	21	54.7	42.86	159	(TTA)13	No Match
		R:CCTTTTCAGTCACCATGTAAA	21	55.32	38.1
N00622	Ac_Uni_005312	F:GTATTCCACTCCTGCTTATGA	21	54.49	42.86	188	(ATC)5	No Match
		R:ACCATAACCGCCTACACTTAT	21	55.41	42.86
N00623	Ac_Uni_005327	F:TCTGTTTTCCCTTTCTTTTCT	21	54.94	33.33	150	(CT)8	XP_005103996.1	PREDICTED: RNA-directed DNA polymerase from mobile element jockey-like	Aplysia californica
		R:GAACAGGTACACACCAACATT	21	54.9	42.86
N00624	Ac_Uni_005351	F:GAAGTTTACAGGCCTACAGTG	21	54.25	47.62	153	(TTAG)4	XP_005098848.1	PREDICTED: uncharacterized protein LOC101860572	Aplysia californica
		R:CCGTGATGACTATCTGTCAA	20	54.47	45
N00625	Ac_Uni_005365	F:GTATGACAGCATGCCATATTT	21	55.22	38.1	161	(TG)11	No Match
		R:CAATACCCAGAGGTTATTCAA	21	54.38	38.1
N00626	Ac_Uni_005366	F:ATGGACAAACCTCTCTTTCTC	21	55.01	42.86	154	(GA)35	H88465	protein B0244.3 [imported] - Caenorhabditis elegans	Caenorhabditis elegans
		R:CCAGTTGTGTTAGAGAGTCCA	21	55.39	47.62
N00627	Ac_Uni_005368	F:TGGAGAATGTAATTGTGGAAC	21	55.06	38.1	160	(GTA)7	XP_005091907.1	PREDICTED: protein C10-like	Aplysia californica
		R:GCCAAATCTGGTATAAGAGTG	21	54.11	42.86
N00628	Ac_Uni_005368	F:AATGTAAACAATCCAGTTTGG	21	54.29	33.33	156	(GGTT)5	XP_005091907.1	PREDICTED: protein C10-like	Aplysia californica
		R:TACTCCAGTACCGGATCAAG	20	55.25	50
N00629	Ac_Uni_005384	F:TATAGGACACTGCAATCAACC	21	55.26	42.86	152	(TCA)5	No Match
		R:CATGACAGCCTACTCTTATCG	21	55.18	47.62
N00630	Ac_Uni_005384	F:TAAGAGTAGGCTGTCATGGTT	21	54.16	42.86	154	(TCTT)4	No Match
		R:GTGTATTCAGTTTTTGCGAAC	21	55.06	38.1
N00631	Ac_Uni_005392	F:AGAACTCTCTCCTGAATGCTT	21	54.92	42.86	152	(TC)6	XP_011420383.1	PREDICTED: uncharacterized protein LOC105323117	Crassostrea gigas
		R:TTACAGAAGCTAGCCATTTGA	21	55.48	38.1
N00632	Ac_Uni_005398	F:AGACATGATAACCAATGCAAC	21	55.09	38.1	149	(AAG)5	JAG14770.1	RNA-directed DNA polymerase from mobile element jockey	Lygus hesperus
		R:TTTCATGGACACCAACTTAAT	21	54.67	33.33
N00633	Ac_Uni_005411	F:TATATACATCGGGAAAGACGA	21	54.9	38.1	130	(GAA)15	KFD49285.1	hypothetical protein M513_09837	Trichuris suis
		R:TAACCTGTGTTGCATCCTTAT	21	54.86	38.1
N00634	Ac_Uni_005411	F:ATTGTAACCATATTCCCCTTT	21	54.31	33.33	154	(TCT)5	KFD49285.1	hypothetical protein M513_09837	Trichuris suis
		R:GAAATGATTGGTTGTACATGG	21	55.36	38.1
N00635	Ac_Uni_005426	F:CCTCCAGTTTGATTTTCATAA	21	54.5	33.33	155	(TGTT)5	No Match
		R:CCGATTGCAGTATATGTTACC	21	54.84	42.86
N00636	Ac_Uni_005432	F:GCCATAGACAGAAAACTACGA	21	54.74	42.86	159	(ATAG)4	XP_005092592.1	PREDICTED: FK506-binding protein-like isoform X1	Aplysia californica
		R:AACATGTTTGATTTGGTATGC	21	55.1	33.33
N00637	Ac_Uni_005436	F:ACCCGAATATGTAGACCAGTT	21	55.22	42.86	175	(GAT)5	XP_005093703.1	PREDICTED: uncharacterized protein LOC101846199 isoform X1	Aplysia californica
		R:CACTGAAGGATTTAGTTGACG	21	55.07	42.86
N00638	Ac_Uni_005449	F:TTACACACACATACACACACG	21	53.68	42.86	160	(CA)7	No Match
		R:CAGCCTCATAGTCATTGTCAT	21	55.25	42.86
N00639	Ac_Uni_005458	F:GAGGAGAAGAAGAAAGTGGAG	21	54.89	47.62	162	(CAG)5	XP_005111568.1	PREDICTED: mucin-5AC-like	Aplysia californica
		R:GCCTTTAGCTTCAGTTCTGTAT	22	54.79	40.91
N00640	Ac_Uni_005458	F:AAAAGTGGAGAGCTATGGTTT	21	54.84	38.1	143	(ATTC)4	XP_005111568.1	PREDICTED: mucin-5AC-like	Aplysia californica
		R:TTCGCACTATTGGAGAAAATA	21	55.25	33.33
N00641	Ac_Uni_005459	F:GCATCATCTAAAAGTTCTTGC	21	54.38	38.1	159	(CAG)5	XP_005111568.1	PREDICTED: mucin-5AC-like	Aplysia californica
		R:GCCTTTAGCTTCAGTTCTGTAT	22	54.79	40.91
N00642	Ac_Uni_005459	F:AAAAGTGGAGAGCTATGGTTT	21	54.84	38.1	143	(ATTC)4	XP_005111568.1	PREDICTED: mucin-5AC-like	Aplysia californica
		R:TTCGCACTATTGGAGAAAATA	21	55.25	33.33
N00643	Ac_Uni_005460	F:GACGTACACACACAAAAGGTT	21	55.16	42.86	150	(TG)6	XP_005111568.1	PREDICTED: mucin-5AC-like	Aplysia californica
		R:ACTGGTCTTTGCATTCACTAA	21	55.05	38.1
N00644	Ac_Uni_005460	F:AGGTTACTAAGCCAAAGGAGA	21	55	42.86	159	(CAG)5	XP_005111568.1	PREDICTED: mucin-5AC-like	Aplysia californica
		R:TCAGCAGAGTACTGTCTGGTC	21	55.54	52.38
N00645	Ac_Uni_005460	F:AAAAGTGGAGAGCTATGGTTT	21	54.84	38.1	143	(ATTC)4	XP_005111568.1	PREDICTED: mucin-5AC-like	Aplysia californica
		R:TTCGCACTATTGGAGAAAATA	21	55.25	33.33
N00646	Ac_Uni_005474	F:GGGTAGGTAAACAAACAGTGA	21	54.34	42.86	147	(TCA)7	No Match
		R:TGGAGTACACATTTGATCCAT	21	55.35	38.1
N00647	Ac_Uni_005487	F:ACCCCCTGTTATTATCCAGTA	21	55.16	42.86	142	(TC)7	KFD45529.1	hypothetical protein M513_13598, partial	Trichuris suis
		R:ATGCACACAGAGAGAAGAGAG	21	54.7	47.62
N00648	Ac_Uni_005487	F:CTGGTGGATCTGTGTTGTATT	21	55	42.86	141	(TG)9	KFD45529.1	hypothetical protein M513_13598, partial	Trichuris suis
		R:AAATTGCTGATCTTGACTGAA	21	55.1	33.33
N00649	Ac_Uni_005487	F:AACATCAAGAGGAAGAGGAAC	21	55.01	42.86	150	(GAAC)7	KFD45529.1	hypothetical protein M513_13598, partial	Trichuris suis
		R:TTTTGACCCTTTGGAAATAA	20	54.9	30
N00650	Ac_Uni_005496	F:CGACATTTATGGGAATATGTG	21	55.49	38.1	142	(AT)8	XP_005112501.1	PREDICTED: cytochrome P450 3A11-like	Aplysia californica
		R:CTCAAATCATCAGCTAGAAGG	21	54.38	42.86
N00651	Ac_Uni_005498	F:TTGGCTTCAGTTACACAAGAT	21	55.05	38.1	148	(AAC)8	XP_005108636.1	PREDICTED: MAGUK p55 subfamily member 2-like	Aplysia californica
		R:CTTATTGTCAGTGCCATCATT	21	55.26	38.1
N00652	Ac_Uni_005502	F:CCCCCTCTCTCTCTCACT	18	54.05	61.11	127	(CA)6	JAA66151.1	Putative t-cell receptor beta chain ana 11 brugia malayi t-cell receptor beta chain ana 11	Ixodes ricinus
		R:CGCGTATAATTATCAGTCTGTC	22	54.36	40.91
N00653	Ac_Uni_005502	F:TCTCTCTCACTCACACACACA	21	55.13	47.62	210	(AC)7	JAA66151.1	Putative t-cell receptor beta chain ana 11 brugia malayi t-cell receptor beta chain ana 11	Ixodes ricinus
		R:AAATGATCTCTCCCTCAAAAC	21	54.95	38.1
N00654	Ac_Uni_005502	F:TCATTAACACACTCGAAGACA	21	54.3	38.1	135	(AC)29	JAA66151.1	Putative t-cell receptor beta chain ana 11 brugia malayi t-cell receptor beta chain ana 11	Ixodes ricinus
		R:ATGAAGACCCCTAAGAACAAC	21	54.9	42.86
N00655	Ac_Uni_005502	F:CAATTATACACGCTCTTGTCA	21	54.07	38.1	129	(CTT)5	JAA66151.1	Putative t-cell receptor beta chain ana 11 brugia malayi t-cell receptor beta chain ana 11	Ixodes ricinus
		R:ATTGGTTGTACACGGGATAG	20	54.96	45
N00656	Ac_Uni_005503	F:GTGACCCTTTGGAAATAAAGT	21	54.92	38.1	134	(GTTC)4	No Match
		R:TGACTTAGGCAGACACCTCT	20	55	50
N00657	Ac_Uni_005507	F:CACCTAGCAAGACACCTAATG	21	55.1	47.62	158	(CA)7	No Match
		R:TTATGTCTTGGTCTTCCCTTT	21	55.47	38.1
N00658	Ac_Uni_005517	F:CGTGTGTTTGTTTCTCTCTCT	21	54.65	42.86	150	(CT)26	KFM60995.1	hypothetical protein X975_04887, partial	Stegodyphus mimosarum
		R:TGTTTGTGTGCATGTATGTGT	21	55.82	38.1
N00659	Ac_Uni_005517	F:CGTGTGTTTGTTTCTCTCTCT	21	54.65	42.86	150	(TC)7	KFM60995.1	hypothetical protein X975_04887, partial	Stegodyphus mimosarum
		R:TGTTTGTGTGCATGTATGTGT	21	55.82	38.1
N00660	Ac_Uni_005517	F:TCTCTCTCGTTAGTCCCTCTT	21	54.93	47.62	172	(AC)7	KFM60995.1	hypothetical protein X975_04887, partial	Stegodyphus mimosarum
		R:TATGTGTGTATGTCCGTGTGT	21	54.66	42.86
N00661	Ac_Uni_005517	F:CACATACATGCACACAAACAC	21	55.82	42.86	170	(CA)7	KFM60995.1	hypothetical protein X975_04887, partial	Stegodyphus mimosarum
		R:ACTCGACGGAACTTAGAGAGA	21	55.87	47.62
N00662	Ac_Uni_005517	F:ATATACATCACCGCATTCATT	21	54.59	33.33	155	(TC)6	KFM60995.1	hypothetical protein X975_04887, partial	Stegodyphus mimosarum
		R:GGAGATCCCTAGTCTGGAAC	20	55.19	55
N00663	Ac_Uni_005534	F:AGAGAGCAAGCAAAACATAAA	21	54.64	33.33	149	(CA)6	No Match
		R:TCAGGGTACATTCTTACAGGA	21	54.82	42.86
N00664	Ac_Uni_005536	F:ACCAGTAGACCTGGAAAGAAA	21	55.55	42.86	161	(AG)7	No Match
		R:ACCAACATAACCACACAAAAA	21	55.52	33.33
N00665	Ac_Uni_005537	F:TTGCCATCTGATTTCTGTACT	21	54.97	38.1	151	(CA)16	EZA51692.1	Acetylcholine receptor subunit alpha-like protein	Cerapachys biroi
		R:CACACAAACAGCATCAAATAA	21	54.81	33.33
N00666	Ac_Uni_005550	F:AACGTGCAGGTACATCTGA	19	55.02	47.37	167	(AC)6	JAA64767.1	Putative syntaxin-binding protein 2, partial	Rhipicephalus pulchellus
		R:GGGAGTTCTTGTAAAGATGGT	21	54.9	42.86
N00667	Ac_Uni_005565	F:TTTTTCCAATCAGTGTTTCTG	21	55.45	33.33	152	(TCT)5	XP_005099050.1	PREDICTED: BTB/POZ domain-containing protein 9-like	Aplysia californica
		R:AAAGACAGCACACACACTCTC	21	55.44	47.62
N00668	Ac_Uni_005569	F:TTCCTATGTCCTCATATGCAC	21	55.18	42.86	153	(TTC)6	No Match
		R:AAAGACTGCACAATCAATTTC	21	54.53	33.33
N00669	Ac_Uni_005585	F:GTTGGTCTTTCCAAACAAATA	21	54.41	33.33	137	(GT)6	No Match
		R:AAGATTAATCCTGAGAGCAGAA	22	55.06	36.36
N00670	Ac_Uni_005600	F:AAGACCTGGAAAGAAAACTGT	21	54.7	38.1	154	(AG)7	No Match
		R:GCCATTGTTTAAGAAAACTGT	21	53.79	33.33
N00671	Ac_Uni_005614	F:GCTGGTTATAAACCCTCATTT	21	55.05	38.1	160	(CTTT)4	KDR07345.1	hypothetical protein L798_03273, partial	Zootermopsis nevadensis
		R:GAAACCACAGTATAACGCAAC	21	54.93	42.86
N00672	Ac_Uni_005625	F:GTGTTACATGGCGAACTATGA	21	56.21	42.86	150	(TGA)8	No Match
		R:TGAAGGAAATATAATGGCCTA	21	54.2	33.33
N00673	Ac_Uni_005666	F:TTGTTGATCGTGTTAGATGGT	21	55.6	38.1	152	(ATG)7	No Match
		R:CTGGTTGAAGAGAATCAGGT	20	54.28	45
N00674	Ac_Uni_005705	F:TTAGAAAATTCCTCTGACACG	21	54.72	38.1	151	(TCA)10	No Match
		R:TTAGACAACTTCAGACCTCCA	21	55.01	42.86
N00675	Ac_Uni_005705	F:CAAGTGGGAAGATAACATCAA	21	55.24	38.1	156	(TGAT)4	No Match
		R:CACCTCTCTCCAAATTCTTCT	21	55.18	42.86
N00676	Ac_Uni_005708	F:ACCAATCATACAGAACAGCAT	21	54.66	38.1	148	(CAT)6	No Match
		R:ATGAACAGACAAAACTGGAGA	21	54.83	38.1
N00677	Ac_Uni_005714	F:TTAAACAAAGCAACGATAACAG	22	55.04	31.82	155	(AT)6	XP_005094977.1	PREDICTED: norsolorinic acid reductase-like isoform X1	Aplysia californica
		R:GGGAATGGTTCACTTCTTTAC	21	55.31	42.86
N00678	Ac_Uni_005714	F:AGTCAGTCTTGCTAAGTCACG	21	54.86	47.62	168	(TA)11	XP_005094977.1	PREDICTED: norsolorinic acid reductase-like isoform X1	Aplysia californica
		R:ACACACACACACACACACATA	21	53.74	42.86
N00679	Ac_Uni_005731	F:ACTTGTGTTATGTCACCTTGG	21	55.08	42.86	146	(CTT)6	No Match
		R:AAGAGACAAGCCAAAGACC	19	54.43	47.37
N00680	Ac_Uni_005737	F:CTTGAAGATCACAAAGAGTGG	21	55.01	42.86	151	(AC)6	XP_005094337.1	PREDICTED: alpha-(1,3)-fucosyltransferase C-like	Aplysia californica
		R:CAGATAATTTCAGCGTGTCAG	21	56.09	42.86
N00681	Ac_Uni_005738	F:CTTGAAGATCACAAAGAGTGG	21	55.01	42.86	151	(AC)6	XP_005094337.1	PREDICTED: alpha-(1,3)-fucosyltransferase C-like	Aplysia californica
		R:CAGATAATTTCAGCGTGTCAG	21	56.09	42.86
N00682	Ac_Uni_005756	F:GTCGTGAAATATGCATTGAAG	21	55.84	38.1	144	(TGAC)9	No Match
		R:ATATAACCTTTCGGTTGAACA	21	54	33.33
N00683	Ac_Uni_005763	F:TAAACAGAGGGAAGCTGGTAT	21	55.66	42.86	149	(TCT)5	XP_005111869.1	PREDICTED: endoglucanase-like	Aplysia californica
		R:AGAAATGATTGGTTGTACACG	21	55.18	38.1
N00684	Ac_Uni_005764	F:GTGGAAGCTTGTTTGTGTCTA	21	55.55	42.86	158	(AGAT)6	No Match
		R:CTACGCTAATCAGCATGACA	20	55.07	45
N00685	Ac_Uni_005768	F:CATCTTTGCTTATTCACCACT	21	54.58	38.1	162	(AT)7	No Match
		R:CACCACTAAATGGTACAATGG	21	55.48	42.86
N00686	Ac_Uni_005768	F:CAGGTTGGCTATGTGTATTGT	21	55.22	42.86	146	(GT)9	No Match
		R:CACTAACACACTTGCACTCAG	21	54.49	47.62
N00687	Ac_Uni_005768	F:CAGGTTGGCTATGTGTATTGT	21	55.22	42.86	146	(GA)7	No Match
		R:CACTAACACACTTGCACTCAG	21	54.49	47.62
N00688	Ac_Uni_005781	F:TTTTCATAGCTTCACAAGCA	20	54.75	35	138	(AT)9	No Match
		R:GGGTGTCAGTGTCTGAGAAT	20	54.89	50
N00689	Ac_Uni_005786	F:TGTTTGCTTCCTCTACTTTTG	21	54.96	38.1	151	(TGT)6	No Match
		R:CCAAATATCCAATGTCATTCA	21	55.87	33.33
N00690	Ac_Uni_005807	F:GTCTCCTTTGTCATCATCATC	21	54.46	42.86	150	(TCA)5	No Match
		R:GACTTCAACAAGAGCAGCTTA	21	55.09	42.86
N00691	Ac_Uni_005812	F:CAAATGTAAGAAGGGACTGTG	21	54.9	42.86	151	(GTTC)5	No Match
		R:GGGATGGTTATACCCTTTTAG	21	54.48	42.86
N00692	Ac_Uni_005813	F:AAACGACAGAACAGAAAGAAA	21	54.34	33.33	146	(CAT)5	No Match
		R:TGACCGTCTATGCTTATCAGT	21	55.01	42.86
N00693	Ac_Uni_005838	F:TGGGAACTGCAGTAGTATTGT	21	54.93	42.86	140	(CTTT)4	No Match
		R:GCACCAGAAACCACAGTATAA	21	55.34	42.86
N00694	Ac_Uni_005842	F:CAGCAGCTATCTCTGTGTTCT	21	54.94	47.62	146	(TCT)6	No Match
		R:ATGATAACCAACGCAACAC	19	54.32	42.11
N00695	Ac_Uni_005843	F:GATCTGACTGGAAGTTGACAG	21	54.8	47.62	166	(TG)6	No Match
		R:ATACATTGGCAGCATATTCAT	21	54.75	33.33
N00696	Ac_Uni_005861	F:TTTCACAAGGAAAGATCAAAG	21	54.68	33.33	153	(AC)11	No Match
		R:TTATGCTAGCAATGTGAGACA	21	54.63	38.1
N00697	Ac_Uni_005864	F:TCTCCTTCTTTGCCTCTTTAT	21	55.04	38.1	152	(AT)10	No Match
		R:CAACAGCTTCTCGAAGAAATA	21	55.04	38.1
N00698	Ac_Uni_005886	F:CTGTTCTTCCAAGAAACTGTG	21	55.1	42.86	144	(TTC)6	No Match
		R:AACATGGCATGGACTGTAA	19	54.76	42.11
N00699	Ac_Uni_005888	F:AGGAAATTAGGATCCTCTTAGG	22	54.98	40.91	165	(TG)7	No Match
		R:AATTGTAGCAGACAAGTGAGC	21	54.78	42.86
N00700	Ac_Uni_005888	F:ATTTGCACATTTCCACATCT	20	55.49	35	154	(TG)10	No Match
		R:TGGAGAATGAGAAAAGCTAAA	21	54.54	33.33
N00701	Ac_Uni_005891	F:TATAACACGTTTTGCCAATCT	21	55.04	33.33	146	(TG)6	No Match
		R:GTTGGTTGATATCAGCACTGT	21	55.16	42.86
N00702	Ac_Uni_005904	F:ACAAAAACTCTGTGACTGCTC	21	54.64	42.86	163	(AT)8	KDR11390.1	hypothetical protein L798_14022	Zootermopsis nevadensis
		R:AGGCAAGAAGCAATCGTAT	19	55.05	42.11
N00703	Ac_Uni_005918	F:TTATAGTGTGAGATGGCGAAC	21	55.43	42.86	158	(ATG)5	JAG07168.1	Telomerase reverse transcriptase, partial	Lygus hesperus
		R:GCACTCATCTTGAATAACAGG	21	54.97	42.86
N00704	Ac_Uni_005928	F:CTTCACAACCTCCATACTCAC	21	54.69	47.62	141	(CTT)5	JAG38502.1	hypothetical protein CM83_1251, partial	Lygus hesperus
		R:ATTGGTTGTACACGGGATAG	20	54.96	45
N00705	Ac_Uni_005931	F:AGTGTCACCAAACTAAACCAA	21	54.81	38.1	145	(TCA)5	XP_005097220.1	PREDICTED: uncharacterized protein LOC101862498	Aplysia californica
		R:TGTTAAATGGTGAACCATGAC	21	55.86	38.1
N00706	Ac_Uni_005933	F:AAGACCGCACACTCACTCT	19	55.83	52.63	146	(GAA)9	No Match
		R:CGGGAATGTTACGTATGTTAT	21	54.31	38.1
N00707	Ac_Uni_005934	F:GACAGATGGAGAAAAATTGTG	21	54.77	38.1	136	(AAGC)4	XP_005110977.1	PREDICTED: uncharacterized protein LOC101850374	Aplysia californica
		R:GGACACAGCCTAAAATGAGTA	21	54.58	42.86
N00708	Ac_Uni_005950	F:AATTCCAATACTCAACATTGC	21	54.35	33.33	147	(AAC)20	JAA65321.1	Putative diacylglycerol kinase	Ixodes ricinus
		R:TGAGAGTGAAAATTGAAATGC	21	55.52	33.33
N00709	Ac_Uni_005965	F:ACTCGTCTGTCACATCACACT	21	55.58	47.62	142	(TTA)5	No Match
		R:TATTTGTTGGAAAAAGTGAGG	21	54.59	33.33
N00710	Ac_Uni_005971	F:ATTCGTGTCTGTGAGTGGAT	20	55.39	45	152	(TC)8	XP_011422099.1	PREDICTED: probable 3',5'-cyclic phosphodiesterase pde-5 isoform X3	Crassostrea gigas
		R:CATTGTCATGGAAAGATTGAT	21	54.98	33.33
N00711	Ac_Uni_005972	F:TGATGGTAAAAATTGTTCGAC	21	55.24	33.33	133	(TC)7	XP_008180138.1	PREDICTED: zinc finger MYM-type protein 1-like	Acyrthosiphon pisum
		R:GGAGATCCCTAGTCTGGAAC	20	55.19	55
N00712	Ac_Uni_005975	F:CTCTTGTAAGCGTCAAACAGT	21	54.88	42.86	164	(AT)9	No Match
		R:CATCGATTTTACCATGACATT	21	55.03	33.33
N00713	Ac_Uni_005994	F:ATGGTGTGACTGCTGTTATTT	21	54.75	38.1	150	(AG)6	No Match
		R:ATTCCACAACTTGTCTGATGT	21	54.51	38.1
N00714	Ac_Uni_005994	F:GATTAAGAATCAGTGCTGGTG	21	54.97	42.86	153	(CA)11	No Match
		R:CGTTTGAGAGAGTTCTTGCT	20	54.89	45
N00715	Ac_Uni_005995	F:AATGTGACAAGGACAACAGAC	21	55.02	42.86	143	(ATG)5	XP_011432694.1	PREDICTED: microfibrillar-associated protein 1-like	Crassostrea gigas
		R:CTCTTTCATTCACTCTTGTGC	21	55.17	42.86
N00716	Ac_Uni_006007	F:AACAGACAAAACTGGAGAACC	21	55.87	42.86	161	(GAT)6	No Match
		R:ATAAATCAAGCCTCTGGAAAT	21	54.7	33.33
N00717	Ac_Uni_006022	F:ACGTGAGATCTTATCATGCAA	21	55.85	38.1	149	(GA)30	XP_009044975.1	hypothetical protein LOTGIDRAFT_78207, partial	Lottia gigantea
		R:AAGTAGGTTTCCATCTGTTCC	21	54.9	42.86
N00718	Ac_Uni_006030	F:ACTCTTCAGGAGAGCATTCTT	21	54.92	42.86	153	(GAT)5	XP_005111404.1	PREDICTED: dentin sialophosphoprotein-like	Aplysia californica
		R:ACTTTCAGCATTGTCATCATC	21	55.2	38.1
N00719	Ac_Uni_006038	F:TATCTGTTGAGAGGGACAGAG	21	54.48	47.62	166	(TAATC)4	XP_005106522.1	PREDICTED: uncharacterized protein LOC101854436	Aplysia californica
		R:ATAAGCACAATGCTAGGATCA	21	55.1	38.1
N00720	Ac_Uni_006047	F:TTTAGATTCCGTGATAAATGC	21	54.63	33.33	142	(TA)12	XP_005102602.1	PREDICTED: plasma alpha-L-fucosidase-like	Aplysia californica
		R:CATTCTTAGATAAGAGGGGTTG	22	54.82	40.91
N00721	Ac_Uni_006055	F:CGAAAGAGTGCAAGATAAAGA	21	55.04	38.1	151	(GA)18	AAQ75117.1	FREP3-Fbg5, partial	Biomphalaria glabrata
		R:TATTTCTCTCTCATCCCACAA	21	54.86	38.1
N00722	Ac_Uni_006055	F:GGCTGACAGAGAGAGAGAAAT	21	55.32	47.62	163	(GA)8	AAQ75117.1	FREP3-Fbg5, partial	Biomphalaria glabrata
		R:GCCCACACAGATTGTCTATAA	21	55.26	42.86
N00723	Ac_Uni_006055	F:GCTGGAAGAGAAATAGGACAG	21	55.78	47.62	147	(GA)8	AAQ75117.1	FREP3-Fbg5, partial	Biomphalaria glabrata
		R:ACTGTCTATCAAGCCAAACTG	21	54.63	42.86
N00724	Ac_Uni_006056	F:GACTATTTGATCCGGAGAGTT	21	54.98	42.86	161	(ATC)5	AAQ75117.1	FREP3-Fbg5, partial	Biomphalaria glabrata
		R:ATTTGATCCATGACTTTGTTG	21	55.06	33.33
N00725	Ac_Uni_006071	F:ATCCTGCCAGCTATTTAAAAC	21	55.35	38.1	140	(TTA)15	XP_005091711.1	PREDICTED: uncharacterized protein LOC101849180	Aplysia californica
		R:ATAAGAATTCCTCTCCACTGC	21	55.14	42.86
N00726	Ac_Uni_006077	F:GATCTTCTTTCTTGGCATTTT	21	55.27	33.33	141	(CA)6	XP_011418957.1	PREDICTED: uncharacterized protein LOC105322116	Crassostrea gigas
		R:TCATGCATTACTTTCTCACCT	21	54.97	38.1
N00727	Ac_Uni_006082	F:CCTAGGATGTTGCATGTTCTA	21	55.44	42.86	166	(CT)7	No Match
		R:TAGCGACTTGGAAAAGACATA	21	55.32	38.1
N00728	Ac_Uni_006082	F:TCTCCATCCATTACTCGTAGA	21	54.9	42.86	147	(CT)14	No Match
		R:CTGTACGAAACAACTCTCCAC	21	54.95	47.62
N00729	Ac_Uni_006089	F:ATAATCAGACGATGGAAGGTC	21	55.67	42.86	162	(TA)7	KFD64700.1	hypothetical protein M514_11019	Trichuris suis
		R:ATGAGTACAGAATGGATGGTG	21	54.91	42.86
N00730	Ac_Uni_006091	F:CAGCACCAAACTCTAATCTCT	21	53.86	42.86	159	(CAA)16	XP_005091052.1	PREDICTED: probable cyclin-dependent serine/threonine-protein kinase DDB_G0292550-like	Aplysia californica
		R:CACGTGGTTCTGTTAGAAGTT	21	54.55	42.86
N00731	Ac_Uni_006111	F:AACTGAGCAGTGTCACAATTT	21	54.94	38.1	147	(TAGT)4	XP_011873781.1	PREDICTED: histone-lysine N-methyltransferase SETMAR-like	Vollenhovia emeryi
		R:CCTATGGACAAGTTCTACGTG	21	54.94	47.62
N00732	Ac_Uni_006120	F:GCTTATGTCTTCTGTGTGCTT	21	54.78	42.86	154	(TG)8	XP_011858770.1	PREDICTED: putative uncharacterized protein FLJ37770	Vollenhovia emeryi
		R:TTCATGGGTGACATTTTTATC	21	55	33.33
N00733	Ac_Uni_006129	F:GGGCCATATATTTTGAGGTAT	21	54.8	38.1	155	(AC)23	XP_008481924.1	PREDICTED: uncharacterized protein LOC103518623	Diaphorina citri
		R:TTTCCTGAACTATGTTGTGCT	21	55.05	38.1
N00734	Ac_Uni_006134	F:GATAAGAGAGGAATCAGTGTGG	22	55.48	45.45	148	(AT)7	KDR24543.1	hypothetical protein L798_13237	Zootermopsis nevadensis
		R:TTCTTGACCTAGCATCTGAAA	21	55.28	38.1
N00735	Ac_Uni_006134	F:TGTCATTTTTGGTTCTCTTGT	21	54.85	33.33	150	(CT)6	KDR24543.1	hypothetical protein L798_13237	Zootermopsis nevadensis
		R:AGATTCCTAGTCTGGAACGTC	21	55.04	47.62
N00736	Ac_Uni_006163	F:ATTGATGGAACCTCATCTTTT	21	55.23	33.33	143	(TC)7	XP_011440354.1	PREDICTED: F-box only protein 9-like	Crassostrea gigas
		R:ACGGATCTCAGTCATCTTTTT	21	55.46	38.1
N00737	Ac_Uni_006177	F:AGTGCCGATAAAAAGAGAGAT	21	54.91	38.1	157	(AAT)5	XP_005105731.1	PREDICTED: exosome complex exonuclease RRP44-like	Aplysia californica
		R:GGTGACAGCTGAGTTTAATTG	21	55.05	42.86
N00738	Ac_Uni_006184	F:TGTACATAAAGACGGGAAAAG	21	54.62	38.1	149	(CT)26	No Match
		R:ATATGCACATGTGTGTGTTGT	21	54.64	38.1
N00739	Ac_Uni_006187	F:CCGATTCATCATCTGTATCAT	21	54.93	38.1	150	(CA)6	No Match
		R:CCTAGGATGTTATTGCACGTA	21	55.48	42.86
N00740	Ac_Uni_006187	F:GTGATCCTGATGAGATGAAAA	21	55.09	38.1	151	(TTG)5	No Match
		R:TGCAGTTAATGGTATTTTTGC	21	55.59	33.33
N00741	Ac_Uni_006192	F:GAGTCAACACCCAAGTCTTC	20	54.6	50	147	(ACA)5	KFD46974.1	hypothetical protein M513_12164	Trichuris suis
		R:ATACAATTGTGCAAACCACAT	21	55.46	33.33
N00742	Ac_Uni_006192	F:TACACAGCACCAAAGGATAAT	21	54.86	38.1	160	(TGA)5	KFD46974.1	hypothetical protein M513_12164	Trichuris suis
		R:GTTCATATCATCGTCATCACC	21	55.25	42.86
N00743	Ac_Uni_006192	F:TACACAGCACCAAAGGATAAT	21	54.86	38.1	160	(ATG)6	KFD46974.1	hypothetical protein M513_12164	Trichuris suis
		R:GTTCATATCATCGTCATCACC	21	55.25	42.86
N00744	Ac_Uni_006192	F:TACACAGCACCAAAGGATAAT	21	54.86	38.1	160	(GGT)6	KFD46974.1	hypothetical protein M513_12164	Trichuris suis
		R:GTTCATATCATCGTCATCACC	21	55.25	42.86
N00745	Ac_Uni_006211	F:GCGATCATCTTTCTGTCTAAA	21	54.78	38.1	157	(GAA)5	No Match
		R:AGTCTGAGGTGAGCTTGATG	20	55.44	50
N00746	Ac_Uni_006212	F:CTAAGAATGTGTGATGGGTGT	21	55	42.86	144	(TG)7	XP_009066086.1	hypothetical protein LOTGIDRAFT_222853	Lottia gigantea
		R:ATCTCATGAACACTTGCATCT	21	54.76	38.1
N00747	Ac_Uni_006212	F:TGAGATGTCATGTGTGAAGAA	21	54.98	38.1	154	(CT)9	XP_009066086.1	hypothetical protein LOTGIDRAFT_222853	Lottia gigantea
		R:CCACATGTGTTGTTTGTCATA	21	55.26	38.1
N00748	Ac_Uni_006216	F:ATGTGGGTCATTTTACTTGTG	21	55.02	38.1	148	(TCT)5	No Match
		R:ATGGCATACTAGAGACACTCG	21	54.58	47.62
N00749	Ac_Uni_006228	F:ATTCAGACTTCCATGTGATGA	21	55.48	38.1	154	(AC)6	XP_003144059.1	hypothetical protein LOAG_08480, partial	Loa loa
		R:CAAGAATGGCTTCTTTGTATG	21	55.16	38.1
N00750	Ac_Uni_006228	F:AAGCACTTCTTTAGGGTAAGC	21	54.78	42.86	192	(TTA)18	XP_003144059.1	hypothetical protein LOAG_08480, partial	Loa loa
		R:TAGGCTTCTGATTTGAAAGTG	21	54.88	38.1
N00751	Ac_Uni_006228	F:ATTCAGACTTCCATGTGATGA	21	55.48	38.1	154	(CAAA)5	XP_003144059.1	hypothetical protein LOAG_08480, partial	Loa loa
		R:CAAGAATGGCTTCTTTGTATG	21	55.16	38.1
N00752	Ac_Uni_006229	F:ATAAATTCCAGTCTGTCATGG	21	54.16	38.1	150	(TA)9	No Match
		R:TGGACATACTGTTTTGAAAT	20	50.5	30
N00753	Ac_Uni_006250	F:TGCTTCTGATTTTACATAGCC	21	54.84	38.1	145	(ATC)6	JAC28640.1	putative rvt 1, partial	Amblyomma triste
		R:ATGAACGAGACAGAAACACAC	21	55.19	42.86
N00754	Ac_Uni_006257	F:CAAAACTCCAATGCCATTAT	20	55.18	35	129	(CAAA)4	No Match
		R:TTTTGCAGTACTGTGGAATTT	21	55.07	33.33
N00755	Ac_Uni_006260	F:AGTAGACAACTCAGCAGCTTG	21	55.03	47.62	149	(CAA)5	No Match
		R:ACAGCTTGAGTGTTAGGTTTT	21	53.41	38.1
N00756	Ac_Uni_006263	F:AGTAGACAACTCAGCAGCTTG	21	55.03	47.62	151	(CAA)6	No Match
		R:GGTTCTCCTACTTTCTGCATT	21	55.22	42.86
N00757	Ac_Uni_006266	F:GTACACGAACGTTTCAAAGTC	21	54.96	42.86	158	(GA)6	No Match
		R:TCATTGTCCGTTGATAAAGAC	21	55.23	38.1
N00758	Ac_Uni_006276	F:TATACTAAAGCGCAAAACCTG	21	55.14	38.1	166	(CA)7	XP_005092736.1	PREDICTED: RNA-directed DNA polymerase from mobile element jockey-like	Aplysia californica
		R:TCTTCAAACACTCAAACTTGC	21	55.68	38.1
N00759	Ac_Uni_006303	F:CAGTTGATAGCAAAACAGCTT	21	54.98	38.1	135	(TA)7	No Match
		R:ATAAATTGACATAGGCCAACA	21	54.81	33.33
N00760	Ac_Uni_006334	F:AGGCATGATAACCAACTCC	19	54.96	47.37	156	(AAG)5	XP_003106705.1	hypothetical protein CRE_16717	Caenorhabditis remanei
		R:AATCGAGATCCAAAAATAACC	21	54.94	33.33
N00761	Ac_Uni_006335	F:ATCATCATACCGTGAAAAACA	21	55.52	33.33	155	(TGA)5	XP_005099950.1	PREDICTED: vesicle-fusing ATPase-like isoform X2	Aplysia californica
		R:TTCATCATCATATTCCATCGT	21	55.36	33.33
N00762	Ac_Uni_006390	F:TATTCTCTCCACTGATGAAGG	21	54.43	42.86	150	(TCT)7	XP_009066601.1	hypothetical protein LOTGIDRAFT_155839	Lottia gigantea
		R:CTCTGAAACCCACTCCTTTT	20	55.95	45
N00763	Ac_Uni_006395	F:TCCTTAGCATGTTTTTGAAAG	21	54.9	33.33	152	(CTT)7	No Match
		R:ATGATAACCAACGCCACAT	19	56.26	42.11
N00764	Ac_Uni_006410	F:TCATGACCAGACTACCTCAAC	21	55.11	47.62	161	(TGA)10	XP_012340566.1	PREDICTED: box A-binding factor-like	Apis florea
		R:GTGAACATTCGTTCTTTGTTT	21	54.45	33.33
N00765	Ac_Uni_006424	F:TTATCACTTCACACCATAGGC	21	55.26	42.86	135	(GTT)5	No Match
		R:CCAAGAGTAAACAACTCGGTA	21	54.68	42.86
N00766	Ac_Uni_006427	F:GAAACCACAGTATAACGCAAC	21	54.93	42.86	163	(AAAG)4	No Match
		R:CCATAACAAGTGACATGATGA	21	54.34	38.1
N00767	Ac_Uni_006459	F:GCTAAGGGAAATAATGCTGTA	21	54.03	38.1	140	(CTT)6	XP_005089713.1	PREDICTED: tubulin polyglutamylase ttll6-like isoform X11	Aplysia californica
		R:ATTGGTTGTACACGGGATAG	20	54.96	45
N00768	Ac_Uni_006476	F:CTGTCCTTGTAATCTGTCTGG	21	54.88	47.62	132	(CA)12	No Match
		R:CAAACCACTTTCACTACAGGA	21	55.39	42.86
N00769	Ac_Uni_006482	F:AGAATCACGTTATTTCTTTGC	21	53.86	33.33	150	(GT)6	No Match
		R:TGGTGTGGTACCTGACTACAT	21	55.37	47.62
N00770	Ac_Uni_006502	F:GAGCCAAATTAGGAGATGAAC	21	55.54	42.86	155	(AG)6	KDR16678.1	hypothetical protein L798_09068	Zootermopsis nevadensis
		R:TCTCTATCATTCCCTCCTCTC	21	55.02	47.62
N00771	Ac_Uni_006502	F:GAGGAGGGAATGATAGAGAGA	21	55.02	47.62	155	(GA)10	KDR16678.1	hypothetical protein L798_09068	Zootermopsis nevadensis
		R:GGAGATATGGTCCACACTATG	21	54.41	47.62
N00772	Ac_Uni_006502	F:CTTATGGGTCCAGACTTTTG	20	54.81	45	152	(GTGC)4	KDR16678.1	hypothetical protein L798_09068	Zootermopsis nevadensis
		R:CCACCTCACTGTCTCTATCAT	21	54.15	47.62
N00773	Ac_Uni_006510	F:GCAAAATAAGTTCCACTCACA	21	55.47	38.1	180	(CA)6	XP_005107873.1	PREDICTED: small RNA 2'-O-methyltransferase-like	Aplysia californica
		R:GAGCTCAGTCTGCTACCAGTT	21	56.4	52.38
N00774	Ac_Uni_006542	F:TGATTGTTTGAAAGATGTGTG	21	54.57	33.33	134	(GTTC)4	No Match
		R:CTGCAAATTGTCACTAGGAAG	21	55.23	42.86
N00775	Ac_Uni_006553	F:CAAACAACCACACCAAATTAT	21	55.04	33.33	147	(AG)10	No Match
		R:CCTCATTTTGGAGGAGACTAT	21	54.99	42.86
N00776	Ac_Uni_006557	F:TTGTGCCAAATTTATACTGTGT	22	54.98	31.82	147	(CT)35	H88465	protein B0244.3 [imported] - Caenorhabditis elegans	Caenorhabditis elegans
		R:ACCTGTCAGAGTGTGTAACCA	21	55.59	47.62
N00777	Ac_Uni_006557	F:CACAATGGTACTATTCCCTCTT	22	54.98	40.91	161	(TTC)7	H88465	protein B0244.3 [imported] - Caenorhabditis elegans	Caenorhabditis elegans
		R:CAGGGAAGTAGGTGGTAGATT	21	54.95	47.62
N00778	Ac_Uni_006559	F:TAATTCTGGAACTCATTGTGG	21	55.24	38.1	150	(TC)9	KDR16678.1	hypothetical protein L798_09068	Zootermopsis nevadensis
		R:ATAAAGGGGTATGTGGAAGAG	21	54.89	42.86
N00779	Ac_Uni_006561	F:CTTAATATTTCGCAGGTAACG	21	54.55	38.1	147	(AAAG)4	XP_005091614.1	PREDICTED: peroxisomal carnitine O-octanoyltransferase-like	Aplysia californica
		R:GTGGAAATTTCTGACCTTCTT	21	55.03	38.1
N00780	Ac_Uni_006606	F:ATGGAGTTCAGGGATCAAG	19	54.91	47.37	176	(CA)46	XP_001892072.1	T-cell receptor beta chain ANA 11, partial	Brugia malayi
		R:CTATTTTGGTATGTCCTGCAC	21	54.86	42.86
N00781	Ac_Uni_006606	F:TCTATCGGTCTGTATGCTGTT	21	55.01	42.86	143	(TCTA)4	XP_001892072.1	T-cell receptor beta chain ANA 11, partial	Brugia malayi
		R:TAGAGACACATCAAGCTCACC	21	55.46	47.62
N00782	Ac_Uni_006652	F:TCCAAGGTATATGGAATCAGA	21	54.67	38.1	151	(AAG)5	No Match
		R:AAACATTACGTATACGCCAGA	21	55.08	38.1
N00783	Ac_Uni_006704	F:TCTATAAAACGTGGAGTTTGC	21	54.77	38.1	151	(TG)6	No Match
		R:CCTTTATTTTGGACCATTTCT	21	55.03	33.33
N00784	Ac_Uni_006704	F:GTGTAGTCAGTTTTTGCGAAC	21	55.12	42.86	156	(AAAG)5	No Match
		R:CCCTACTCTGTGTGGGTTACT	21	55.78	52.38
N00785	Ac_Uni_006735	F:AGAAAGGTCACTCACTCATCA	21	54.8	42.86	137	(AG)7	No Match
		R:GATTGCTGGTACCATTATTTG	21	54.81	38.1
N00786	Ac_Uni_006742	F:TTCCCTAAATATTGCTCCATT	21	55.52	33.33	156	(AG)9	No Match
		R:GCAAAAATTTGAGAAGACTTG	21	54.45	33.33
N00787	Ac_Uni_006752	F:ATAACCAACGCAACATGG	18	55.25	44.44	154	(AAG)6	No Match
		R:TTTACATGTGTTGTTTGTCCA	21	54.97	33.33
N00788	Ac_Uni_006760	F:GGTAGCCCAAATAAAACAAGT	21	55.13	38.1	147	(TC)8	No Match
		R:TCTTTCTTCTTGGAGTTGACA	21	55.14	38.1
N00789	Ac_Uni_006765	F:GCTCCATAAAGTACCTCACAA	21	54.58	42.86	153	(TCA)6	No Match
		R:CTTAAAACCCGAGACTGAGAT	21	55.23	42.86
N00790	Ac_Uni_006771	F:ATTGATTACCACAGCTGACAT	21	54.66	38.1	149	(ATG)5	No Match
		R:GTTTCAAAGCTGCATATGTGT	21	55.49	38.1
N00791	Ac_Uni_006779	F:ATATAATCACTCGCACACACC	21	55.12	42.86	143	(AC)6	EZA51692.1	Acetylcholine receptor subunit alpha-like protein	Cerapachys biroi
		R:AGTGAGAGTGAATGACTGTGC	21	55.35	47.62
N00792	Ac_Uni_006779	F:GTCTACAAACACAGCTCCATT	21	54.45	42.86	145	(AC)9	EZA51692.1	Acetylcholine receptor subunit alpha-like protein	Cerapachys biroi
		R:GTAAACGTGTGTGTGAGTGTG	21	54.96	47.62
N00793	Ac_Uni_006793	F:AATAGACAACTCAGCAGCTTG	21	54.96	42.86	139	(CAA)7	No Match
		R:TCCTCGAATTTGTTGATTATG	21	55.33	33.33
N00794	Ac_Uni_006793	F:ACACCATGAGAAACAAGACAC	21	55.02	42.86	160	(GTTC)5	No Match
		R:CAAGGATAATTAGCTTGACGA	21	54.85	38.1
N00795	Ac_Uni_006800	F:CTGCATGTTTTAATGGAGTTT	21	54.61	33.33	163	(CTT)5	XP_005101470.1	PREDICTED: zinc finger protein 208-like	Aplysia californica
		R:GCAACTGCCCTAATATAACCT	21	55.23	42.86
N00796	Ac_Uni_006810	F:GTAGACAACTCAGCAGTTTGG	21	55.12	47.62	154	(CAA)8	JAG92157.1	putative serine/threonine-protein kinase	Amblyomma americanum
		R:TTCTTCTGATTTGGGTAACAA	21	54.97	33.33
N00797	Ac_Uni_006815	F:CAGTCATTCTCATTTCCTTTG	21	54.95	38.1	154	(GA)8	No Match
		R:TCTGTGTGATGTGTTGTTCAC	21	55.28	42.86
N00798	Ac_Uni_006834	F:CACCACCAAATCTGGTATAAG	21	54.72	42.86	101	(ACT)6	XP_005111912.1	PREDICTED: mevalonate kinase-like	Aplysia californica
		R:ACGGTAGACAACATAAAAATCC	22	54.99	36.36
N00799	Ac_Uni_006834	F:AAGGTGAAGGCTATAAACGAT	21	54.81	38.1	142	(GAAA)4	XP_005111912.1	PREDICTED: mevalonate kinase-like	Aplysia californica
		R:TTGCTTCTGTGTCTCAGAGTT	21	55.24	42.86
N00800	Ac_Uni_006843	F:CATACACAGCAGCCTAACTTC	21	55.25	47.62	154	(CA)9	XP_005102188.1	PREDICTED: endoplasmic reticulum resident protein 29-like	Aplysia californica
		R:TGTGGTTTTGTTGTTATTTCC	21	55.16	33.33
N00801	Ac_Uni_006843	F:TGGTTTCTGACATATGGAACT	21	54.64	38.1	157	(AT)10	XP_005102188.1	PREDICTED: endoplasmic reticulum resident protein 29-like	Aplysia californica
		R:ATTGTCTGCTAGTGCAAGAAC	21	54.78	42.86
N00802	Ac_Uni_006849	F:TAAAAGTCTTTGGGTGAGTTG	21	54.64	38.1	149	(AGA)19	JAG91885.1	putative secreted protein precursor, partial	Amblyomma americanum
		R:CAAGACAAGACACAGATTTCC	21	54.83	42.86
N00803	Ac_Uni_006850	F:AACGGAGTTAAGGAATCAGAC	21	55.06	42.86	148	(TCT)12	No Match
		R:TAAAAGTCTTTGGGTGAGTTG	21	54.64	38.1
N00804	Ac_Uni_006852	F:ATTCAGATGATAGCCAAACTG	21	54.49	38.1	148	(TA)10	XP_005096520.1	PREDICTED: protein BUD31 homolog isoform X2	Aplysia californica
		R:AGTTGATCGCTGGTTTATGTA	21	55.02	38.1
N00805	Ac_Uni_006870	F:CAGCAGGAAGCAAATTAAATA	21	55.03	33.33	149	(CA)7	No Match
		R:TATAAGACAGAGGTGGGGAAT	21	55.27	42.86
N00806	Ac_Uni_006884	F:ATAACTGGTGGTGTTGTCAAG	21	55.08	42.86	145	(AAAG)4	XP_005102315.1	PREDICTED: lengsin-like	Aplysia californica
		R:AAGAGAACATGACTCAAGCAA	21	55.17	38.1
N00807	Ac_Uni_006887	F:TACGGTACTTGGTTTGATTTC	21	54.45	38.1	150	(AG)6	No Match
		R:GCCTAACACATTCAATTTCAG	21	54.99	38.1
N00808	Ac_Uni_006893	F:CTAGCATGCCTCTCTAAGGAT	21	55.5	47.62	160	(CAT)8	XP_005089713.1	PREDICTED: tubulin polyglutamylase ttll6-like isoform X11	Aplysia californica
		R:CTATGTGCCTCTTTTTGCTC	20	55.29	45
N00809	Ac_Uni_006899	F:AATGAACAGACAAAACGAGAA	21	55.02	33.33	132	(ATG)12	No Match
		R:GTTTATCACCCAAATTTACCA	21	54.24	33.33
N00810	Ac_Uni_006902	F:GAATCAGGTGATCTCGTTGTA	21	55.22	42.86	145	(ATT)5	No Match
		R:TAGCGAAAGTGACAGAGCTAC	21	55.12	47.62
N00811	Ac_Uni_006917	F:GGTCTATGAAAAATGTGGTCA	21	55.06	38.1	150	(TAAT)5	AAM44291.1	AF510852_1 superoxide dismutase	Aplysia californica
		R:TTTCTTCCTGATTGTTGGTTA	21	54.97	33.33
N00812	Ac_Uni_006925	F:TCTTCGTTTTTGTGATGAGAT	21	54.93	33.33	152	(TC)7	No Match
		R:GTACTGTGAGAGAGCCACAAC	21	54.92	52.38
N00813	Ac_Uni_006931	F:TACAAGAATCGAGGGTAATGA	21	54.92	38.1	167	(TCA)5	No Match
		R:TCTGTTGAAGGTGTTAGATGG	21	55.31	42.86
N00814	Ac_Uni_006943	F:AGTGTTTGGGGTCATTATGTA	21	54.54	38.1	158	(TCA)5	XP_005103105.1	PREDICTED: anoctamin-4-like	Aplysia californica
		R:TAAGCTGATAGACCTTGCCTA	21	54.61	42.86
N00815	Ac_Uni_006956	F:CTACAGTACTGGGTTGGAATG	21	54.77	47.62	156	(GCTT)4	No Match
		R:GTGATGTTAGGTGCTGGAATA	21	55.26	42.86
N00816	Ac_Uni_006968	F:GCTGAAAGCAGATGATTCTAA	21	54.94	38.1	150	(TC)6	XP_009056556.1	hypothetical protein LOTGIDRAFT_232953	Lottia gigantea
		R:ACTATTGCATTAGGGGATTTC	21	54.97	38.1
N00817	Ac_Uni_006977	F:AACTATGAGCCGTCAGAATTT	21	55.65	38.1	151	(ATTT)4	EHJ70865.1	endonuclease-reverse transcriptase	Danaus plexippus
		R:GCAGAGAGGTTGGTTCTTAGT	21	55.29	47.62
N00818	Ac_Uni_007007	F:GAAACCACAGTATAACGCAAC	21	54.93	42.86	149	(AAAG)4	XP_005089760.1	PREDICTED: heterogeneous nuclear ribonucleoprotein M-like isoform X3	Aplysia californica
		R:TATTTTACTGGGTGCTGATTG	21	55.44	38.1
N00819	Ac_Uni_007019	F:TCTCCCTCTTTCTCTTTTCTC	21	54.55	42.86	153	(TA)6	No Match
		R:AAAAATCCCTACCCTACCAG	20	54.88	45
N00820	Ac_Uni_007038	F:TAGCTGCAAGATTGAGTATGC	21	55.91	42.86	133	(CA)8	JAA61729.1	Putative syntaxin-binding protein 2, partial	Rhipicephalus pulchellus
		R:AGGTTCATTCTCACTGCTAAG	21	53.86	42.86
N00821	Ac_Uni_007038	F:TTAGCAGTGAGAATGAACCTG	21	55.64	42.86	160	(AC)6	JAA61729.1	Putative syntaxin-binding protein 2, partial	Rhipicephalus pulchellus
		R:TAAGCAAGCCTGTGTGTATG	20	54.98	45
N00822	Ac_Uni_007038	F:TAATCAATCAACTCAGGACCA	21	55.66	38.1	165	(ACTA)4	JAA61729.1	Putative syntaxin-binding protein 2, partial	Rhipicephalus pulchellus
		R:GGCAAGCTGCAATAATAGTT	20	54.85	40
N00823	Ac_Uni_007061	F:CAGATCAAAGAGCAACAGATT	21	54.67	38.1	112	(AC)7	KDR16678.1	hypothetical protein L798_09068	Zootermopsis nevadensis
		R:GGAGACTTGGGGTATCATTTA	21	55.67	42.86
N00824	Ac_Uni_007064	F:ACACCCATTTGAAAGTTTGAT	21	56.06	33.33	150	(CA)6	XP_005106709.1	PREDICTED: 5-formyltetrahydrofolate cyclo-ligase-like	Aplysia californica
		R:CCGTAGCAATGGTATTATTTG	21	55.03	38.1
N00825	Ac_Uni_007066	F:CTAAGCGTGAGCTTAAATCAG	21	54.85	42.86	172	(GT)6	No Match
		R:AAAACAACAGGCAGAATAGAA	21	54.32	33.33
N00826	Ac_Uni_007078	F:AATTTATTAGCCAGCATTCGT	21	55.75	33.33	130	(GT)10	XP_001892072.1	T-cell receptor beta chain ANA 11, partial	Brugia malayi
		R:TGCAAGTGTTTTCATACACAA	21	55.31	33.33
N00827	Ac_Uni_007085	F:GTGGCTCAGAGATAGTGAATG	21	54.95	47.62	151	(TA)7	No Match
		R:GTGGCCCAAACATAGTAAAG	20	54.85	45
N00828	Ac_Uni_007108	F:AAAAATGATTGGTTGTACACG	21	55.2	33.33	183	(AAG)5	XP_005106273.1	PREDICTED: rho guanine nucleotide exchange factor 17-like	Aplysia californica
		R:TTCCAGTATGCCACATAAACT	21	54.86	38.1
N00829	Ac_Uni_007109	F:TTACCTCCAGGTAGTGTTCCT	21	55.42	47.62	144	(CTT)5	JAG38502.1	hypothetical protein CM83_1251, partial	Lygus hesperus
		R:ATTTGTACACGGGATAGAAGG	21	55.78	42.86
N00830	Ac_Uni_007127	F:TCTACCCATTGTTACAGTGCT	21	54.93	42.86	142	(AT)9	No Match
		R:GGCTATTATATGTGGCTTCCT	21	55.16	42.86
N00831	Ac_Uni_007136	F:ACACAGGATACTTACGCAAAA	21	55.11	38.1	156	(AAG)7	No Match
		R:GTCCAGGAAATACCCATTAAC	21	55.12	42.86
N00832	Ac_Uni_007163	F:AAAATTCATCCAACATGAGG	20	54.97	35	149	(TG)7	No Match
		R:TCAGTTACAGGTCAGTTGGTC	21	55.2	47.62
N00833	Ac_Uni_007168	F:CTGAAATGTGCACCTAGTACC	21	54.93	47.62	144	(TG)6	XP_005108258.1	PREDICTED: probable C-mannosyltransferase DPY19L3-like	Aplysia californica
		R:CAAAGTGCAAAGAACATGAAT	21	55.47	33.33
N00834	Ac_Uni_007173	F:TTCCATTAATTTTCGGTACAC	21	54.4	33.33	145	(AT)6	No Match
		R:CGGCCAGAATCTGTATAACTT	21	56.08	42.86
N00835	Ac_Uni_007178	F:TTCATTTATCTTTCCGATGC	20	55.39	35	152	(CT)26	XP_005100548.1	PREDICTED: RNA-directed DNA polymerase from mobile element jockey-like	Aplysia californica
		R:TGGTATCTGTTACATCGAACC	21	55.1	42.86
N00836	Ac_Uni_007178	F:ATCAACAACAACACACAAACA	21	54.85	33.33	114	(TTTC)4	XP_005100548.1	PREDICTED: RNA-directed DNA polymerase from mobile element jockey-like	Aplysia californica
		R:GGCACGAATTAAACAACTCTA	21	54.77	38.1
N00837	Ac_Uni_007195	F:AAAGCTCTGAAGCCCACT	18	55.05	50	148	(AAG)5	XP_005103628.1	PREDICTED: leucine-rich repeat and death domain-containing protein 1-like	Aplysia californica
		R:GATTTACAAAGCAGTTGTTGC	21	55.22	38.1
N00838	Ac_Uni_007234	F:CACCATGACTAATGCCATACT	21	55.13	42.86	139	(TC)6	No Match
		R:AAGAAACCAAAACTCATAGGG	21	55.09	38.1
N00839	Ac_Uni_007236	F:AACTACAATGTCACCGAGAAA	21	54.89	38.1	145	(AAT)5	AEB70965.1	arginase type I-like protein	Hyriopsis cumingii
		R:TGAGCAGATGGAACTGTTAAT	21	54.97	38.1
N00840	Ac_Uni_007252	F:TCTGCTAAATTTGCACTAAGC	21	55.23	38.1	151	(GT)6	JAC86942.1	putative transposase	Panstrongylus megistus
		R:CTTAGTTTCCGGGTCATATCT	21	55.04	42.86
N00841	Ac_Uni_007263	F:GGCAAGTACTTCTTCTGTGTG	21	55.12	47.62	160	(CT)42	KDR17481.1	TRAF3-interacting protein 1	Zootermopsis nevadensis
		R:GGTGTGTCCTCTTTTCTTCTT	21	55.09	42.86
N00842	Ac_Uni_007268	F:GATGATGTTCCTGAACTGAAA	21	55.18	38.1	163	(AT)9	EFN72434.1	hypothetical protein EAG_09284, partial	Camponotus floridanus
		R:GGTTATTTGTTTCTGTGTTGC	21	54.9	38.1
N00843	Ac_Uni_007268	F:AGTACTTAAGGAGGGAAGTGG	21	54.3	47.62	118	(ATA)6	EFN72434.1	hypothetical protein EAG_09284, partial	Camponotus floridanus
		R:ACAGCAAACCATTCACTTGTA	21	55.84	38.1
N00844	Ac_Uni_007307	F:CATCTGCCCAATATGACTAAA	21	55.36	38.1	155	(TTG)5	No Match
		R:CAAATATTCCAATGTCATTCAG	22	54.8	31.82
N00845	Ac_Uni_007330	F:GTGTGTCTCCAGTTGTCTCTC	21	54.67	52.38	149	(GTG)5	XP_005112926.1	PREDICTED: glutamate carboxypeptidase 2-like	Aplysia californica
		R:CCACCTAACACAAAATACACC	21	54.63	42.86
N00846	Ac_Uni_007343	F:GTGTGGGTTTTGATGTGTAAT	21	54.84	38.1	148	(TGT)7	XP_011310730.1	PREDICTED: skin secretory protein xP2-like	Fopius arisanus
		R:GTAATAAAACATCGGGTGGAC	21	56.01	42.86
N00847	Ac_Uni_007355	F:GTAAAATGTGCCACTCATGTC	21	55.59	42.86	160	(AT)8	XP_005100911.1	PREDICTED: putative protein TPRXL-like isoform X1	Aplysia californica
		R:AGACGCCATTTAATCATCATA	21	54.88	33.33
N00848	Ac_Uni_007374	F:CTATGACTTCTGCCCTATGTG	21	55.02	47.62	142	(GAACT)5	No Match
		R:CTGTTGTTACAGCACTAGCATT	22	54.95	40.91
N00849	Ac_Uni_007380	F:AGCTTGGATGTTAGATGAGTG	21	54.54	42.86	160	(TGCT)4	XP_011420383.1	PREDICTED: uncharacterized protein LOC105323117	Crassostrea gigas
		R:GGAGAAAAATTGTGAAGGATT	21	54.97	33.33
N00850	Ac_Uni_007385	F:TAGGAGAAGATACACCCACAA	21	54.82	42.86	147	(TAT)5	No Match
		R:TTTATGCCATCCAGGTATTTA	21	54.92	33.33
N00851	Ac_Uni_007392	F:CACCCTGTATAAAATGTAGGC	21	54.04	42.86	152	(AG)23	No Match
		R:TGTTTCTATGAAACCACTGCT	21	55.05	38.1
N00852	Ac_Uni_007395	F:GCCTATGTTTTGCTTCTATGA	21	54.84	38.1	168	(TCT)5	No Match
		R:CAGAAGACACCAACAGACAAG	21	55.91	47.62
N00853	Ac_Uni_007443	F:AAGCTTCACATATCTCAGCAC	21	54.7	42.86	148	(GT)25	XP_005098552.1	PREDICTED: D-aspartate oxidase-like	Aplysia californica
		R:ATGTGTTACAAGACAGGGCTA	21	54.93	42.86
N00854	Ac_Uni_007448	F:GGAACATCTCAATGAACAGAA	21	55.18	38.1	155	(TG)8	No Match
		R:GCCTAGCGTGTGTGTATATTT	21	54.66	42.86
N00855	Ac_Uni_007462	F:AGGTGATAGTGGTGTGCTAAA	21	54.93	42.86	147	(ACGA)4	XP_001895503.1	hypothetical protein Bm1_20240, partial	Brugia malayi
		R:GTGAGCCTTTGGAAATAAAGT	21	55.23	38.1
N00856	Ac_Uni_007502	F:ATCACTAGGCTCCTCAAGTTC	21	55.21	47.62	151	(TGT)5	XP_005091184.1	PREDICTED: pericentriolar material 1 protein-like isoform X4	Aplysia californica
		R:CGAGGAAAACAATAATGACAG	21	55	38.1
N00857	Ac_Uni_007510	F:GTTGTACACGGGATAAAAGG	20	54.69	45	162	(AAG)8	No Match
		R:TGGCACTCTCTTTATGAATTG	21	55.56	38.1
N00858	Ac_Uni_007512	F:ATGATAACCAACTTGACATGG	21	54.93	38.1	157	(AAG)5	No Match
		R:TCACATGACAAATCACTTCAA	21	55	33.33
N00859	Ac_Uni_007514	F:CCTCCGAGTCTGTATAGAAGAG	22	55.01	50	152	(AG)6	XP_005102501.1	PREDICTED: ras-like GTP-binding protein Rho1-like	Aplysia californica
		R:TGAGAAAACCTGGTAACAGAA	21	55.03	38.1
N00860	Ac_Uni_007515	F:CCTCCGAGTCTGTATAGAAGAG	22	55.01	50	152	(AG)6	XP_005102501.1	PREDICTED: ras-like GTP-binding protein Rho1-like	Aplysia californica
		R:TGAGAAAACCTGGTAACAGAA	21	55.03	38.1
N00861	Ac_Uni_007516	F:CCTCCGAGTCTGTATAGAAGAG	22	55.01	50	152	(AG)6	XP_005102501.1	PREDICTED: ras-like GTP-binding protein Rho1-like	Aplysia californica
		R:TGAGAAAACCTGGTAACAGAA	21	55.03	38.1
N00862	Ac_Uni_007517	F:CCTCCGAGTCTGTATAGAAGAG	22	55.01	50	152	(AG)6	XP_005102501.1	PREDICTED: ras-like GTP-binding protein Rho1-like	Aplysia californica
		R:TGAGAAAACCTGGTAACAGAA	21	55.03	38.1
N00863	Ac_Uni_007520	F:TTACGAGCTCTCAAACTGTGT	21	55.29	42.86	151	(GT)8	XP_005102189.1	PREDICTED: spindle and kinetochore-associated protein 2-like isoform X1	Aplysia californica
		R:CTCTTTTTGCTTGTGCATTAT	21	54.92	33.33
N00864	Ac_Uni_007533	F:CAGATATTCACTTGCTGACCT	21	54.54	42.86	138	(CA)10	XP_005091357.1	PREDICTED: piggyBac transposable element-derived protein 4-like	Aplysia californica
		R:CGTACTTACGGTGACAAAGAG	21	55.18	47.62
N00865	Ac_Uni_007563	F:TACTGGTAATACCCATTGAGC	21	54.4	42.86	153	(AAT)5	No Match
		R:TCAATTTTTCTGCTTCTCATC	21	54.74	33.33
N00866	Ac_Uni_007564	F:CTCTCTCCCCATCTAATCTTC	21	54.62	47.62	150	(TAT)7	No Match
		R:AGTGTACACAGCTTCAGTTGC	21	55.65	47.62
N00867	Ac_Uni_007569	F:AATCTGATAGCCCTCCATTAG	21	55.12	42.86	163	(AG)7	XP_005104420.1	PREDICTED: uncharacterized protein LOC101846230	Aplysia californica
		R:TGAAGGCCTATGTTGTCATTA	21	55.85	38.1
N00868	Ac_Uni_007570	F:GAGTGAAGGCCTATGTAGTCA	21	54.54	47.62	166	(TC)7	XP_011550464.1	PREDICTED: RNA-directed DNA polymerase from mobile element jockey-like	Plutella xylostella
		R:AATCTGATAGCCCTCCATTAG	21	55.12	42.86
N00869	Ac_Uni_007583	F:TAGTTGAGACAAAGGAAGACG	21	54.77	42.86	139	(TCT)6	No Match
		R:TAAGCCCACTCCTTTTCAG	19	55.54	47.37
N00870	Ac_Uni_007588	F:ATTTCTTGCCAGGACTTTAAC	21	55.23	38.1	153	(CTCA)4	XP_005102894.1	PREDICTED: RNA-directed DNA polymerase from mobile element jockey-like	Aplysia californica
		R:CCTTGCTTAATTTAAACCACA	21	54.8	33.33
N00871	Ac_Uni_007591	F:CAGTCAATATTACACCTTCACG	22	54.97	40.91	137	(TCA)5	No Match
		R:ACTTTAGCAATGAACAGACCA	21	55.05	38.1
N00872	Ac_Uni_007596	F:AGTAGACAACTCAGCAGCTTG	21	55.03	47.62	149	(CAA)20	XP_005103945.1	PREDICTED: alpha-1,6-mannosylglycoprotein 6-beta-N-acetylglucosaminyltransferase A-like	Aplysia californica
		R:ATAATTAGATATCCCGCCTGT	21	54.57	38.1
N00873	Ac_Uni_007601	F:TCCGCTTCTGCTATCTATGTA	21	55.43	42.86	151	(TCTA)4	EFN78605.1	hypothetical protein EAI_06274, partial	Harpegnathos saltator
		R:GGCAGACTGACAGGTAGGTAT	21	55.86	52.38
N00874	Ac_Uni_007622	F:CTACTCTTGATAGACGCATCG	21	55.34	47.62	164	(TTC)6	XP_005099181.1	PREDICTED: alternative oxidase, mitochondrial-like	Aplysia californica
		R:TACAATGGATAGAAGGCTGTG	21	55.44	42.86
N00875	Ac_Uni_007625	F:TTATCATAAGAGAGGTGGTTCC	22	55.02	40.91	142	(TG)6	No Match
		R:GCTCCAATTCAGCAATAATAA	21	54.78	33.33
N00876	Ac_Uni_007654	F:TTTAACTCTTCACTCCCATCA	21	54.95	38.1	157	(TA)7	XP_011552918.1	PREDICTED: RNA-directed DNA polymerase from mobile element jockey-like	Plutella xylostella
		R:GTTTCTCGGAATCAATCATTT	21	55.79	33.33
N00877	Ac_Uni_007658	F:GTGCATTTAGTGGAATTGAAG	21	54.99	38.1	154	(CA)6	No Match
		R:AGTCTTCCAACAGGAGTGAAC	21	55.87	47.62
N00878	Ac_Uni_007661	F:CGTCGGCTACTTAAACTCAT	20	54.76	45	158	(GTT)5	XP_011417639.1	PREDICTED: uncharacterized protein LOC105321123 isoform X5	Crassostrea gigas
		R:AGTAGACAACTCAGCAGCTTG	21	55.03	47.62
N00879	Ac_Uni_007673	F:GTCGACAGATGTCTTTGGATA	21	55.22	42.86	153	(CA)6	No Match
		R:AAGCGAGAGAGAGAGAGAGAG	21	54.94	52.38
N00880	Ac_Uni_007673	F:TCTGTCCTTTCTATCTTGTGC	21	54.67	42.86	154	(CT)11	No Match
		R:GCGGACCATGTTTATTCTAGT	21	55.92	42.86
N00881	Ac_Uni_007673	F:CAATGGAAGTTAGCAAGTCAC	21	55.05	42.86	170	(TCA)5	No Match
		R:AGGAAGACCAAGAGGTAAATG	21	55.07	42.86
N00882	Ac_Uni_007696	F:TTAATTGCACTTGTCTGTGTG	21	54.88	38.1	156	(TG)7	No Match
		R:TAGATTTGTTGTAGCGGAGAC	21	54.74	42.86
N00883	Ac_Uni_007697	F:CCTAACCCTTAGGCAAGTTAG	21	55.06	47.62	152	(TG)11	No Match
		R:CCCAAATCACCTCAATATACA	21	55.05	38.1
N00884	Ac_Uni_007697	F:GCAATCTGAGATGTTAATGGA	21	55.31	38.1	153	(TGT)8	No Match
		R:TAAGTTTCAGCAGGCATTTTA	21	55.48	33.33
N00885	Ac_Uni_007712	F:ACCTGATTGACACATGAGTTT	21	54.51	38.1	157	(TC)9	No Match
		R:TGAGTTTGTAATGTGCATGAG	21	54.79	38.1
N00886	Ac_Uni_007712	F:CACAAATGGCATTGTACATAA	21	54.63	33.33	151	(CA)12	No Match
		R:GAGACTGCTTGTGTGATCTGT	21	55.35	47.62
N00887	Ac_Uni_007714	F:CACAAATAGATGTTAAGCTGGA	22	54.79	36.36	128	(ATCA)6	KFM60995.1	hypothetical protein X975_04887, partial	Stegodyphus mimosarum
		R:TATGCCTTTCACACAGTACCT	21	54.93	42.86
N00888	Ac_Uni_007743	F:ATGGTCAGTGGTGTATCATGT	21	55.1	42.86	149	(AC)7	No Match
		R:CAGAAATTTGAATGTGTGCTC	21	55.89	38.1
N00889	Ac_Uni_007745	F:TCATAACCTATCCCATTTCAA	21	54.7	33.33	141	(AAAC)4	No Match
		R:CCCACTATTTGTGTCCTGTT	20	54.99	45
N00890	Ac_Uni_007748	F:CAAAACTGGAGAACCATGAC	20	55.55	45	159	(GAT)5	No Match
		R:ATCAGTATCAACCGAACAATG	21	55.1	38.1
N00891	Ac_Uni_007757	F:TTGAGTCTCTGAGTGTGTGAGT	22	54.97	45.45	156	(GA)15	XP_005099388.1	PREDICTED: actin-binding protein F-like	Aplysia californica
		R:AAGATTCTGTCCCAGTCTCTC	21	54.99	47.62
N00892	Ac_Uni_007757	F:CAAGATGTCTAAACGAGCAGT	21	54.8	42.86	150	(GAT)5	XP_005099388.1	PREDICTED: actin-binding protein F-like	Aplysia californica
		R:CTTTTCCTCAGTGATTCCTTT	21	55.2	38.1
N00893	Ac_Uni_007761	F:GTTGAGATGATTTCATGCTGT	21	55.2	38.1	150	(ATA)5	No Match
		R:TCATCGTCGTTTTACACTTTT	21	55.07	33.33
N00894	Ac_Uni_007762	F:ATAGCAACTACAAGGCATACG	21	54.83	42.86	155	(GT)8	No Match
		R:TCTCCGATAAGGGAGATAGAC	21	55.07	47.62
N00895	Ac_Uni_007762	F:GCTTGATTGTTTGTACCAATG	21	55.76	38.1	150	(AT)8	No Match
		R:CACTGCCATTAAATGTTTCTC	21	54.99	38.1
N00896	Ac_Uni_007768	F:TCTTCCTTTCACCTTTTCTCT	21	54.92	38.1	156	(GT)8	JAG28653.1	Putative uncharacterized transposon-derived protein F52C9.6, partial	Lygus hesperus
		R:CCATTGTGAGTAAAGGAACTG	21	54.9	42.86
N00897	Ac_Uni_007768	F:ACAGCAAGAGATAACTCCACA	21	55.04	42.86	153	(TCA)6	JAG28653.1	Putative uncharacterized transposon-derived protein F52C9.6, partial	Lygus hesperus
		R:ACTTATTGGTATGGCAGATGA	21	54.78	38.1
N00898	Ac_Uni_007814	F:AAGTTTACCATGGTTCTTCGT	21	55.42	38.1	148	(CTT)5	No Match
		R:ATTTTGGAAATGATTGGTTG	20	54.99	30
N00899	Ac_Uni_007859	F:GAACCCTTAACAGTACACGAA	21	54.5	42.86	141	(CT)9	No Match
		R:GAGAAGGGGGAAGAGAGG	18	56.23	61.11
N00900	Ac_Uni_007870	F:AGTAGACAACTCAGCAGCTTG	21	55.03	47.62	155	(CAA)10	JAB00620.1	putative dna repair, partial	Anopheles aquasalis
		R:GGCCAGATAAAATTACCCTAC	21	54.61	42.86
N00901	Ac_Uni_007876	F:AACCGATCATCCAACAAAC	19	55.75	42.11	158	(AAG)5	KDR17168.1	hypothetical protein L798_08429, partial	Zootermopsis nevadensis
		R:TTTGTCAGGGTATGGAAATTA	21	54.78	33.33
N00902	Ac_Uni_007895	F:GTCCCCAAACTCTAAAAGAAG	21	54.82	42.86	137	(TGA)5	No Match
		R:ATCTCTAGGTGCGTTTCCTAT	21	54.79	42.86
N00903	Ac_Uni_007901	F:CACTTGGAATAACTTTCTGGA	21	54.55	38.1	150	(TG)6	XP_005101363.1	PREDICTED: transcription initiation factor TFIID subunit 12-like	Aplysia californica
		R:ATTTACTCGCAAGTCTCAACA	21	55.22	38.1
N00904	Ac_Uni_007913	F:CATTTCAAGAGCACGATAAGT	21	54.74	38.1	146	(ACT)6	XP_005091312.1	PREDICTED: ribonuclease P protein subunit p29-like isoform X1	Aplysia californica
		R:TCCCTATTTTTAGGGTAGTGG	21	55.07	42.86
N00905	Ac_Uni_007922	F:CTTGACTCTTATTCTGACTCCT	22	52.13	40.91	161	(TA)10	XP_005107918.1	PREDICTED: TBC1 domain family member 19-like	Aplysia californica
		R:ACAGTTTTAAGAAGGGGTTGT	21	54.61	38.1
N00906	Ac_Uni_007941	F:CTATGCAACTTACGACCATTC	21	55.02	42.86	151	(TG)10	XP_005100071.1	PREDICTED: staphylococcal nuclease domain-containing protein 1-like	Aplysia californica
		R:ACAGTCTCACAGACGGTAGTG	21	55.31	52.38
N00907	Ac_Uni_007943	F:AGGAATGGAAACCTTTGATAG	21	55.01	38.1	176	(CT)10	No Match
		R:TTCTGAACACAAACACTGACA	21	55.16	38.1
N00908	Ac_Uni_007957	F:AAGAAGAGGCAGAAGAAGAAG	21	54.83	42.86	155	(AAG)18	KFD45529.1	hypothetical protein M513_13598, partial	Trichuris suis
		R:CGAACATGCTCACAAAATAGT	21	55.51	38.1
N00909	Ac_Uni_007966	F:GTTAGGTCGTACAGGATGTTG	21	54.76	47.62	124	(GT)7	XP_002410644.1	polyprotein of retroviral origin, putative	Ixodes scapularis
		R:AGCCATGTTGTGTGAGTCTTA	21	55.85	42.86
N00910	Ac_Uni_007989	F:ATAGAAGAACCATCCAATGTT	21	52.85	33.33	149	(AG)6	XP_005103221.1	PREDICTED: double-strand-break repair protein rad21 homolog isoform X3	Aplysia californica
		R:AATTCTCTGGCTACCAACTCT	21	54.81	42.86
N00911	Ac_Uni_008005	F:ACTACAAACAGATGCTGAGGA	21	55.04	42.86	159	(CAG)5	XP_005105099.1	PREDICTED: nuclear receptor corepressor 1-like	Aplysia californica
		R:CTGTTGTCTCCTCCTGTTGT	20	55.18	50
N00912	Ac_Uni_008005	F:AGTTGCAACAAGAGATGACAG	21	55.54	42.86	161	(CAA)5	XP_005105099.1	PREDICTED: nuclear receptor corepressor 1-like	Aplysia californica
		R:CTGCTCATACTCGATCCTCT	20	54.58	50
N00913	Ac_Uni_008005	F:CAACAGGAATCAGAGATTGAG	21	54.92	42.86	175	(CAG)6	XP_005105099.1	PREDICTED: nuclear receptor corepressor 1-like	Aplysia californica
		R:GATCTCTCTGGATATGCCTTT	21	55.06	42.86
N00914	Ac_Uni_008014	F:AACAAAATTCGAGGTAAAAGC	21	55.39	33.33	148	(TCT)7	No Match
		R:AAAGCTCTGAAGCCCACT	18	55.05	50
N00915	Ac_Uni_008018	F:ATGACTCTAGGGAAAGGTGAC	21	54.88	47.62	163	(CT)8	XP_005110826.1	PREDICTED: exosome complex exonuclease RRP42-like	Aplysia californica
		R:GACTGGAGAAAAGACATTGC	20	54.89	45
N00916	Ac_Uni_008022	F:GTATAGCTATGGCTGCAAATG	21	55.31	42.86	170	(TA)8	XP_003151749.1	hypothetical protein LOAG_16213, partial	Loa loa
		R:CTTTTATAATGCTTGGATGGA	21	54.64	33.33
N00917	Ac_Uni_008078	F:CTAATTTGTGACCCTTTGGA	20	55.23	40	147	(GTTC)5	XP_009047611.1	hypothetical protein LOTGIDRAFT_139167, partial	Lottia gigantea
		R:AGTAAACCTGCATCACCTGT	20	54.71	45
N00918	Ac_Uni_008091	F:CGAGGTACTGCCTCTATCTCT	21	55.41	52.38	167	(AGT)30	XP_003151316.1	hypothetical protein LOAG_15780, partial	Loa loa
		R:CTGATTGGTTTGGTGTTTTAG	21	54.92	38.1
N00919	Ac_Uni_008103	F:TGGATAGACCAAGATGGAATA	21	54.67	38.1	174	(CAT)6	XP_005112915.1	PREDICTED: LOW QUALITY PROTEIN: WD repeat-containing protein 63-like	Aplysia californica
		R:AACTGAAGAACCATGACCTCT	21	55.37	42.86
N00920	Ac_Uni_008118	F:TTACGAGCTCTCAAACTGTGT	21	55.29	42.86	151	(GT)10	No Match
		R:CTCTTTTTGCTTGTGCATTAT	21	54.92	33.33
N00921	Ac_Uni_008123	F:GCAGTAGCATTAAAAACAGGA	21	54.92	38.1	138	(GT)8	No Match
		R:GATGGGGGTTATTTTTGTAAG	21	55.29	38.1
N00922	Ac_Uni_008148	F:GAATGCTTCTCCTCTTTCTCT	21	54.57	42.86	145	(TTG)7	No Match
		R:ATATCCCAATGTCATTCAGTG	21	54.85	38.1
N00923	Ac_Uni_008157	F:AATTGCTTATCTCCCCTTATG	21	55.13	38.1	155	(CTT)5	XP_005092110.1	PREDICTED: mitotic spindle-associated MMXD complex subunit MIP18-like	Aplysia californica
		R:ATGATAACCAACGCCACAT	19	56.26	42.11
N00924	Ac_Uni_008161	F:TGTTTGTTTGAGGGAGTGTAT	21	54.72	38.1	170	(GT)8	KFM60995.1	hypothetical protein X975_04887, partial	Stegodyphus mimosarum
		R:CTCACGCATACACAAATCAC	20	55.05	45
N00925	Ac_Uni_008168	F:CAGAGACCGTGATGTTGAT	19	54.2	47.37	161	(GA)6	XP_005091304.1	PREDICTED: RNA-binding protein 39-like isoform X4	Aplysia californica
		R:AAAACACTGTGCGTACATCTC	21	55.41	42.86
N00926	Ac_Uni_008169	F:CAGAGACCGTGATGTTGAT	19	54.2	47.37	161	(GA)6	XP_005091304.1	PREDICTED: RNA-binding protein 39-like isoform X4	Aplysia californica
		R:AAAACACTGTGCGTACATCTC	21	55.41	42.86
N00927	Ac_Uni_008219	F:AGTTTAGTGGCATGGTTTTG	20	55.33	40	161	(AT)6	No Match
		R:AGCTTGTGCTGTCATAGAGTC	21	54.76	47.62
N00928	Ac_Uni_008229	F:CAGAACAAAACTAGGACAACAA	22	54.73	36.36	145	(CCAC)4	No Match
		R:AACTTCAACACCATGCATTAG	21	55.34	38.1
N00929	Ac_Uni_008279	F:ACGTACGCATGTATGAGATTT	21	54.89	38.1	125	(ATC)7	No Match
		R:ATGAACAGACAAAACTGGAGA	21	54.83	38.1
N00930	Ac_Uni_008285	F:GAAGCAAGGAATGAATATGAA	21	54.56	33.33	164	(CAT)5	No Match
		R:ACAAGGACTGATGTGAAATTG	21	55.13	38.1
N00931	Ac_Uni_008286	F:GCAACATTCATTGAGCATATT	21	55.34	33.33	151	(AG)8	KFD53939.1	hypothetical protein M513_05206	Trichuris suis
		R:TTTCAGCTCCAAGATTTACAG	21	54.88	38.1
N00932	Ac_Uni_008290	F:CTTCTCCGTTTAGGAAGAATC	21	54.89	42.86	158	(TG)11	XP_005090071.1	PREDICTED: protocadherin Fat 4-like	Aplysia californica
		R:CGCATACATACACAAAACAGA	21	54.85	38.1
N00933	Ac_Uni_008323	F:CACATAGAGCAGCCATAAAAT	21	54.72	38.1	159	(AT)8	EFN86650.1	hypothetical protein EAI_03683	Harpegnathos saltator
		R:TTTTGTGGTAATCGAATAAGG	21	54.57	33.33
N00934	Ac_Uni_008323	F:AAATGATGAACTGTAACTGCAA	22	55.08	31.82	144	(TC)27	EFN86650.1	hypothetical protein EAI_03683	Harpegnathos saltator
		R:AATAGACACACACCCACACAC	21	55.72	47.62
N00935	Ac_Uni_008323	F:AAATGATGAACTGTAACTGCAA	22	55.08	31.82	152	(TG)16	EFN86650.1	hypothetical protein EAI_03683	Harpegnathos saltator
		R:CACTCACAAATAGACACACACC	22	55.6	45.45
N00936	Ac_Uni_008355	F:AGCCTTCACTTTCTCAGTTTT	21	55.02	38.1	149	(GT)6	No Match
		R:TAGAACGAATGACTGACTTCC	21	54.5	42.86
N00937	Ac_Uni_008358	F:GTTGTACACGGGATGGAA	18	55.01	50	147	(AAG)5	No Match
		R:ATGTAGCTTTCATTTGTCCAG	21	54.58	38.1
N00938	Ac_Uni_008369	F:GCAGTTTTGACACTGTTTTTC	21	55.09	38.1	141	(TTCT)4	No Match
		R:GTGTATTCAGTTTTTGCGAAC	21	55.06	38.1
N00939	Ac_Uni_008423	F:GGAGCTTGAAAAACTATTCCT	21	54.51	38.1	154	(GCT)5	XP_005109467.1	PREDICTED: bromodomain-containing protein 4-like isoform X4	Aplysia californica
		R:TACGGTTTTATCAGCATTCAT	21	54.96	33.33
N00940	Ac_Uni_008434	F:GTTGAGGTCTTGTTTTCCTTT	21	55.11	38.1	145	(TAA)6	XP_005106053.1	PREDICTED: endoplasmic reticulum mannosyl-oligosaccharide 1,2-alpha-mannosidase-like	Aplysia californica
		R:TTATGAACCCAAAAGAAGTGA	21	54.97	33.33
N00941	Ac_Uni_008440	F:CTCAGTCAGGCGAGTAATAAA	21	54.91	42.86	130	(GAA)6	XP_011435640.1	PREDICTED: uncharacterized protein LOC105334043 isoform X2	Crassostrea gigas
		R:CCTTTTGTACCTGATTTCCTC	21	55.47	42.86
N00942	Ac_Uni_008461	F:GCAACATGGCATGGACTG	18	59.61	55.56	125	(AAG)6	No Match
		R:GGGTCACATCAAACAGTAGAA	21	55.13	42.86
N00943	Ac_Uni_008522	F:TTACAAATAGGCTGCAAGAAC	21	54.92	38.1	155	(TG)7	No Match
		R:GCAAAAGCAAAAGTGGATAA	20	55.7	35
N00944	Ac_Uni_008524	F:ATAGCACGACCACAAATCTC	20	55.23	45	154	(AG)28	XP_005109070.1	PREDICTED: zinc finger CCCH domain-containing protein 13-like	Aplysia californica
		R:GCAAGCGACTACATTTGTTAC	21	55.25	42.86
N00945	Ac_Uni_008527	F:GTTTCTCAGCCTGTCTGTTTA	21	54.76	42.86	153	(TC)6	ADI61825.1	endonuclease-reverse transcriptase	Bombyx mori
		R:AGGCATCAACACAGATGAATA	21	55.68	38.1
N00946	Ac_Uni_008533	F:ACAAAGCAGGCACAAATAATA	21	55.2	33.33	176	(AC)6	No Match
		R:AATTGGTGGTCTGTAACAATG	21	55.02	38.1
N00947	Ac_Uni_008573	F:AATTGAAACCACTGTGAACTG	21	55.22	38.1	151	(CA)6	AGZ84231.1	transposase, partial	Pugilina cochlidium
		R:GCAGACTGATGATTCACATTT	21	55.2	38.1
N00948	Ac_Uni_008578	F:AGGGGACTTATTTAGTTGGTG	21	54.97	42.86	153	(GGC)5	No Match
		R:GCCTTTTACATAGACATGCAG	21	55.18	42.86
N00949	Ac_Uni_008609	F:AACACCCCTTTCTACAAGAAT	21	54.53	38.1	138	(ATC)5	JAA76456.1	putative mariner transposase	Rhodnius prolixus
		R:TGACGTAATGGTTATTTGTTG	21	53.79	33.33
N00950	Ac_Uni_008613	F:GATGCTTTCGTGTATACTGCT	21	54.76	42.86	139	(TA)9	No Match
		R:TATTAGCAAATCTGCCTTGAA	21	55.41	33.33
N00951	Ac_Uni_008635	F:TCCTCCATGTCTTCTGAGTTA	21	54.92	42.86	144	(CA)6	XP_005106633.1	PREDICTED: vacuolar-sorting protein SNF8-like	Aplysia californica
		R:GGAGTAACAAGTGGGTTTTCT	21	54.98	42.86
N00952	Ac_Uni_008636	F:GAAAAAGACATAGCATGACCA	21	55.39	38.1	121	(AG)11	No Match
		R:AGCAGTTTTCACAATGTCTGT	21	54.94	38.1
N00953	Ac_Uni_008647	F:AGCAGTCATTATCTTTGTGGA	21	54.97	38.1	158	(GA)14	XP_009064236.1	hypothetical protein LOTGIDRAFT_196090	Lottia gigantea
		R:TATTTTCAGCTTGACACATCC	21	55.39	38.1
N00954	Ac_Uni_008684	F:CAATTGATGAGAATGATGGAT	21	54.89	33.33	150	(TGA)5	XP_001977169.1	GG18881	Drosophila erecta
		R:CACATAGCCAAAATGGAAATA	21	55.37	33.33
N00955	Ac_Uni_008711	F:GATCACGCATCGAATAAAATA	21	55.44	33.33	147	(TTGC)4	No Match
		R:TTGTGAAATTGTGAAGGATTC	21	55.19	33.33
N00956	Ac_Uni_008719	F:AGTTTTGCTGTGAGAAATGAG	21	54.76	38.1	162	(AAG)7	XP_005102800.1	PREDICTED: uncharacterized protein LOC101864076	Aplysia californica
		R:GGTAAGGTCGGACTGCTT	18	55.19	55.56
N00957	Ac_Uni_008725	F:GCAACAATATGAAAACTTTGG	21	55.01	33.33	165	(AT)6	No Match
		R:AAATTGGTGAGGAGTGAAAGT	21	55.38	38.1
N00958	Ac_Uni_008725	F:CCACTCACTCACTCACTCACT	21	55.26	52.38	150	(CT)10	No Match
		R:CACAAATATGCACAAACAATG	21	55.11	33.33
N00959	Ac_Uni_008725	F:TGCTCCAATATTCTCGTTTAG	21	54.85	38.1	148	(CACT)5	No Match
		R:TTCCTACTGCATGAGAGAGAG	21	54.83	47.62
N00960	Ac_Uni_008734	F:TTTAAGCTGACCCATATTTCA	21	55.1	33.33	150	(TCTT)4	No Match
		R:TCTCATAATCGACGTAATTGG	21	55.36	38.1
N00961	Ac_Uni_008747	F:CTTTGCTGACATTAATAGCTGA	22	55.1	36.36	146	(TTA)6	XP_005113262.1	PREDICTED: caltractin-like	Aplysia californica
		R:ACAATGTACAGAAGCCACTTT	21	54.06	38.1
N00962	Ac_Uni_008761	F:GATTTTCAGCCTTGCATAAC	20	55.05	40	147	(TCT)7	JAB65947.1	Putative uncharacterized transposon-derived protein, partial	Anoplophora glabripennis
		R:TACTAGAGACACTCGGAAACG	21	54.81	47.62
N00963	Ac_Uni_008793	F:CATGATAATCAATGCCACAT	20	54.21	35	164	(AAG)7	No Match
		R:TTGTATGTGTGGTTCTGTCAC	21	54.29	42.86
N00964	Ac_Uni_008793	F:GAAACCCAAATATCCAATGTC	21	55.91	38.1	150	(ACA)5	No Match
		R:CCTCTAAAAGGGAACAGAGAA	21	55.36	42.86
N00965	Ac_Uni_008798	F:CTAACAAACAGCTCAGCAAGT	21	55.04	42.86	150	(AG)8	No Match
		R:TAACAAGAGGACTCAACTCCA	21	55.01	42.86
N00966	Ac_Uni_008819	F:TGCTTCAGGTTAGGTAAAAGA	21	54.5	38.1	156	(TCA)5	XP_005095954.1	PREDICTED: nucleoside diphosphate kinase-like	Aplysia californica
		R:TCTTGGCTTGAAAAGATATGA	21	55.21	33.33
N00967	Ac_Uni_008825	F:GGTAGAGTGTGGCAGAATGT	20	55.13	50	156	(TCA)6	JAG39031.1	Nucleic-acid-binding protein from transposon X-element, partial	Lygus hesperus
		R:TGACTATGCTGCTGACTAACA	21	54.69	42.86
N00968	Ac_Uni_008828	F:ACACTCACTCTCCACTCGAC	20	55.15	55	145	(GAA)6	No Match
		R:TTCTGGATACACAAACACTGA	21	54.12	38.1
N00969	Ac_Uni_008832	F:CACATTTGTGTGTGTGAGTGT	21	55.23	42.86	154	(TG)29	JAG10573.1	hypothetical protein CM83_66766	Lygus hesperus
		R:GAGTTAAACTGCAATGAACCA	21	55.47	38.1
N00970	Ac_Uni_008890	F:GGAGACAAATTAAAGTGACACA	22	54.47	36.36	181	(AC)8	XP_003150283.1	hypothetical protein LOAG_14742	Loa loa
		R:CCTTGGTCATATCTTGTGAGA	21	55.23	42.86
N00971	Ac_Uni_008907	F:ACTCTGAACAGGAAGAAGGTC	21	55.07	47.62	155	(GAT)7	XP_005108939.1	PREDICTED: ATPase family AAA domain-containing protein 2B-like isoform X1	Aplysia californica
		R:CTGCCTGTTTGAGTTATTGAC	21	55.05	42.86
N00972	Ac_Uni_008955	F:TGCGTGTGTATGCAGTATGTA	21	56.28	42.86	174	(TG)7	No Match
		R:CAAACCCAAATATCTTCAATG	21	54.78	33.33
N00973	Ac_Uni_008965	F:AACAGGTAAAGGAGGAGGAG	20	55.04	50	154	(AGA)22	XP_003149578.1	hypothetical protein LOAG_14029, partial	Loa loa
		R:TACCTCATCCACGACTAACAC	21	55.17	47.62
N00974	Ac_Uni_009060	F:ACTTGGCTGTCAAAATAAACA	21	55.07	33.33	144	(TCA)6	JAG49854.1	hypothetical protein, partial	Lygus hesperus
		R:AGGACCAAGGTTTGTAAAGAG	21	55.15	42.86
N00975	Ac_Uni_009071	F:ATGATAGTTCGTCATCTCTGG	21	54.28	42.86	156	(GAA)5	AAR39410.1	beta tubulin, partial	Azumapecten farreri
		R:AAGGGGCTGATTACTCTTAAA	21	54.94	38.1
N00976	Ac_Uni_009073	F:GTCCTCAGAGCACAAGTGTAG	21	55.1	52.38	117	(TTC)6	No Match
		R:AGAAATGATTGGTTTTACACG	21	54.45	33.33
N00977	Ac_Uni_009079	F:TTGGCAGTGTATTCAGTTTTT	21	55.07	33.33	150	(AAAG)5	No Match
		R:GGCCTGACATTTATGTTTTTA	21	54.56	33.33
N00978	Ac_Uni_009080	F:GGCCTGACATTTATGTTTTTA	21	54.56	33.33	150	(CTTT)5	No Match
		R:TTGGCAGTGTATTCAGTTTTT	21	55.07	33.33
N00979	Ac_Uni_009090	F:ATTTTGTCTTGTGTGTGGGTA	21	55.51	38.1	150	(TC)25	T16460	hypothetical protein F55E10.3 - Caenorhabditis elegans	Caenorhabditis elegans
		R:CGGATATATTTTAAGGGCAAC	21	55.55	38.1
N00980	Ac_Uni_009090	F:ATTTTGTCTTGTGTGTGGGTA	21	55.51	38.1	150	(TC)6	T16460	hypothetical protein F55E10.3 - Caenorhabditis elegans	Caenorhabditis elegans
		R:CGGATATATTTTAAGGGCAAC	21	55.55	38.1
N00981	Ac_Uni_009090	F:TCGCCCCATTGTACTATATC	20	55.14	45	153	(TTG)13	T16460	hypothetical protein F55E10.3 - Caenorhabditis elegans	Caenorhabditis elegans
		R:AATTGACAACTCAGCAGCTT	20	55.18	40
N00982	Ac_Uni_009101	F:GTTGTATTAAAACCCCCTCAG	21	55.36	42.86	164	(TCA)7	XP_005108663.1	PREDICTED: RNA polymerase II-associated protein 3-like	Aplysia californica
		R:AGGAAATAGAGAAGCATGACC	21	55.14	42.86
N00983	Ac_Uni_009102	F:TGCAGCTTGTCTAGTATGTCA	21	54.69	42.86	164	(CA)6	JAB63646.1	Histone-lysine N-methyltransferase SETMAR, partial	Anoplophora glabripennis
		R:ATGGATTTCTGGTGTTTTCA	20	55.47	35
N00984	Ac_Uni_009142	F:TACAGAATAGAAGGCTGTGGA	21	55.15	42.86	154	(AGGA)4	XP_005094792.1	PREDICTED: trafficking protein particle complex subunit 3-like	Aplysia californica
		R:AACCAGGTAAACATTTGATGA	21	54.67	33.33
N00985	Ac_Uni_009145	F:AGTGCATTCTTGGCTATAGTG	21	54.77	42.86	153	(AAAG)4	No Match
		R:AATCATCTGACTTGCTCTGTC	21	54.45	42.86
N00986	Ac_Uni_009148	F:TGGACTATTTGTGTTTCTGGT	21	54.72	38.1	164	(CA)6	XP_008481924.1	PREDICTED: uncharacterized protein LOC103518623	Diaphorina citri
		R:CTAGTTAGTCCTCGGATTGCT	21	55.42	47.62
N00987	Ac_Uni_009148	F:GTACATGTGATAGAAGGCTGTG	22	54.94	45.45	155	(GAA)5	XP_008481924.1	PREDICTED: uncharacterized protein LOC103518623	Diaphorina citri
		R:GCTTCACAATCTATGGCACTA	21	55.59	42.86
N00988	Ac_Uni_009148	F:CATTGACTGGAAGAAGAAGAA	21	54.65	38.1	143	(AAG)5	XP_008481924.1	PREDICTED: uncharacterized protein LOC103518623	Diaphorina citri
		R:ATTTTAGTCACATGACGCATT	21	54.85	33.33
N00989	Ac_Uni_009150	F:ACTCAACCATGACCTAACGTA	21	54.76	42.86	129	(CTT)12	XP_005108849.1	PREDICTED: mucin-19-like	Aplysia californica
		R:CTGAAGCCCACTCCTTTT	18	55.34	50
N00990	Ac_Uni_009178	F:CACAAGTGATGTTGCACTAAA	21	54.88	38.1	110	(AC)6	No Match
		R:GCAGAGGTTATATGTTGGTTC	21	53.93	42.86
N00991	Ac_Uni_009178	F:GGCTGCCTGAATAACATACT	20	54.5	45	145	(GAA)6	No Match
		R:ATGATCACTTGTATTGCACCT	21	54.66	38.1
N00992	Ac_Uni_009178	F:GAACCCACAGTATAATGCAAC	21	54.69	42.86	150	(AAAG)4	No Match
		R:GATTGAATTAGCATCATCAGG	21	54.82	38.1
N00993	Ac_Uni_009193	F:TACAGCTGACATGGATTTCTT	21	54.97	38.1	144	(CTTT)5	XP_011449634.1	PREDICTED: uncharacterized protein LOC105343837	Crassostrea gigas
		R:GTGACTACACCGCTGTTATTT	21	54.52	42.86
N00994	Ac_Uni_009213	F:GCTCCACAAAAGTTGTGAATA	21	55.47	38.1	143	(CAT)5	No Match
		R:GCATAATTGAGACAGAAGCAC	21	55.12	42.86
N00995	Ac_Uni_009214	F:TACTGAAGCACTTGAGGAGAA	21	55.35	42.86	152	(ATC)5	AAQ18136.1	fragile X mental retardation protein	Aplysia californica
		R:CATTTGATCCACAACTCTGAT	21	55.05	38.1
N00996	Ac_Uni_009225	F:TCCTAACTAGCCAACTAACCA	21	54.38	42.86	154	(ACTA)4	No Match
		R:TGTTTTATAAGGATGGGTCAA	21	54.78	33.33
N00997	Ac_Uni_009227	F:CAGCAGCAATGTACAATATCA	21	54.93	38.1	186	(TG)12	XP_009049574.1	hypothetical protein LOTGIDRAFT_173551	Lottia gigantea
		R:TATCCATTGGTGGATATGTTG	21	55.74	38.1
N00998	Ac_Uni_009236	F:AATGAATCAGAAGAGGAGAGG	21	55.1	42.86	168	(AGA)5	XP_011438064.1	PREDICTED: FK506-binding protein 15-like isoform X2	Crassostrea gigas
		R:TGTGTTGCTGGTAGTCTCTTT	21	55.12	42.86
N00999	Ac_Uni_009236	F:TGAGCAGAAGAAACAAGACAT	21	55.17	38.1	150	(TGA)6	XP_011438064.1	PREDICTED: FK506-binding protein 15-like isoform X2	Crassostrea gigas
		R:TTTTCTGACATAACATTGTCG	21	53.86	33.33
[truncated: 9,816 more rows]
