# Supplementary material for: De novo Transcriptome Generation and Annotation for Two Korean Endemic Land Snails, Aegista chejuensis and Aegista quelpartensis, Using Illumina Paired-End Sequencing Technology
Source: Int J Mol Sci. 2016 Mar 15;17(3):379. doi: 10.3390/ijms17030379 (PMC4813237; doi:10.3390/ijms17030379)
Supplement: Supplementary file 1 [file ijms-17-00379-s001.zip › Supplementary Table S5.xlsx]

## Sheet: Sheet1
Supplementary Table-5. The PCR primer sequences flanking the identified SSR sites in A. quelpartensis and the defined unigene information
No.	Unigene Name	Primer sequence	Len	Tm(℃)	GC%	Prod size	Repeat type	Accession ID	Definition	Source
N00001	Aq_Uni_000007	F:CTCCACATTTTGTTAGCATTC	21	54.99	38.1	137	(TTC)5	XP_005113261.1	PREDICTED: polyadenylate-binding protein 1-B-like isoform X2	Aplysia californica
		R:GAAATGATTGGTTGTACATGG	21	55.36	38.1
N00002	Aq_Uni_000024	F:CACACACAATTATGGTTAGCA	21	54.68	38.1	143	(CT)6	XP_011552918.1	PREDICTED: RNA-directed DNA polymerase from mobile element jockey-like	Plutella xylostella
		R:ACACACACACACACACACATAC	22	54.99	45.45
N00003	Aq_Uni_000024	F:TTGCCTCTCTCTCTCTGTGTA	21	55.34	47.62	164	(TG)60	XP_011552918.1	PREDICTED: RNA-directed DNA polymerase from mobile element jockey-like	Plutella xylostella
		R:TGCTGTTAACTGGAGAGAATAA	22	54.51	36.36
N00004	Aq_Uni_000024	F:ATACACTTCGATGTCTGTTGG	21	55.17	42.86	152	(AATC)4	XP_011552918.1	PREDICTED: RNA-directed DNA polymerase from mobile element jockey-like	Plutella xylostella
		R:TGAAAGAGGTGTGGTTATGAT	21	54.64	38.1
N00005	Aq_Uni_000034	F:ACTGTCCATGACTCACTTCC	20	54.89	50	150	(AT)10	KDR16678.1	hypothetical protein L798_09068	Zootermopsis nevadensis
		R:AAACACACAAACACATGCAC	20	55.3	40
N00006	Aq_Uni_000044	F:ATCCAGAATTACCTGGATACC	21	54.64	42.86	128	(CAT)6	No Match
		R:CTGTTGATCATGTGAGATGG	20	54.72	45
N00007	Aq_Uni_000062	F:GCGTTAGTCCACAACAGTAAC	21	55	47.62	174	(GT)7	No Match
		R:GACACATCTCTGGAACCACT	20	54.89	50
N00008	Aq_Uni_000129	F:CTGCCACTGAATTTGTTACAT	21	55.34	38.1	140	(CCTC)4	No Match
		R:AAAAAGTTATTGCACGACAGA	21	55.23	33.33
N00009	Aq_Uni_000212	F:CCCTGAGACCAAATATACTGA	21	54.34	42.86	148	(AAC)5	No Match
		R:CCAGTGAGTGGTATACTCTGC	21	54.9	52.38
N00010	Aq_Uni_000297	F:ATGGAGAGATAGGGATTCAAG	21	54.91	42.86	161	(AC)6	XP_008477168.1	PREDICTED: uncharacterized protein LOC103514076	Diaphorina citri
		R:TTAAGTTTTCTTCCAGGATCA	21	54.22	33.33
N00011	Aq_Uni_000307	F:CCGTCATCTGATGTTTTACAC	21	55.6	42.86	154	(CT)41	KDR22050.1	TRAF3-interacting protein 1	Zootermopsis nevadensis
		R:GAGAGACAGACAGAGGTAGGG	21	55.54	57.14
N00012	Aq_Uni_000313	F:GTACAAACGAAATGGACTTGA	21	55.31	38.1	151	(CAA)5	XP_011445533.1	PREDICTED: uncharacterized protein LOC105340963	Crassostrea gigas
		R:ACCAAATTCTCGTTTTTCTCT	21	54.8	33.33
N00013	Aq_Uni_000320	F:ATATCCCAATGTCATTCAGTG	21	54.85	38.1	164	(CAA)8	JAC93003.1	putative nuclear transcription factor y subunit gamma, partial	Ixodes ricinus
		R:TTATTGTTGTTGTTGCTGTTG	21	54.9	33.33
N00014	Aq_Uni_000323	F:TGAAATGTCAGAACTCCCTAA	21	54.95	38.1	181	(TCT)5	XP_009045074.1	hypothetical protein LOTGIDRAFT_224000	Lottia gigantea
		R:TTGTTGTACACGGGATAGAAG	21	55.36	42.86
N00015	Aq_Uni_000327	F:CGTATGTGGGTTATCCTACTG	21	54.75	47.62	164	(CA)6	XP_005102751.1	PREDICTED: coiled-coil domain-containing protein CG32809-like isoform X3	Aplysia californica
		R:GACAAAATTATGACCTGCATT	21	54.35	33.33
N00016	Aq_Uni_000329	F:AATGTGACAAGGACAACAGAC	21	55.02	42.86	151	(ATG)5	XP_011432694.1	PREDICTED: microfibrillar-associated protein 1-like	Crassostrea gigas
		R:TTGTGGGATTTTAGTATCAGC	21	54.52	38.1
N00017	Aq_Uni_000353	F:TACCCACACACACATACACAC	21	55.01	47.62	150	(CT)24	KFD57228.1	hypothetical protein M513_01739	Trichuris suis
		R:ATGTTTAGCAGCTGCAGTATT	21	54.54	38.1
N00018	Aq_Uni_000355	F:TTGAAGTGCCAGTTCTACAAT	21	55.05	38.1	140	(CA)7	XP_002399605.1	acireductone dioxygenase, putative	Ixodes scapularis
		R:TTCTGAGCAACACTTACATCC	21	55.47	42.86
N00019	Aq_Uni_000355	F:AACAAAAGAGTTCTCCCAGTC	21	55.09	42.86	140	(TCA)5	XP_002399605.1	acireductone dioxygenase, putative	Ixodes scapularis
		R:CTCAAGGTGTGAGTGAACATT	21	55.2	42.86
N00020	Aq_Uni_000369	F:CGTCTTTACCACACAAACATC	21	55.68	42.86	159	(TA)7	XP_008477442.1	PREDICTED: UDP-glucuronosyltransferase 2A1-like	Diaphorina citri
		R:ATGTTGTTTCTGGGAATCTG	20	55.03	40
N00021	Aq_Uni_000379	F:AGAAATGATTGGATGTACACG	21	55.1	38.1	144	(AAG)5	XP_005110253.1	PREDICTED: peptidyl-prolyl cis-trans isomerase FKBP8-like	Aplysia californica
		R:GTACTGTTCCTTCCAAAGGTT	21	54.98	42.86
N00022	Aq_Uni_000381	F:GTCAAAACCATGTCCACTTTA	21	55.15	38.1	144	(CT)6	XP_005095596.1	PREDICTED: poly(ADP-ribose) glycohydrolase-like	Aplysia californica
		R:AAGAATAAAGGCTGCTTTACC	21	54.72	38.1
N00023	Aq_Uni_000411	F:TTCTGACTGATATCCTGATGC	21	55.3	42.86	150	(CA)6	XP_005095223.1	PREDICTED: 40S ribosomal protein SA-like	Aplysia californica
		R:ACGAGTGAATCTTGTGAATGT	21	54.68	38.1
N00024	Aq_Uni_000412	F:CGACTTTACATTCCCCAGAT	20	56.6	45	163	(GT)14	XP_005106522.1	PREDICTED: uncharacterized protein LOC101854436	Aplysia californica
		R:ATATTCGCATTACAAAACCTG	21	54.59	33.33
N00025	Aq_Uni_000413	F:GACAGACGCACGCACGTA	18	60.66	61.11	147	(AC)12	XP_005106522.1	PREDICTED: uncharacterized protein LOC101854436	Aplysia californica
		R:AAGCTTTATAGCGAAAATTCC	21	54.82	33.33
N00026	Aq_Uni_000418	F:CGAGATTAACATTGACACCAT	21	55.1	38.1	162	(TCT)6	No Match
		R:CATGATAACCAACACCACAT	20	53.99	40
N00027	Aq_Uni_000424	F:TGCCAAGAGTAGACAACTCAG	21	55.72	47.62	132	(ACA)7	No Match
		R:TATGAAGGCCATTAAGAAGGT	21	55.59	38.1
N00028	Aq_Uni_000426	F:AGAAATGATTGGTTGTACACG	21	55.18	38.1	152	(AAG)5	No Match
		R:TTGGAAAACAGTCAATTATGC	21	55.4	33.33
N00029	Aq_Uni_000426	F:CATTATCTTTAGGCTTCATGG	21	54.24	38.1	157	(AAG)5	No Match
		R:TGGCATCTCTGTGAGATAAAT	21	54.88	38.1
N00030	Aq_Uni_000428	F:GCAGTGAAAGACAAAAGAAGA	21	54.89	38.1	151	(AAG)5	JAB82005.1	putative ankyrin repeat and dhhc-type zn-finger domain protein, partial	Ixodes ricinus
		R:TCTTTCTATGAAAAAGCATGTC	22	54.01	31.82
N00031	Aq_Uni_000429	F:CTTTTTATGGTCAAAGTGGAA	21	54.59	33.33	146	(GAT)5	XP_003248963.1	PREDICTED: zinc finger protein 62 homolog	Acyrthosiphon pisum
		R:CGGCATTTATGACAGTAGAGA	21	55.6	42.86
N00032	Aq_Uni_000433	F:ATTTTCCCCACAAATGTACTA	21	53.84	33.33	147	(CA)11	XP_011878594.1	PREDICTED: histone-lysine N-methyltransferase SETMAR-like	Vollenhovia emeryi
		R:GACAAAAACGATGTAATACGC	21	55.03	38.1
N00033	Aq_Uni_000438	F:CTGGAGGGGAGACTCAGA	18	56.11	61.11	153	(GATT)5	XP_011428379.1	PREDICTED: uncharacterized protein LOC105328986	Crassostrea gigas
		R:CTTTGCATAACCAATCAGTGT	21	55.34	38.1
N00034	Aq_Uni_000443	F:CATTGTAATTGTTCCTGCTTC	21	54.99	38.1	160	(AC)6	KDR13536.1	hypothetical protein L798_11449, partial	Zootermopsis nevadensis
		R:AAACGAAGAAAAAGAGAGCAC	21	55.57	38.1
N00035	Aq_Uni_000463	F:GAAGTGTCCAACTTATGCAAG	21	55.05	42.86	153	(TA)6	JAA76456.1	putative mariner transposase	Rhodnius prolixus
		R:CCTCATACACCATCAGACATC	21	55.34	47.62
N00036	Aq_Uni_000475	F:CCATAATGCTTAATGATGACC	21	54.72	38.1	142	(AT)9	XP_005094717.1	PREDICTED: RNA-directed DNA polymerase from mobile element jockey-like	Aplysia californica
		R:TGTAACTGGGTTATTTCCAGA	21	54.84	38.1
N00037	Aq_Uni_000475	F:TACTAGAGACACTCGGAAACG	21	54.81	47.62	173	(GAA)17	XP_005094717.1	PREDICTED: RNA-directed DNA polymerase from mobile element jockey-like	Aplysia californica
		R:TCAAGTTTGAATGAATGTGAG	21	53.76	33.33
N00038	Aq_Uni_000491	F:ACATGCAAATTCCACTACTTG	21	55.34	38.1	154	(AAC)7	XP_011418051.1	PREDICTED: uncharacterized protein LOC105321473	Crassostrea gigas
		R:AAGTTTCTTCATGCCTAGCTT	21	55.14	38.1
N00039	Aq_Uni_000504	F:TGTCTTCTTGTTGCTCTTTTC	21	54.89	38.1	151	(TCA)5	No Match
		R:GTGAGAATGTGAACCATGACT	21	54.93	42.86
N00040	Aq_Uni_000506	F:GTTTACCAAGTCAGGACAGTG	21	54.78	47.62	136	(TTC)6	No Match
		R:AAATGATTGGTTGTACACAGG	21	55.02	38.1
N00041	Aq_Uni_000511	F:AAGTTTATTTATGGTGGGAAAG	22	54.34	31.82	147	(CTT)5	No Match
		R:CACAACATGGCATGGACT	18	56.11	50
N00042	Aq_Uni_000522	F:TGGAGGAATATTCATTTCAGA	21	54.8	33.33	149	(AAG)5	No Match
		R:GTGGGAAAATATACCATCAAGT	22	54.76	36.36
N00043	Aq_Uni_000526	F:TGAAAGCTACTTAGATGATATGC	23	53.44	34.78	152	(AC)9	No Match
		R:CACCTGTCACTGAAGATTTGT	21	55.2	42.86
N00044	Aq_Uni_000526	F:GAACACACACACACACACACT	21	55.1	47.62	148	(CA)6	No Match
		R:ACTGAACACCTGTCACTGAAC	21	55.09	47.62
N00045	Aq_Uni_000526	F:TCGATTTCAGTAATGATTGGT	21	54.74	33.33	151	(AAG)5	No Match
		R:GACTAGAAAACTGCAAACAGC	21	54.52	42.86
N00046	Aq_Uni_000529	F:ACTGTATCTTTTCGGCAGAGT	21	55.73	42.86	154	(CA)6	XP_005091357.1	PREDICTED: piggyBac transposable element-derived protein 4-like	Aplysia californica
		R:CTATTAGGCATTTTGAAACGA	21	54.88	33.33
N00047	Aq_Uni_000533	F:ATATGCAAGTAACACAACGTG	21	53.85	38.1	157	(AT)6	XP_008558365.1	PREDICTED: uncharacterized protein LOC103578899, partial	Microplitis demolitor
		R:CTAAAAAGCTGGAAGTGTCTG	21	54.55	42.86
N00048	Aq_Uni_000539	F:GACTTTAGCCTCCTTTTTCTC	21	54.24	42.86	140	(AT)12	CDQ01471.1	Protein Bm824, partial	Brugia malayi
		R:GTACTGTCTCCACAATGCAAG	21	55.85	47.62
N00049	Aq_Uni_000539	F:GGGGAAAATAAGATCACTAGG	21	54.56	42.86	148	(AC)8	CDQ01471.1	Protein Bm824, partial	Brugia malayi
		R:CTATGTTGGAATAAAGCGAAA	21	54.88	33.33
N00050	Aq_Uni_000563	F:TTTGGTTACCGCACTTAAATA	21	55.22	33.33	150	(TTTG)10	No Match
		R:GTAAATAACTCAGCAGCTTGG	21	54.52	42.86
N00051	Aq_Uni_000567	F:AGAACAGAGACAAACTGCAAA	21	55.25	38.1	136	(AGC)5	AHN53443.1	reverse transcriptase, partial	Nuttalliella namaqua
		R:GGTCATAGCTCTAGCCTTTTC	21	55.07	47.62
N00052	Aq_Uni_000587	F:ATCACATGATGGGTCACATAC	21	55.46	42.86	166	(AG)8	No Match
		R:CTGACAATGCAGTTGATTTTT	21	55.47	33.33
N00053	Aq_Uni_000591	F:TACAAAACAAGTGTGTTCCAG	21	53.82	38.1	160	(TG)24	AGZ84231.1	transposase, partial	Pugilina cochlidium
		R:GTGGTGTGTGTTAGTTTGGTT	21	54.99	42.86
N00054	Aq_Uni_000591	F:GCCTTTTACATAGACATGCAG	21	55.18	42.86	152	(CAAA)4	AGZ84231.1	transposase, partial	Pugilina cochlidium
		R:TAGTTAGTTGGTGGGAGACAA	21	54.9	42.86
N00055	Aq_Uni_000595	F:GGAATAGGAAAACTCCAGAAA	21	55.13	38.1	149	(TTA)5	No Match
		R:TTTTTGACCAGCACATTAGAT	21	54.99	33.33
N00056	Aq_Uni_000595	F:AAGACTTCCAACGGAGTTAAG	21	55.31	42.86	153	(CAAG)4	No Match
		R:TCGATCAAAGAAACAATCAAC	21	55.36	33.33
N00057	Aq_Uni_000605	F:TACTGATGACTCCATGACTCC	21	55.03	47.62	145	(TA)8	No Match
		R:TACTTGGTGTTGATGCTAAGG	21	55.52	42.86
N00058	Aq_Uni_000612	F:TAACATGTGTGTGCATCTTTG	21	55.61	38.1	151	(CA)17	JAA60988.1	Putative syntaxin-binding protein 2, partial	Rhipicephalus pulchellus
		R:TTCTCAACCTTTCTCTCACTG	21	54.71	42.86
N00059	Aq_Uni_000612	F:CCAATCAGCAAAACACTTAAT	21	54.61	33.33	121	(TGA)14	JAA60988.1	Putative syntaxin-binding protein 2, partial	Rhipicephalus pulchellus
		R:AGCTACCATAATGAAAGCACA	21	55.18	38.1
N00060	Aq_Uni_000612	F:CCAATCAGCAAAACACTTAAT	21	54.61	33.33	121	(GAC)5	JAA60988.1	Putative syntaxin-binding protein 2, partial	Rhipicephalus pulchellus
		R:AGCTACCATAATGAAAGCACA	21	55.18	38.1
N00061	Aq_Uni_000620	F:ACAGAGACAGCACATTTAGGA	21	55.04	42.86	165	(AT)7	XP_005103005.1	PREDICTED: uncharacterized protein LOC101854426	Aplysia californica
		R:TCTATTGTGGTTCTTGCATTT	21	54.99	33.33
N00062	Aq_Uni_000621	F:TCTATTGTGGTTCTTGCATTT	21	54.99	33.33	165	(AT)7	XP_005103005.1	PREDICTED: uncharacterized protein LOC101854426	Aplysia californica
		R:ACAGAGACAGCACATTTAGGA	21	55.04	42.86
N00063	Aq_Uni_000622	F:CATGTATCCATGCAGGTTTAT	21	55.07	38.1	147	(TGA)6	XP_005109605.1	PREDICTED: zinc-binding alcohol dehydrogenase domain-containing protein 2-like isoform X4	Aplysia californica
		R:CTGCCTCCTCCACTAACAC	19	55.75	57.89
N00064	Aq_Uni_000623	F:CTGCCTCCTCCACTAACAC	19	55.75	57.89	147	(TCA)6	XP_005109605.1	PREDICTED: zinc-binding alcohol dehydrogenase domain-containing protein 2-like isoform X4	Aplysia californica
		R:CATGTATCCATGCAGGTTTAT	21	55.07	38.1
N00065	Aq_Uni_000644	F:TTTTCCTCTAAGGGAAGAGAC	21	54.46	42.86	148	(AC)7	JAA63498.1	Putative integrin beta-like 1, partial	Rhipicephalus pulchellus
		R:TTTCAGTAGCTCATTGTTGCT	21	55.38	38.1
N00066	Aq_Uni_000644	F:TGTTCATTAGTGTGTGTGTGC	21	55.51	42.86	161	(CA)7	JAA63498.1	Putative integrin beta-like 1, partial	Rhipicephalus pulchellus
		R:TCAATGATACTCTGGCTTTTG	21	55.56	38.1
N00067	Aq_Uni_000656	F:TGTCTGTACATTTGTTTGGTG	21	54.53	38.1	169	(CT)40	ADF18552.1	endonuclease-reverse transcriptase	Bombyx mori
		R:GATCTTTCCACAAGTGCTCTA	21	54.67	42.86
N00068	Aq_Uni_000689	F:CTGTGATTGTAAATGCTCCAT	21	55.26	38.1	143	(TTGT)4	No Match
		R:GACGTGCACCTTTATAAGAAT	21	53.74	38.1
N00069	Aq_Uni_000691	F:TGAGAAAACATTCTGTGTGAA	21	54.26	33.33	145	(AC)31	XP_005103106.1	PREDICTED: leucine-rich repeats and immunoglobulin-like domains protein 3-like isoform X1	Aplysia californica
		R:AATTCAGTCACCGAAAGAGTC	21	55.95	42.86
N00070	Aq_Uni_000700	F:TCCCGCTGTGTTATACTAATC	21	54.56	42.86	158	(TCT)5	No Match
		R:GCATAGGGAATATCAATTTCA	21	54.39	33.33
N00071	Aq_Uni_000719	F:ATGTGACTGCAGCATAAGTTT	21	55.08	38.1	161	(TTG)7	JAA63165.1	Putative transcriptional repressor salm, partial	Rhipicephalus pulchellus
		R:CTCTCCTAAGACAACTCAGCA	21	54.92	47.62
N00072	Aq_Uni_000765	F:TTTGCCTTTAAATCACCTGTA	21	55.18	33.33	148	(TG)27	JAA62892.1	Putative exocyst complex component 6b, partial	Rhipicephalus pulchellus
		R:AATACACACAAACACACATGC	21	54.36	38.1
N00073	Aq_Uni_000765	F:AGTAGACAACTCAGCAGCTTG	21	55.03	47.62	149	(AAC)7	JAA62892.1	Putative exocyst complex component 6b, partial	Rhipicephalus pulchellus
		R:GTGCAGAGCTCAAAATAAGAG	21	54.61	42.86
N00074	Aq_Uni_000809	F:AGCAGTGGCGTATCTAAACTT	21	55.91	42.86	162	(AT)12	No Match
		R:AATTCACTGAACCCTAGGAAC	21	54.9	42.86
N00075	Aq_Uni_000832	F:GGAAAACAGAAACTCCAAACT	21	55.11	38.1	154	(AT)8	No Match
		R:TTTTATAGGACATGCAACAGC	21	55.59	38.1
N00076	Aq_Uni_000849	F:GGATTAGCTTAGGCAACTTTC	21	55.08	42.86	150	(TTC)5	XP_005095611.1	PREDICTED: uncharacterized protein LOC101862106	Aplysia californica
		R:CGACAAACAAATGAGGAAG	19	54.18	42.11
N00077	Aq_Uni_000856	F:TTACAGGAGATCATGGACAAG	21	55.23	42.86	158	(TTTGA)4	No Match
		R:AGTGTGCTACGGGTACAATTA	21	54.98	42.86
N00078	Aq_Uni_000858	F:CAAGAACTGATTGAAGGTCTG	21	55.01	42.86	158	(GA)30	No Match
		R:CAACTAAATGCCTAGTTGGAA	21	54.78	38.1
N00079	Aq_Uni_000877	F:AGTGGGTTACTGAAATGTGTG	21	55.08	42.86	150	(AAC)5	XP_009052527.1	hypothetical protein LOTGIDRAFT_143601	Lottia gigantea
		R:GAATGACGTGCAACTTTTACT	21	54.65	38.1
N00080	Aq_Uni_000878	F:CCTAGAGAGGGAATAATCAGG	21	54.7	47.62	152	(AAC)5	No Match
		R:CACCCACCATATAACCACTTA	21	55	42.86
N00081	Aq_Uni_000879	F:CACCCACCATATAACCACTTA	21	55	42.86	152	(TTG)5	No Match
		R:CCTAGAGAGGGAATAATCAGG	21	54.7	47.62
N00082	Aq_Uni_000911	F:TACGCTGGAAATAGATTCTGA	21	55.24	38.1	145	(TA)8	No Match
		R:CTCTTCTTTGTGGCTTGAGTA	21	54.94	42.86
N00083	Aq_Uni_000917	F:ATGTTTCAAAACTGGCAAAT	20	54.81	30	140	(TG)7	XP_005106522.1	PREDICTED: uncharacterized protein LOC101854436	Aplysia californica
		R:AATGAACTGTGATAATGCAATG	22	55.29	31.82
N00084	Aq_Uni_000925	F:ATAAATGTGGCAAAAGTGAAG	21	54.61	33.33	154	(TCAT)5	No Match
		R:TGTTATCTTTCTGCATCCTGT	21	54.97	38.1
N00085	Aq_Uni_000960	F:CCCAATTTAAGGAGTGTTCTC	21	55.47	42.86	179	(CT)30	No Match
		R:AGCCCTTCTGAGATACAAAGT	21	54.81	42.86
N00086	Aq_Uni_000961	F:AAAGCTTCCTAATGAGTCCAG	21	55.38	42.86	155	(AGTAA)4	No Match
		R:CGAGGTATATGAAAAATGTGG	21	54.82	38.1
N00087	Aq_Uni_000971	F:GTGACAATGGATTTTAAGTCG	21	54.83	38.1	163	(AC)6	XP_005097935.1	PREDICTED: RNA-directed DNA polymerase from mobile element jockey-like	Aplysia californica
		R:CCGTGTTTGTTCTTATGTTTT	21	54.53	33.33
N00088	Aq_Uni_000985	F:AACCAAGAATACCAGAGATCC	21	54.82	42.86	152	(ATG)5	KFD55923.1	hypothetical protein M513_03047	Trichuris suis
		R:ATCATCGTCAACATCAACATC	21	55.77	38.1
N00089	Aq_Uni_000985	F:CTGATGATGATGTTGTTGTTG	21	54.86	38.1	157	(ATG)5	KFD55923.1	hypothetical protein M513_03047	Trichuris suis
		R:CAGCCACTGTTTAATCTTGAC	21	55.05	42.86
N00090	Aq_Uni_001037	F:TGGATATTTGCCTTTGTTTAG	21	54.72	33.33	152	(TTG)6	No Match
		R:GAATAGACAACTCAGCAGCTT	21	54.01	42.86
N00091	Aq_Uni_001047	F:GAGAGTTTGTCTTGTGGCTAA	21	54.76	42.86	160	(AT)8	No Match
		R:GGGAGCATTATCAAGTATTCC	21	55.35	42.86
N00092	Aq_Uni_001048	F:ACTCCTCACTGCTGTCAATAA	21	55.04	42.86	162	(TG)6	No Match
		R:CCAGTAATCTGCAAACTGAAC	21	55.05	42.86
N00093	Aq_Uni_001063	F:CTAGCGAAATTTGAAAGACAT	21	54.04	33.33	150	(AT)7	XP_009057077.1	hypothetical protein LOTGIDRAFT_190920	Lottia gigantea
		R:AGTGAAACAGGATGTCACTTG	21	55.2	42.86
N00094	Aq_Uni_001073	F:AGGAAATATACTGGCCTGTTC	21	55.03	42.86	166	(AGA)6	No Match
		R:GTTGTGCATGTAAATGGATCT	21	55.09	38.1
N00095	Aq_Uni_001077	F:GACATTCAAAGGGCTGTAAC	20	54.78	45	155	(CTT)5	No Match
		R:AGAAATGATTGGTTGTACACG	21	55.18	38.1
N00096	Aq_Uni_001078	F:AACAGCGGTTGTTTCTTTTAC	21	56.18	38.1	157	(CA)10	XP_005089612.1	PREDICTED: uncharacterized protein LOC101857990	Aplysia californica
		R:CATGTGTGTGTATCAGTGTGC	21	55.83	47.62
N00097	Aq_Uni_001081	F:CATGTGTGTGTATCAGTGTGC	21	55.83	47.62	157	(TG)10	XP_005089612.1	PREDICTED: uncharacterized protein LOC101857990	Aplysia californica
		R:AACAGCGGTTGTTTCTTTTAC	21	56.18	38.1
N00098	Aq_Uni_001101	F:CACCCTACACACACTAATGCT	21	55.29	47.62	136	(AT)7	XP_005094050.1	PREDICTED: HIG1 domain family member 1A, mitochondrial-like isoform X1	Aplysia californica
		R:AGTTGGCAGTGATAAGAGAGA	21	54.24	42.86
N00099	Aq_Uni_001108	F:GTGGAAAGGAAGTTAAGGAGA	21	55.2	42.86	150	(GA)30	XP_005095754.1	PREDICTED: putative uncharacterized protein DDB_G0271982-like	Aplysia californica
		R:TTATCGAGTGGTGTACCATGT	21	55.47	42.86
N00100	Aq_Uni_001112	F:TCCTCCATGTCTTCTGAGTTA	21	54.92	42.86	144	(CA)6	No Match
		R:GGAGTAACAAGTGGGTTTTCT	21	54.98	42.86
N00101	Aq_Uni_001122	F:AGAGTCACTTCCCTTGAAAAC	21	55.09	42.86	150	(GTTT)4	No Match
		R:AGTAGACAACTCAGCAGCTTG	21	55.03	47.62
N00102	Aq_Uni_001152	F:CGTTTTGACCAGTCTTTATCA	21	55.48	38.1	138	(AG)11	No Match
		R:AAAAAGGCATATGAAGAGTCC	21	55.15	38.1
N00103	Aq_Uni_001185	F:TGCGAGAAAGATAGAACATTT	21	54.4	33.33	204	(CA)7	No Match
		R:CACTGTAAAGTGACCGAGAAG	21	55.13	47.62
N00104	Aq_Uni_001185	F:TGCGAGAAAGATAGAACATTT	21	54.4	33.33	204	(AG)22	No Match
		R:CACTGTAAAGTGACCGAGAAG	21	55.13	47.62
N00105	Aq_Uni_001185	F:GCTCAGTCAACACGGATAGT	20	55.3	50	119	(TCT)5	No Match
		R:ATGATAACCAACACAACATGG	21	55.73	38.1
N00106	Aq_Uni_001187	F:TGTGCAGCTTTACATACTTCA	21	54.72	38.1	151	(CTA)5	XP_003143364.1	hypothetical protein LOAG_07784, partial	Loa loa
		R:GTAAAAGTGGTAGTGGTGGTG	21	54.68	47.62
N00107	Aq_Uni_001195	F:CATTTATAAGAATGGCATTGG	21	54.92	33.33	156	(CAA)5	No Match
		R:CATCTCATGTTGTTTGTTGC	20	55.01	40
N00108	Aq_Uni_001207	F:ACCGTGAGGGGATTAAAA	18	55.4	44.44	154	(AG)14	KFD50217.1	hypothetical protein M513_08845	Trichuris suis
		R:TGTGCCTTTACACAATAGTAGG	22	54.75	40.91
N00109	Aq_Uni_001231	F:TTCTATGAATTATGGCTGCTC	21	54.76	38.1	139	(TGA)5	No Match
		R:ATATAACATCATCGTCGTCGT	21	54.64	38.1
N00110	Aq_Uni_001231	F:ATTTACATGATTCGGTGTCTG	21	55.1	38.1	139	(AATC)4	No Match
		R:AGTCATTTTGCTGTTTTATGC	21	54.75	33.33
N00111	Aq_Uni_001234	F:GGTTATAAGGCAACAGTTTCA	21	54.61	38.1	150	(AT)6	No Match
		R:GGACAGTATATCCACACAAGG	21	54.5	47.62
N00112	Aq_Uni_001238	F:GGTAAGGCACTGGATTAGTTT	21	55.11	42.86	141	(TTG)5	XP_011412390.1	PREDICTED: apolipophorins-like	Crassostrea gigas
		R:GTTGACAACTCAGCAGCTT	19	53.9	47.37
N00113	Aq_Uni_001240	F:CAATCTTACATGTCCTGTTCC	21	54.64	42.86	166	(CA)6	No Match
		R:TCATTTATGAGACGTTTGGAC	21	55.23	38.1
N00114	Aq_Uni_001249	F:TTTTCATCTGCTGAATTGTTC	21	55.52	33.33	171	(AT)6	XP_005097621.1	PREDICTED: sodium-dependent phosphate transport protein 2B-like	Aplysia californica
		R:TCACATATATCAACCTGCACA	21	55.01	38.1
N00115	Aq_Uni_001259	F:TTATTTACTTCGACGAGTGCT	21	54.52	38.1	177	(TG)6	XP_011416376.1	PREDICTED: uncharacterized protein LOC105320218 isoform X2	Crassostrea gigas
		R:GCCATCCAGCTATGTCTATAA	21	54.63	42.86
N00116	Aq_Uni_001277	F:AGGTGACATTAATTTGGGAGT	21	55.18	38.1	169	(TATC)16	No Match
		R:TCACAAATCTGTTATTGGGTTA	22	54.88	31.82
N00117	Aq_Uni_001277	F:ACCTGGGATTTAGAAAGTGTC	21	54.9	42.86	131	(TTTG)6	No Match
		R:TAAATAACTCAGCAGCTTTGG	21	55.09	38.1
N00118	Aq_Uni_001312	F:GAAGAGGTGAATTGAGGAAAT	21	54.95	38.1	151	(AG)32	XP_008477442.1	PREDICTED: UDP-glucuronosyltransferase 2A1-like	Diaphorina citri
		R:TAACGGTACCAGGTAATCAAA	21	54.9	38.1
N00119	Aq_Uni_001312	F:ACGCAACAGAAGTAAAAACTG	21	54.9	38.1	158	(TGCT)4	XP_008477442.1	PREDICTED: UDP-glucuronosyltransferase 2A1-like	Diaphorina citri
		R:ATTGTGAAGGATTCATCATGT	21	54.36	33.33
N00120	Aq_Uni_001329	F:AGAATGAATCTGAAACAACGA	21	54.93	33.33	159	(TGT)5	XP_005101474.1	PREDICTED: zinc finger protein 93-like	Aplysia californica
		R:GGACTCAAGAGTCAACACTCA	21	55.33	47.62
N00121	Aq_Uni_001329	F:GCCTAGTATTCTGAACAACCA	21	54.58	42.86	160	(GATT)4	XP_005101474.1	PREDICTED: zinc finger protein 93-like	Aplysia californica
		R:GAGAAGAGTGCTTATGGGTTT	21	55.22	42.86
N00122	Aq_Uni_001339	F:ATGTTGGACAGTTTAGCTTCA	21	55.05	38.1	153	(AAG)5	No Match
		R:ATTATAAAAGGTGGACTCTGG	21	52.71	38.1
N00123	Aq_Uni_001348	F:TCATAGACACAGAAGCCATGT	21	55.77	42.86	149	(CTT)6	No Match
		R:ATTGGTTGTACACGGGATAG	20	54.96	45
N00124	Aq_Uni_001353	F:ACAATTTCGTTTAACCCATC	20	54.18	35	156	(GA)6	No Match
		R:GTTCAGCATGGTGTCAAAAT	20	56.01	40
N00125	Aq_Uni_001353	F:AGTAATCCTCGTGCTGTTATG	21	54.61	42.86	151	(TAAC)4	No Match
		R:TTAGCTTGTTAGTTGGTTGGA	21	55.24	38.1
N00126	Aq_Uni_001353	F:AACTAACCAGCTAACCAACCT	21	54.8	42.86	136	(CTAA)5	No Match
		R:TCGGTATAATGCAGTAATGGT	21	54.84	38.1
N00127	Aq_Uni_001360	F:AGGTGAGGTTATTTCGAGAGT	21	54.65	42.86	151	(TG)24	XP_001902118.1	T-cell receptor beta chain ANA 11, partial	Brugia malayi
		R:AATCTGCCACTTTAGGACTTC	21	55.22	42.86
N00128	Aq_Uni_001362	F:GAGCACAGTAACCACACCTAC	21	54.81	52.38	163	(TC)40	KDR22050.1	TRAF3-interacting protein 1	Zootermopsis nevadensis
		R:TCTGCTGTACTCTTTGTGTGA	21	54.53	42.86
N00129	Aq_Uni_001369	F:TGTAACCAATCACAGGGATAC	21	54.93	42.86	166	(TG)7	XP_005090185.1	PREDICTED: protein farnesyltransferase/geranylgeranyltransferase type-1 subunit alpha-like	Aplysia californica
		R:GCAGATGAGAGACATTGAGAA	21	55.51	42.86
N00130	Aq_Uni_001375	F:ACATGGTTATTCATCTGCACT	21	54.66	38.1	150	(TGGT)4	XP_005089357.1	PREDICTED: PR domain zinc finger protein 1-like	Aplysia californica
		R:GCTTGAATTCGACAGATAGAG	21	54.36	42.86
N00131	Aq_Uni_001383	F:AGAAATGATTGGTTGTACACG	21	55.18	38.1	141	(AAG)6	No Match
		R:CTGGTACGGAAGATGTAAATG	21	54.88	42.86
N00132	Aq_Uni_001384	F:GCATGAAGGAATATCTGTGTT	21	54.31	38.1	151	(AAG)5	XP_011440265.1	PREDICTED: protein DJ-1 homolog D-like	Crassostrea gigas
		R:CATCATACATGTCCTGTGATTT	22	54.95	36.36
N00133	Aq_Uni_001388	F:CACACACACACTGACACACA	20	55.5	50	150	(AC)11	ADB28039.1	transposase	Agrilus planipennis
		R:TACATTCAGTGCAAATTGGAT	21	55.68	33.33
N00134	Aq_Uni_001388	F:ACACTGACACACACACACAGA	21	55.8	47.62	143	(AC)6	ADB28039.1	transposase	Agrilus planipennis
		R:TACATTCAGTGCAAATTGGAT	21	55.68	33.33
N00135	Aq_Uni_001388	F:TACAAATTCCAGCTTTCTCTG	21	54.88	38.1	144	(CA)8	ADB28039.1	transposase	Agrilus planipennis
		R:GGCCACCTTTTAGAGATTTTA	21	55.33	38.1
N00136	Aq_Uni_001400	F:CTGGTTGCATATTCTGTACATC	22	54.88	40.91	150	(ATC)6	No Match
		R:ATGAACAGACAAAACCTGAGA	21	54.83	38.1
N00137	Aq_Uni_001409	F:GGTGGAGTCTACCTTGTGATT	21	55.66	47.62	141	(CTT)6	JAB92101.1	Golgin subfamily A member 4	Ceratitis capitata
		R:GTACACGGGATAGAAGGCTGT	21	58.21	52.38
N00138	Aq_Uni_001410	F:CCCAGAGGACAGGAATAAATA	21	55.84	42.86	155	(GAA)6	No Match
		R:GAACTTGCCCCTAATAGTTTC	21	54.78	42.86
N00139	Aq_Uni_001415	F:ATCTTCTTCCCTCTTCTCTGA	21	54.81	42.86	146	(GAAC)4	No Match
		R:TCTGGAATAACATCACTCACA	21	54.02	38.1
N00140	Aq_Uni_001416	F:TCAATCTTCTTCCCTCTTCTC	21	55.23	42.86	150	(GAAC)4	No Match
		R:TCTGGAATAACATCACTCACA	21	54.02	38.1
N00141	Aq_Uni_001423	F:GTCTCTGGTCGACCTATTTTT	21	55.06	42.86	154	(TTG)5	XP_002051466.1	GJ15811	Drosophila virilis
		R:ACTACCACCATCATCATCATC	21	54.63	42.86
N00142	Aq_Uni_001423	F:TTGCAGTAGGAGTCTGACATT	21	55.04	42.86	148	(TGA)9	XP_002051466.1	GJ15811	Drosophila virilis
		R:GTTGGAAAGACTTAAAAGCAA	21	54.09	33.33
N00143	Aq_Uni_001423	F:CAGAGGAAGATGGAGAAAAAT	21	55.12	38.1	147	(CAGA)5	XP_002051466.1	GJ15811	Drosophila virilis
		R:AATAAATCCTGCCAGTGGTAT	21	55.31	38.1
N00144	Aq_Uni_001434	F:AGAAATGATTGGTTGTACACG	21	55.18	38.1	156	(AAG)6	No Match
		R:GCTGAATTGAAAATTCTGTGT	21	54.53	33.33
N00145	Aq_Uni_001440	F:AAAACACCTTATCCACACCTT	21	55.26	38.1	149	(AT)9	JAA61458.1	Putative syntaxin-binding protein 2, partial	Rhipicephalus pulchellus
		R:ACTGCTCCAATTCAAGTCAC	20	55.26	45
N00146	Aq_Uni_001462	F:ACTCATGACAGATGATGTTCC	21	54.83	42.86	144	(AT)8	No Match
		R:GATTAGTGCAAACAACCATGA	21	56.18	38.1
N00147	Aq_Uni_001476	F:ACGGTTCACTTTGGAATAGTT	21	55.42	38.1	148	(CA)6	No Match
		R:AGGTTGTTCTTTTCCCTCAT	20	55.29	40
N00148	Aq_Uni_001511	F:CTTTACACACACACAAACACG	21	55.17	42.86	170	(CA)6	XP_005106475.1	PREDICTED: mitochondrial import inner membrane translocase subunit TIM50-like	Aplysia californica
		R:GATGGACACACAGGACATATT	21	54.72	42.86
N00149	Aq_Uni_001519	F:GAGGTGTTATTCGTTTTGTTG	21	54.91	38.1	136	(TG)20	AGZ84231.1	transposase, partial	Pugilina cochlidium
		R:ACTCATCACCTGTCACAATTC	21	54.93	42.86
N00150	Aq_Uni_001533	F:AAATGATTGGTTGTACACAGG	21	55.02	38.1	156	(AAG)5	XP_005112396.1	PREDICTED: uncharacterized protein LOC101850528	Aplysia californica
		R:GGTGGTAAATTGATTGTCTCA	21	55.06	38.1
N00151	Aq_Uni_001535	F:CTTACAGACTGTGCTTGCTTT	21	55.04	42.86	132	(CA)29	XP_005103106.1	PREDICTED: leucine-rich repeats and immunoglobulin-like domains protein 3-like isoform X1	Aplysia californica
		R:CCAGAAATAGGGGAAGAATAG	21	54.73	42.86
N00152	Aq_Uni_001537	F:GCTGCTCACGTTCAGACTA	19	55.06	52.63	144	(AC)6	XP_005093332.1	PREDICTED: citrate lyase subunit beta-like protein, mitochondrial-like isoform X1	Aplysia californica
		R:CGAGAGTCTCAGGTTGTTTTA	21	54.77	42.86
N00153	Aq_Uni_001565	F:AATTCACATCTGCACCATTAC	21	55.09	38.1	157	(ATTT)5	KDR23403.1	Histone-lysine N-methyltransferase SETMAR	Zootermopsis nevadensis
		R:CAGATGAGATTATGGTGCTTC	21	54.88	42.86
N00154	Aq_Uni_001566	F:ATAAATGCTTCCAGTCTCCTC	21	55.14	42.86	151	(TG)10	No Match
		R:TCCCATACACGTATACACACA	21	54.79	42.86
N00155	Aq_Uni_001580	F:AGTGACTCACGAGATCTTCAA	21	54.98	42.86	148	(CA)6	KFM60995.1	hypothetical protein X975_04887, partial	Stegodyphus mimosarum
		R:GTGATAGCTGGCACTATTGAG	21	55.17	47.62
N00156	Aq_Uni_001580	F:ATCACACGCACACACTAAATA	21	54.23	38.1	163	(CA)6	KFM60995.1	hypothetical protein X975_04887, partial	Stegodyphus mimosarum
		R:GTGTGTGTAATAGCTGGCACT	21	55.44	47.62
N00157	Aq_Uni_001580	F:CTATCGCACACACACACACTA	21	55.73	47.62	161	(CA)9	KFM60995.1	hypothetical protein X975_04887, partial	Stegodyphus mimosarum
		R:GTGTGATAGCTGGCACTATTT	21	54.6	42.86
N00158	Aq_Uni_001580	F:CACACTAAATAAGGCCAGCTA	21	54.97	42.86	151	(CA)6	KFM60995.1	hypothetical protein X975_04887, partial	Stegodyphus mimosarum
		R:TCTTCCATAAAAATGAGCATC	21	54.56	33.33
N00159	Aq_Uni_001580	F:CACACTAAATAAGGCCAGCTA	21	54.97	42.86	151	(CA)11	KFM60995.1	hypothetical protein X975_04887, partial	Stegodyphus mimosarum
		R:TCTTCCATAAAAATGAGCATC	21	54.56	33.33
N00160	Aq_Uni_001602	F:ACACCAGCAGTTTTTGTTCTA	21	55.14	38.1	131	(TTG)6	No Match
		R:AGTAGACAACTCAGCAGCTTG	21	55.03	47.62
N00161	Aq_Uni_001613	F:AATACCCCAGCTCAAAGTATC	21	55.03	42.86	150	(CA)7	No Match
		R:GAGGACACCTCATGTACTGG	20	55.41	55
N00162	Aq_Uni_001614	F:GAGGACACCTCATGTACTGG	20	55.41	55	150	(TG)7	No Match
		R:AATACCCCAGCTCAAAGTATC	21	55.03	42.86
N00163	Aq_Uni_001624	F:TTTACTGTTTACAAACATTCTGC	23	54.12	30.43	171	(AT)7	EKC35160.1	Tumor necrosis factor ligand superfamily member 10	Crassostrea gigas
		R:AATATAAGGGTTTTCCCCATA	21	54.43	33.33
N00164	Aq_Uni_001658	F:TCTGCTAAATTTGCACTAAGC	21	55.23	38.1	155	(TG)8	JAC86942.1	putative transposase	Panstrongylus megistus
		R:CTTAGTTTCCGGGTCATATCT	21	55.04	42.86
N00165	Aq_Uni_001660	F:CCGTACTGGTATCAGAGATTG	21	54.85	47.62	148	(CTT)5	No Match
		R:AGAAATGATTGGTTGTACACG	21	55.18	38.1
N00166	Aq_Uni_001678	F:TTCTCACCATCTTGATGATTC	21	55.09	38.1	142	(TCT)5	XP_005106522.1	PREDICTED: uncharacterized protein LOC101854436	Aplysia californica
		R:GCAGGCATGATAACCAAC	18	54.83	50
N00167	Aq_Uni_001679	F:GCCAATATAAATCAGGCTTTT	21	55.28	33.33	149	(AT)8	No Match
		R:ACATAAAGGCATGAAAATGGT	21	56.16	33.33
N00168	Aq_Uni_001748	F:AGACAGATGGACAAGCAGATA	21	54.95	42.86	167	(GATG)4	No Match
		R:ATCCCTGTCAGGTAAAACATT	21	55.18	38.1
N00169	Aq_Uni_001772	F:GATCCAGGAGAGAAGAACCT	20	54.89	50	149	(GAC)5	JAA55814.1	Putative tick transposon	Rhipicephalus pulchellus
		R:GTGTTTCTTCCGTTTGTATTG	21	54.91	38.1
N00170	Aq_Uni_001777	F:ACCATCTCACACTCACACATAC	22	54.89	45.45	139	(CA)6	XP_005102675.1	PREDICTED: vacuolar protein sorting-associated protein 53 homolog	Aplysia californica
		R:GTGTTCACCATGTACACAAAA	21	54.34	38.1
N00171	Aq_Uni_001777	F:GCCTAAGATGTTGGGTAGTTT	21	55.11	42.86	169	(AAG)5	XP_005102675.1	PREDICTED: vacuolar protein sorting-associated protein 53 homolog	Aplysia californica
		R:AACAGGTGCTGAAGATGTCTA	21	55.04	42.86
N00172	Aq_Uni_001819	F:ACTTGGAAATTTGTGGAAATC	21	55.71	33.33	151	(TCT)5	XP_005093546.1	PREDICTED: ATP synthase-coupling factor 6, mitochondrial-like isoform X1	Aplysia californica
		R:AGAAATGATTGGTTGTACACG	21	55.18	38.1
N00173	Aq_Uni_001838	F:ACAAATGCACTCCCTCTCTAT	21	55.49	42.86	150	(GT)6	XP_005105369.1	PREDICTED: uncharacterized protein LOC101845946	Aplysia californica
		R:CGTCATATAACCCAGTCATCA	21	55.99	42.86
N00174	Aq_Uni_001842	F:GAGTCAACTCAAATCATTCGT	21	54.32	38.1	138	(TG)8	JAG13215.1	Mariner Mos1 transposase, partial	Lygus hesperus
		R:GCAGTAAGCCTTCATCAGATA	21	54.82	42.86
N00175	Aq_Uni_001872	F:CTCTGTCTTCCTCTCTCTTCC	21	54.87	52.38	139	(CT)6	EZA51692.1	Acetylcholine receptor subunit alpha-like protein	Cerapachys biroi
		R:CTTGGGTATGCATGTAACTGT	21	55.22	42.86
N00176	Aq_Uni_001872	F:ATACCCAAGCAAATAGACGTA	21	54.19	38.1	158	(AC)27	EZA51692.1	Acetylcholine receptor subunit alpha-like protein	Cerapachys biroi
		R:ACATCACTGGATACAAACTGG	21	55	42.86
N00177	Aq_Uni_001907	F:TATGTATGGAGGCAAGACAAT	21	54.78	38.1	152	(CAG)5	XP_005107595.1	PREDICTED: uncharacterized protein LOC101864176 isoform X6	Aplysia californica
		R:TAGTCATCCCTTTCTCTCCAC	21	55.88	47.62
N00178	Aq_Uni_001910	F:GTTTGCCAAAGATTCTCATTA	21	54.65	33.33	151	(TTCT)4	No Match
		R:GTTATAACCCTGCAAGACACA	21	55.34	42.86
N00179	Aq_Uni_001927	F:TCACTCTCCAGTGACAAAAAT	21	54.83	38.1	133	(TGT)6	XP_005101956.1	PREDICTED: valacyclovir hydrolase-like	Aplysia californica
		R:GTGTAGACAACTCAGCAGCTT	21	54.84	47.62
N00180	Aq_Uni_001934	F:GAAGCATTCTTACAAACATGG	21	54.99	38.1	158	(TG)8	XP_005095168.1	PREDICTED: protein phosphatase 1 regulatory subunit 11-like	Aplysia californica
		R:TAAAACCAAAACCGTCATAGA	21	55.02	33.33
N00181	Aq_Uni_001961	F:GAATCATGCTGATTTCCATAA	21	55.24	33.33	148	(CT)6	XP_011435065.1	PREDICTED: uncharacterized protein LOC105333676	Crassostrea gigas
		R:AGTTGACTGTTGATGAAATGG	21	55.13	38.1
N00182	Aq_Uni_001986	F:CACAATTCAATCTCGGAAATA	21	55.33	33.33	154	(CA)7	No Match
		R:AAGGTAAGGACAGTTGGAGTC	21	54.96	47.62
N00183	Aq_Uni_001995	F:AAATAACTCAGCAGCTTGGTA	21	54.52	38.1	161	(CAAA)6	No Match
		R:TGAAAACATTAGCAGATCCAT	21	54.91	33.33
N00184	Aq_Uni_001996	F:AAAACCCAAATATCCAAAGTC	21	54.87	33.33	140	(AAC)5	No Match
		R:TATTTAGCTCAGCTTGCACAT	21	55.5	38.1
N00185	Aq_Uni_001999	F:ATAATTCGGTGCAATCAATC	20	55.09	35	155	(AC)9	EGI61041.1	Histone-lysine N-methyltransferase SETMAR	Acromyrmex echinatior
		R:AGCACTGAGTTCACATTTGTT	21	54.94	38.1
N00186	Aq_Uni_002016	F:GCATTCATCAAATGAAATCAC	21	55.56	33.33	150	(TTG)6	No Match
		R:AGTAGACAACTCAGCAGCTTG	21	55.03	47.62
N00187	Aq_Uni_002045	F:ACCCTTCTACCAAACATTCTC	21	54.9	42.86	147	(CAG)5	XP_005098647.1	PREDICTED: biogenesis of lysosome-related organelles complex 1 subunit 3-like	Aplysia californica
		R:GGAAACATCCTCTGTAGGAAC	21	55.3	47.62
N00188	Aq_Uni_002048	F:TGCTCTTTGCCTAGTAAAAAC	21	54.28	38.1	144	(TAT)5	XP_011440737.1	PREDICTED: putative uncharacterized protein DDB_G0271606	Crassostrea gigas
		R:TTCAATCAGCATAGCTCAACT	21	55.3	38.1
N00189	Aq_Uni_002052	F:AATTGTCTCCCTTTATTGCTC	21	55.15	38.1	154	(TA)7	KFD53939.1	hypothetical protein M513_05206	Trichuris suis
		R:AGTGTGTGTGTGTGTGTGTGT	21	55.53	47.62
N00190	Aq_Uni_002052	F:TTATTGCTCCACTGATATTGC	21	55.51	38.1	179	(CA)22	KFD53939.1	hypothetical protein M513_05206	Trichuris suis
		R:GCGTACCTGTGTATGTGTGTT	21	56.08	47.62
N00191	Aq_Uni_002052	F:ATTAAAATACGCACTCATCCA	21	54.96	33.33	152	(CA)6	KFD53939.1	hypothetical protein M513_05206	Trichuris suis
		R:CTAATGCCAGAGGGATATACA	21	54.49	42.86
N00192	Aq_Uni_002052	F:AACAGACAAGCCAAAGACC	19	55.25	47.37	144	(GAA)6	KFD53939.1	hypothetical protein M513_05206	Trichuris suis
		R:GAAGTTCTCCTATCCTTAGCC	21	54.03	47.62
N00193	Aq_Uni_002053	F:TTATTGCTCCACTGATATTGC	21	55.51	38.1	165	(TA)7	CDP91079.1	Protein Bm86	Brugia malayi
		R:CCAGCAAAATTGAAACATCTA	21	55.57	33.33
N00194	Aq_Uni_002053	F:TTATTGCTCCACTGATATTGC	21	55.51	38.1	165	(CA)22	CDP91079.1	Protein Bm86	Brugia malayi
		R:CCAGCAAAATTGAAACATCTA	21	55.57	33.33
N00195	Aq_Uni_002053	F:AACAGACAAGCCAAAGACC	19	55.25	47.37	144	(GAA)6	CDP91079.1	Protein Bm86	Brugia malayi
		R:GAAGTTCTCCTATCCTTAGCC	21	54.03	47.62
N00196	Aq_Uni_002065	F:CGTTTTTGTTGTGGTTGTACT	21	55.34	38.1	149	(AC)19	XP_005093495.1	PREDICTED: histone-lysine N-methyltransferase MLL2-like	Aplysia californica
		R:AGTTCACGATGAATGTACCAG	21	55.17	42.86
N00197	Aq_Uni_002067	F:TACATCCGTCTGTTAGCTGTT	21	55.09	42.86	156	(TTC)5	No Match
		R:AAGAAAAATAACCAGCGCTAC	21	55.56	38.1
N00198	Aq_Uni_002072	F:GTGTAATTTTGGTTGGTGGTA	21	55.04	38.1	139	(GT)7	XP_011565472.1	PREDICTED: 116 kDa U5 small nuclear ribonucleoprotein component-like	Plutella xylostella
		R:AGCCAAAACAAAGGTCTAAGT	21	54.92	38.1
N00199	Aq_Uni_002100	F:AACCAGCTCACAATTGTTTC	20	55.28	40	150	(TG)19	JAC31779.1	putative outcast ele5 orf2 -h 1e-60 -j 4, partial	Amblyomma triste
		R:ACATTTACTGAAGGAAGCACA	21	55.05	38.1
N00200	Aq_Uni_002104	F:TGTAGATAAGGCTGAGGGTTT	21	55.66	42.86	146	(AGA)5	CAS01161.1	Protein CBG26722	Caenorhabditis briggsae
		R:TAAGTTTTGTGGTTGAGATGC	21	55.47	38.1
N00201	Aq_Uni_002106	F:CAGTCTCTACATTACCATGCAC	22	54.94	45.45	142	(TA)6	EKC38804.1	Putative chitinase 3	Crassostrea gigas
		R:TGGCTCAACAAATTACATTCT	21	54.99	33.33
N00202	Aq_Uni_002113	F:CGTCTCTGTTTTCTTTTTCAA	21	54.92	33.33	168	(AC)44	XP_001893762.1	T-cell receptor beta chain ANA 11	Brugia malayi
		R:GTGAAAGGGGTGTCTTCTTAT	21	54.9	42.86
N00203	Aq_Uni_002124	F:AACTTTCATACTTGTCAACGTG	22	54.6	36.36	129	(TCT)6	XP_011438737.1	PREDICTED: putative beta-hexosaminidase	Crassostrea gigas
		R:TGGTTGTACATGGGATAGAAG	21	55.11	42.86
N00204	Aq_Uni_002140	F:CCATGTCAATGAGATTAAGGA	21	55.16	38.1	153	(CA)6	XP_005092736.1	PREDICTED: RNA-directed DNA polymerase from mobile element jockey-like	Aplysia californica
		R:ATGGTTGGATCTATGTGTTTG	21	54.93	38.1
N00205	Aq_Uni_002144	F:GCACCTTTAAGCTTACTCACA	21	54.98	42.86	155	(AC)8	JAA61335.1	Putative integrin beta-like 1, partial	Rhipicephalus pulchellus
		R:AATTTATTAGCCAGCATTCGT	21	55.75	33.33
N00206	Aq_Uni_002173	F:GTTTGACCAATGAATGAAAGA	21	55.19	33.33	149	(GTT)5	XP_012545609.1	PREDICTED: uncharacterized protein LOC105841595	Bombyx mori
		R:ATAAGAATGGTATTGGGCTGT	21	55.31	38.1
N00207	Aq_Uni_002176	F:ACAAAAACGTGTCAGATATGC	21	55.33	38.1	151	(TTG)6	No Match
		R:AGTAGACAACTCAGCAGCTTG	21	55.03	47.62
N00208	Aq_Uni_002177	F:AGTAGACAACTCAGCAGCTTG	21	55.03	47.62	158	(AAC)6	JAA61473.1	Putative syntaxin-binding protein 2, partial	Rhipicephalus pulchellus
		R:TGAAACCTATAGCCAACTCAA	21	55.16	38.1
N00209	Aq_Uni_002192	F:TTCCTCCATGTCCTGTTATTA	21	54.76	38.1	145	(CT)6	XP_011428379.1	PREDICTED: uncharacterized protein LOC105328986	Crassostrea gigas
		R:GTTACTGCAGAGGAGATCTGA	21	54.64	47.62
N00210	Aq_Uni_002208	F:CCATGATGTTTGTAGCAAAGT	21	55.34	38.1	143	(TAA)5	No Match
		R:GCAGCAGTACTCATACAAACC	21	55.08	47.62
N00211	Aq_Uni_002211	F:TTTAATGACCATTCATTCCAG	21	55.17	33.33	156	(GT)6	XP_005101596.1	PREDICTED: D-beta-hydroxybutyrate dehydrogenase, mitochondrial-like isoform X2	Aplysia californica
		R:CCACTTGTACACACATAAGCA	21	54.74	42.86
N00212	Aq_Uni_002219	F:CACCAGACTTTCAGACTACCA	21	55.39	47.62	152	(CAA)5	No Match
		R:TGACTTCACGTAACCCTGAT	20	55.58	45
N00213	Aq_Uni_002229	F:GCTACTGATATGGGGTATTCA	21	54.31	42.86	151	(TCT)5	No Match
		R:TAAGCCCACTCCTTTTCAG	19	55.54	47.37
N00214	Aq_Uni_002244	F:TGGTGCACCGTATTTATACTT	21	54.92	38.1	136	(TAA)5	JAC31779.1	putative outcast ele5 orf2 -h 1e-60 -j 4, partial	Amblyomma triste
		R:CTATCCCGTGTACAACCAAT	20	54.96	45
N00215	Aq_Uni_002245	F:CTCCGACATTATGGTACACTC	21	54.67	47.62	166	(CTAC)5	No Match
		R:CCTAGGTAGGTAGGTCACTCG	21	55.62	57.14
N00216	Aq_Uni_002256	F:GGACATTGTACCCTCTCTCTT	21	54.88	47.62	133	(TA)8	XP_005110126.1	PREDICTED: isoleucine--tRNA ligase, cytoplasmic-like isoform X1	Aplysia californica
		R:TTAATGCAACACACTGAAATG	21	54.81	33.33
N00217	Aq_Uni_002270	F:ACTTGAACACTTCCAGTGATG	21	55.2	42.86	158	(ATC)5	No Match
		R:ATCTGTTGAGAATTGTGGATG	21	55.05	38.1
N00218	Aq_Uni_002300	F:GCACTGAGCAAACATTTTATT	21	54.75	33.33	143	(TTG)7	EGK96255.1	AGAP000926-PB, partial	Anopheles gambiae str. PEST
		R:AGTAGACAACTCAGCAGCTTG	21	55.03	47.62
N00219	Aq_Uni_002305	F:CTTGGAAGAAGAGACATGGTT	21	55.96	42.86	146	(CT)33	KDR22050.1	TRAF3-interacting protein 1	Zootermopsis nevadensis
		R:ATGTTGTCAGAAGCAAGAGAA	21	55.17	38.1
N00220	Aq_Uni_002314	F:TTTAAGTGGTAAGTGGTTGGA	21	54.92	38.1	154	(TG)9	No Match
		R:GATGAGCAATCAATCAAAATG	21	55.73	33.33
N00221	Aq_Uni_002315	F:TTTAAGTGGTAAGTGGTTGGA	21	54.92	38.1	154	(TG)9	JAA61087.1	Putative splicing regulatory glutamine/lysine-rich protein 1, partial	Rhipicephalus pulchellus
		R:GATGAGCAATCAATCAAAATG	21	55.73	33.33
N00222	Aq_Uni_002315	F:GATACTCTGTGGGTGAAGTGA	21	55.11	47.62	165	(TTTC)12	JAA61087.1	Putative splicing regulatory glutamine/lysine-rich protein 1, partial	Rhipicephalus pulchellus
		R:AAAATGCAAACAACAGGAAG	20	55.46	35
N00223	Aq_Uni_002317	F:TGTTTGTGTGTTTGTTTGTGT	21	54.94	33.33	136	(TGTT)5	No Match
		R:ACCCGATTGCAGTATATGTTA	21	54.84	38.1
N00224	Aq_Uni_002335	F:GGCACTAGAACACATTATAGCA	22	54.81	40.91	194	(AT)9	XP_005103331.1	PREDICTED: nogo-B receptor-like	Aplysia californica
		R:GCGATGACAAAACAATAAAGT	21	54.59	33.33
N00225	Aq_Uni_002366	F:CGTTTCTGAAGCTGGTACTT	20	54.79	45	157	(GT)11	ADI61821.1	endonuclease-reverse transcriptase	Bombyx mori
		R:ACTAACACACACACCACACAC	21	54.1	47.62
N00226	Aq_Uni_002384	F:ACTCTGTAGCACTTGTGAGGA	21	55.1	47.62	153	(GT)8	No Match
		R:TATCACAAAGAGTTGGCTGTT	21	55.05	38.1
N00227	Aq_Uni_002398	F:AATAACACACCCATAGGCTCT	21	55.37	42.86	144	(AC)11	JAC93215.1	putative intron-specific reverse transcriptase, partial	Ixodes ricinus
		R:AGTAGAGAGAAAAAGGGCAGA	21	55.11	42.86
N00228	Aq_Uni_002416	F:ATTGTTCTTGGATGTGAATTG	21	55.06	33.33	160	(TTAT)11	XP_011867391.1	PREDICTED: putative uncharacterized protein FLJ37770, partial	Vollenhovia emeryi
		R:AGAAACCAAGATGCACTGTTA	21	55.05	38.1
N00229	Aq_Uni_002419	F:TTAATGAGAAGTGTGATGCTT	21	52.63	33.33	138	(TC)25	XP_011268373.1	PREDICTED: histone-lysine N-methyltransferase SETMAR-like	Camponotus floridanus
		R:ATGTTTAGCAGCTGCAGTATT	21	54.54	38.1
N00230	Aq_Uni_002436	F:TCTGGCATAAAAAGACTGAAG	21	54.88	38.1	154	(CAT)5	KFD50217.1	hypothetical protein M513_08845	Trichuris suis
		R:TATGGAATGCAGTAAGTGGTT	21	54.86	38.1
N00231	Aq_Uni_002444	F:AACTCCCCGACCTTTCTA	18	54.65	50	155	(GAA)5	No Match
		R:AGCATCCTCTTGTTGATTACA	21	54.97	38.1
N00232	Aq_Uni_002451	F:CCTTGGTCATATCTTGTGAGA	21	55.23	42.86	181	(TG)8	JAA61065.1	Putative syntaxin-binding protein 2, partial	Rhipicephalus pulchellus
		R:GGAGACAAATTAAAGTGACACA	22	54.47	36.36
N00233	Aq_Uni_002458	F:ACAAGTCACAAGCAGTCATGT	21	55.75	42.86	151	(AAC)22	XP_005108862.1	PREDICTED: alanine aminotransferase 2-like isoform X1	Aplysia californica
		R:TACTGGCTTATGGAAGTGAGA	21	55.15	42.86
N00234	Aq_Uni_002465	F:GCGTTAACAATCTATTGGACA	21	55.43	38.1	166	(TCT)6	No Match
		R:TACTAGAGACACTCGGAAACG	21	54.81	47.62
N00235	Aq_Uni_002466	F:ATAGACAATTCCGTGAACAAA	21	54.83	33.33	156	(CTT)5	KFM72594.1	SCAN domain-containing protein 3, partial	Stegodyphus mimosarum
		R:ATCGATGGCATACTAGAGACA	21	54.92	42.86
N00236	Aq_Uni_002489	F:GTTGTCTGTCACCACATGTTA	21	54.29	42.86	157	(TA)9	No Match
		R:AGTGAAAGTGGACCAGGTG	19	55.94	52.63
N00237	Aq_Uni_002489	F:TCATGGCCTAGAATATTTGAA	21	55.02	33.33	153	(TCA)5	No Match
		R:ATGCATTGATACATGATGTTG	21	54.31	33.33
N00238	Aq_Uni_002490	F:GTCTCCTGCACTGATGAATAC	21	54.76	47.62	157	(GT)7	No Match
		R:CCCAGCAACTTGTGATATAGA	21	55.44	42.86
N00239	Aq_Uni_002501	F:TTTTAGAAACGGTTGGTTGTA	21	55.1	33.33	142	(AAG)5	KDR21341.1	hypothetical protein L798_03974, partial	Zootermopsis nevadensis
		R:CAGGTTTCATCTCCAGTAACA	21	55.31	42.86
N00240	Aq_Uni_002555	F:GAGGACAAGAGTCCTGATTG	20	54.7	50	151	(AC)6	No Match
		R:AGCCCTATTATACTCCCTGAA	21	54.75	42.86
N00241	Aq_Uni_002560	F:AGCCAAATGCAGACCTATTA	20	55.09	40	136	(TA)7	XP_005091409.1	PREDICTED: protein fem-1 homolog C-like	Aplysia californica
		R:CTACTTCGCGGATTTTCAC	19	55.99	47.37
N00242	Aq_Uni_002568	F:TCTCGGCAACTATAATTTCAT	21	54.23	33.33	175	(TG)7	KDR21932.1	hypothetical protein L798_00484, partial	Zootermopsis nevadensis
		R:CACACAAGCTACACATTTCAA	21	54.88	38.1
N00243	Aq_Uni_002584	F:CCAACTAAATATTCTGCTCCA	21	54.7	38.1	135	(TG)6	No Match
		R:ATATGTGTGTAGCCACCAAAG	21	55.22	42.86
N00244	Aq_Uni_002585	F:ATTTCTTTCTATGCTCCAGGT	21	54.76	38.1	144	(AT)9	XP_011552918.1	PREDICTED: RNA-directed DNA polymerase from mobile element jockey-like	Plutella xylostella
		R:GGATGAATGTTCATTACCAAA	21	55	33.33
N00245	Aq_Uni_002585	F:TTCGGTAGAGCGATAAATATG	21	54.83	38.1	152	(TA)6	XP_011552918.1	PREDICTED: RNA-directed DNA polymerase from mobile element jockey-like	Plutella xylostella
		R:AATGAGTACCCCAAAAGAAAT	21	54.48	33.33
N00246	Aq_Uni_002595	F:TGGTTCCATGATACTTATTCAA	22	54.8	31.82	154	(TA)6	No Match
		R:TAGGGAATAAAACATGAATGC	21	54.47	33.33
N00247	Aq_Uni_002596	F:GCAGACATGATAACCAGTGTT	21	55.16	42.86	140	(AAG)6	No Match
		R:AAAGTTTACCATGGTTCTTCG	21	55.97	38.1
N00248	Aq_Uni_002597	F:TGAACATTTCAACCAAAGTCT	21	54.85	33.33	157	(CA)7	No Match
		R:CCATTATTTCCCAATTCAGTT	21	55.67	33.33
N00249	Aq_Uni_002612	F:CAACATGTACCAGGAGTTTTT	21	54.34	38.1	170	(CT)8	XP_005099556.1	PREDICTED: uncharacterized protein LOC101847113	Aplysia californica
		R:AAACACCAAATCAAGAGTCTG	21	54.43	38.1
N00250	Aq_Uni_002619	F:TTTGATCCATGACTGATGATT	21	55.4	33.33	145	(ATG)5	KFM58918.1	Histone-lysine N-methyltransferase SETMAR, partial	Stegodyphus mimosarum
		R:TATTTATTGGCTTCCATTCTG	21	54.64	33.33
N00251	Aq_Uni_002643	F:TGAAAATGAATGAGAGGATGA	21	55.71	33.33	148	(TC)6	No Match
		R:CAGACAGAGGAAAGTGAGAAA	21	54.71	42.86
N00252	Aq_Uni_002648	F:ATTACTTTAATGGCCTCTGTG	21	53.75	38.1	156	(CAAT)6	No Match
		R:GCCAAAGACAGAAAACTACAA	21	54.79	38.1
N00253	Aq_Uni_002717	F:ACCGAGCAAAAAGATAGAGAC	21	55.37	42.86	147	(AATA)6	No Match
		R:TCGAATATTACTGCAGCTAGG	21	55.04	42.86
N00254	Aq_Uni_002729	F:ATTATAAACTGCGTGGAATGA	21	54.96	33.33	154	(GAT)5	XP_009063632.1	hypothetical protein LOTGIDRAFT_154879	Lottia gigantea
		R:GTAGCACAAGCATAGAGCATT	21	54.92	42.86
N00255	Aq_Uni_002729	F:ATTATAAACTGCGTGGAATGA	21	54.96	33.33	154	(GAG)5	XP_009063632.1	hypothetical protein LOTGIDRAFT_154879	Lottia gigantea
		R:GTAGCACAAGCATAGAGCATT	21	54.92	42.86
N00256	Aq_Uni_002729	F:GTTCTTCAGTATGCTTGGTCA	21	55.47	42.86	144	(CTT)6	XP_009063632.1	hypothetical protein LOTGIDRAFT_154879	Lottia gigantea
		R:AACAGACAAGCCAAAGACC	19	55.25	47.37
N00257	Aq_Uni_002733	F:ATGGATTTTCCACATTCATC	20	54.7	35	149	(GT)9	XP_005108663.1	PREDICTED: RNA polymerase II-associated protein 3-like	Aplysia californica
		R:CTGCTTTTTACAAAAACATGC	21	55.39	33.33
N00258	Aq_Uni_002733	F:TATTGACAACGGTCTTTGCTA	21	56.08	38.1	159	(TGA)6	XP_005108663.1	PREDICTED: RNA polymerase II-associated protein 3-like	Aplysia californica
		R:GATCAATTAAACAACCCACAA	21	55.08	33.33
N00259	Aq_Uni_002752	F:GCCCTCCTTTACATTTGTATT	21	55.05	38.1	146	(TG)6	KDR11390.1	hypothetical protein L798_14022	Zootermopsis nevadensis
		R:ACTTTGACTCCTGACAGTTCA	21	54.89	42.86
N00260	Aq_Uni_002752	F:TGAGCATAGGAAACTGAACAC	21	55.47	42.86	164	(GAA)11	KDR11390.1	hypothetical protein L798_14022	Zootermopsis nevadensis
		R:ATGGAACATCATTCTTCACAG	21	55.05	38.1
N00261	Aq_Uni_002766	F:TCACAGTTGTCACAGATTTCA	21	55.07	38.1	153	(GT)7	XP_005103518.1	PREDICTED: casein kinase II subunit alpha-like isoform X1	Aplysia californica
		R:AACATTCTAATGAGCGCATAC	21	54.7	38.1
N00262	Aq_Uni_002767	F:ATGTAAGTGGGGAGTTGACTT	21	55.25	42.86	160	(TTA)20	EYC30016.1	hypothetical protein Y032_0005g2398	Ancylostoma ceylanicum
		R:TTCGTCTAAAATGTGGGTCTA	21	55	38.1
N00263	Aq_Uni_002767	F:CATGGTACCTGTTTTAAGCTG	21	55.12	42.86	153	(CTTT)5	EYC30016.1	hypothetical protein Y032_0005g2398	Ancylostoma ceylanicum
		R:ATAAGCAAGATACGAACATGG	21	54.56	38.1
N00264	Aq_Uni_002774	F:AACAGATATGGTGACAGGATG	21	54.91	42.86	157	(AT)6	XP_011444262.1	PREDICTED: uncharacterized protein LOC105340105	Crassostrea gigas
		R:AATGGACCTTGAGAGACAAAT	21	55.3	38.1
N00265	Aq_Uni_002789	F:AAACATGACCTCTGCCCTAT	20	56.18	45	144	(GAT)7	No Match
		R:CATGTTCACCATAACATTTCA	21	54.38	33.33
N00266	Aq_Uni_002821	F:TTGTTTTCATATTCTCCTGTTG	22	54.6	31.82	149	(GT)6	XP_009053487.1	hypothetical protein LOTGIDRAFT_84535, partial	Lottia gigantea
		R:GGAAATGAGCAACACAATTTA	21	55.4	33.33
N00267	Aq_Uni_002847	F:GGTCTTAATAGGTGTGCTTCA	21	54.58	42.86	151	(TGA)5	No Match
		R:ATTCTAGCCACAATGCTACC	20	54.5	45
N00268	Aq_Uni_002847	F:ACAAGTTGGCTAATCTGTGTC	21	54.45	42.86	132	(TTG)6	No Match
		R:ATTTCCACTATTTGGCATTG	20	55.18	35
N00269	Aq_Uni_002854	F:TTTAAAGCTGTTTGTTTCAGC	21	55.12	33.33	147	(TAA)6	XP_011440876.1	PREDICTED: tigger transposable element-derived protein 4-like	Crassostrea gigas
		R:TATGACCTGATGAAGGGAGTA	21	54.73	42.86
N00270	Aq_Uni_002859	F:TAGAAGAGAGGAAACGAAAAA	21	53.73	33.33	180	(TCTA)4	XP_005091409.1	PREDICTED: protein fem-1 homolog C-like	Aplysia californica
		R:GCACAGATGGAAAAGACAAT	20	55.19	40
N00271	Aq_Uni_002862	F:ATAGTCTGTTGCTGTCATTGG	21	55.34	42.86	149	(TG)6	No Match
		R:AACGCAGATTATATGTGAGGA	21	54.94	38.1
N00272	Aq_Uni_002862	F:TGACCGAATATAGGCTGATAA	21	55.05	38.1	144	(TGT)7	No Match
		R:GTCTGTTCCTTTCGATCTAGG	21	55.63	47.62
N00273	Aq_Uni_002876	F:GGTGGAGTTCAAGGTAAGTTT	21	54.98	42.86	161	(AACA)4	No Match
		R:TGCGATTAGAGATAGTTCAAAA	22	54.61	31.82
N00274	Aq_Uni_002893	F:GTTTGGTTGACAACTACCACT	21	54.2	42.86	152	(TG)6	No Match
		R:ATCACATGCTACACAACATGA	21	54.88	38.1
N00275	Aq_Uni_002905	F:CTTTAATCCATACATCCATCC	21	53.66	38.1	138	(CTGT)14	EFN77814.1	hypothetical protein EAI_06930, partial	Harpegnathos saltator
		R:CAGGCATAAATAAACACTGGT	21	54.48	38.1
N00276	Aq_Uni_002905	F:AGCACACAATTTAGTGAAAGC	21	54.81	38.1	148	(ACAA)4	EFN77814.1	hypothetical protein EAI_06930, partial	Harpegnathos saltator
		R:GATCGTCTCTCAACTTTTGAA	21	54.64	38.1
N00277	Aq_Uni_002913	F:AGTCTTCAGGCTGACTAACCT	21	54.87	47.62	146	(TC)7	No Match
		R:TTTGATAAAGGGAAACTGGAT	21	55.4	33.33
N00278	Aq_Uni_002917	F:AAGTGTACCTGTGAGGGTTTT	21	55.33	42.86	157	(TG)7	XP_003147726.1	hypothetical protein LOAG_12163, partial	Loa loa
		R:TATACATGCTCCACACACAGA	21	55.08	42.86
N00279	Aq_Uni_002923	F:CTCTTGAGATGTCCACACAAT	21	55.11	42.86	149	(GATT)4	No Match
		R:GTCTGTTTGTTCCAGGTGTT	20	55	45
N00280	Aq_Uni_002932	F:ATGAAATTGGTTATCCCTGTT	21	55.12	33.33	147	(TTTG)4	JAG10573.1	hypothetical protein CM83_66766	Lygus hesperus
		R:TAATAAGCCTCACTGGGGTAG	21	56.09	47.62
N00281	Aq_Uni_002934	F:ACCCACATCATCAATAGGTAA	21	54.45	38.1	145	(AG)8	No Match
		R:AACAAAATACAGGTGGTGATG	21	55.02	38.1
N00282	Aq_Uni_002950	F:TCATTAAAGTTCCCACTGTCA	21	55.74	38.1	144	(TCT)6	No Match
		R:AGAAATGATTGGTTGTACACG	21	55.18	38.1
N00283	Aq_Uni_002982	F:GGCTGTACTCTGTTGTACACG	21	55.96	52.38	153	(AAG)6	No Match
		R:CAGCAGATAATTCAGATCCAG	21	55.06	42.86
N00284	Aq_Uni_002983	F:TTTATGTGGATATGCTGAGGT	21	54.78	38.1	153	(TTGT)4	No Match
		R:GTATGACCAGGTTTTGTGTGT	21	54.9	42.86
N00285	Aq_Uni_002994	F:TAAACATTCGAGAAGTGATCG	21	55.56	38.1	145	(AAG)5	XP_005093395.1	PREDICTED: suppressor of G2 allele of SKP1 homolog isoform X1	Aplysia californica
		R:GCACCTTTGTTTCTCTCATTA	21	54.7	38.1
N00286	Aq_Uni_002997	F:GGGGTTGCCTGTATTATATTT	21	54.88	38.1	134	(TTG)5	No Match
		R:AGTAGACAACTCAGCAGCTTG	21	55.03	47.62
N00287	Aq_Uni_002998	F:AACCATTGCTTGTTGTTTAGA	21	55.07	33.33	160	(TGTT)4	XP_005110883.1	PREDICTED: ral GTPase-activating protein subunit beta-like isoform X1	Aplysia californica
		R:GGACCTGCACCTTTATAAGAA	21	56.05	42.86
N00288	Aq_Uni_002999	F:AACCATTGCTTGTTGTTTAGA	21	55.07	33.33	160	(TGTT)4	XP_005110883.1	PREDICTED: ral GTPase-activating protein subunit beta-like isoform X1	Aplysia californica
		R:GGACCTGCACCTTTATAAGAA	21	56.05	42.86
N00289	Aq_Uni_003006	F:TTTTAATTTCCTCGACTCCAT	21	55.55	33.33	148	(AT)10	No Match
		R:TATGTGACAGGAAAGAGAGGA	21	54.92	42.86
N00290	Aq_Uni_003028	F:AGTTCAAGAGTCTGGCATACA	21	55.04	42.86	175	(AG)6	No Match
		R:CCACTCTCTATTGAAACAGTCA	22	54.62	40.91
N00291	Aq_Uni_003051	F:ATTTACTCGCAAGTCTCAACA	21	55.22	38.1	150	(CA)6	XP_005101363.1	PREDICTED: transcription initiation factor TFIID subunit 12-like	Aplysia californica
		R:CGCTTGTTATAACTTTCTGGA	21	54.93	38.1
N00292	Aq_Uni_003063	F:ACAAACGAACATTTCGACTTA	21	55.07	33.33	149	(AG)7	No Match
		R:AAAAAGAGAAACTGATGGACA	21	54.08	33.33
N00293	Aq_Uni_003071	F:CATGACTTCCATAATCCACAT	21	54.85	38.1	150	(AT)7	No Match
		R:TGTTATGACCAAAGCGATG	19	55.59	42.11
N00294	Aq_Uni_003071	F:GAAACTAGCATGTCAACAACC	21	54.88	42.86	151	(AAAC)4	No Match
		R:TTCTGTGAAAATAACCACCAT	21	54.67	33.33
N00295	Aq_Uni_003078	F:GCCATGTTTTTATCAAACTGT	21	54.43	33.33	157	(TCT)5	XP_005100537.1	PREDICTED: FERM domain-containing protein 8-like	Aplysia californica
		R:ATGATAACCAACGCCACAT	19	56.26	42.11
N00296	Aq_Uni_003089	F:CAGTCAACACTCACCATTTTT	21	55.22	38.1	168	(TTC)6	XP_005106561.1	PREDICTED: cytochrome c oxidase subunit 6A1, mitochondrial-like	Aplysia californica
		R:GTACATGGGATAGAAGGCTGT	21	55.78	47.62
N00297	Aq_Uni_003090	F:CAGTCAACACTCACCATTTTT	21	55.22	38.1	168	(TTC)6	XP_005106561.1	PREDICTED: cytochrome c oxidase subunit 6A1, mitochondrial-like	Aplysia californica
		R:GTACATGGGATAGAAGGCTGT	21	55.78	47.62
N00298	Aq_Uni_003092	F:TGTTTGTTTTTGTTGTCTGTG	21	54.76	33.33	143	(AT)8	JAA61458.1	Putative syntaxin-binding protein 2, partial	Rhipicephalus pulchellus
		R:CAACATATACCTCATCCAACC	21	54.45	42.86
N00299	Aq_Uni_003092	F:AGATGATGTGACAGCCTAGTG	21	55.33	47.62	157	(AAT)6	JAA61458.1	Putative syntaxin-binding protein 2, partial	Rhipicephalus pulchellus
		R:GATGACATGCTAAGAAACTGC	21	55.12	42.86
N00300	Aq_Uni_003092	F:GTCGTGTGAGATGTTTGTTTT	21	55.2	38.1	151	(TGTC)4	JAA61458.1	Putative syntaxin-binding protein 2, partial	Rhipicephalus pulchellus
		R:CATATACCTCATCCAACCCTA	21	54.17	42.86
N00301	Aq_Uni_003126	F:AGTGTGCTACGGGTACAATTA	21	54.98	42.86	168	(AATC)6	XP_005106522.1	PREDICTED: uncharacterized protein LOC101854436	Aplysia californica
		R:CCATCATCGTATTGTGGTACT	21	54.97	42.86
N00302	Aq_Uni_003132	F:ACAAGAACAACAGTCCTGAAC	21	54.29	42.86	156	(CAT)5	No Match
		R:TAAAGATGCAGATATCGAAGG	21	54.77	38.1
N00303	Aq_Uni_003137	F:CGTTTTCATAATGCTCTGATT	21	54.68	33.33	145	(AATC)4	No Match
		R:TGAAGTTATTCGAAAATAGGG	21	53.86	33.33
N00304	Aq_Uni_003163	F:TAAGTGGGAAAGCAAAATACA	21	55.18	33.33	169	(CA)6	JAG58021.1	hypothetical protein, partial	Lygus hesperus
		R:AACAAAATAAACTTGGCCTGT	21	55.57	33.33
N00305	Aq_Uni_003182	F:TCATCTCTAACTCCAACAACAA	22	55.04	36.36	119	(AAAT)4	No Match
		R:TAATCGTCCATGACTCACTTC	21	55.22	42.86
N00306	Aq_Uni_003189	F:TTATCATAAGCATCATCACCA	21	54.15	33.33	165	(CAT)5	No Match
		R:GAGTTGGAGAGGGTTACTGAG	21	55.54	52.38
N00307	Aq_Uni_003219	F:TCTTTCCTCCATACCCATATT	21	55.21	38.1	150	(TCT)6	No Match
		R:AGTTGTACACGGGATAGAAGG	21	55.86	47.62
N00308	Aq_Uni_003245	F:TTTTCTGCCATTGCTTAGTAG	21	55.09	38.1	151	(TTC)24	JAB79734.1	putative atp synthase subunit a, partial	Ixodes ricinus
		R:CAGACGAACAAAGAAGAAGAA	21	54.9	38.1
N00309	Aq_Uni_003246	F:CACTCACAAGATGTTTTTCCT	21	54.43	38.1	146	(TC)6	KFD52652.1	hypothetical protein M513_06499, partial	Trichuris suis
		R:AACCCCACACAGAGATAAGTT	21	55.25	42.86
N00310	Aq_Uni_003246	F:TAGTAGCCTGTGCCTTTGTTA	21	55.43	42.86	153	(TTC)23	KFD52652.1	hypothetical protein M513_06499, partial	Trichuris suis
		R:CGTGTCCTAAGTGAAAGAGTG	21	55.13	47.62
N00311	Aq_Uni_003246	F:CACCCTGTTCTTCTTCTTCTT	21	55.26	42.86	151	(CCT)5	KFD52652.1	hypothetical protein M513_06499, partial	Trichuris suis
		R:TTACTTGGTGACAGCTTTGAT	21	55.05	38.1
N00312	Aq_Uni_003252	F:AAGATCACTCTTGAAATGCAG	21	54.67	38.1	160	(TA)6	No Match
		R:ATGGCTGGGCAGTGTTTT	18	59.09	50
N00313	Aq_Uni_003277	F:AATACGTTGTATGGTGACAGG	21	55.05	42.86	140	(AAC)5	No Match
		R:CAAGCCATGAATTTTAATCTG	21	55.1	33.33
N00314	Aq_Uni_003281	F:CTGCCGTCTTCATAATTACAT	21	54.56	38.1	151	(ATTT)5	XP_009053581.1	hypothetical protein LOTGIDRAFT_116645	Lottia gigantea
		R:ACCGTATTTCTGAAAGTCATC	21	53.47	38.1
N00315	Aq_Uni_003283	F:CTACTGTCTTGCTTGCACTCT	21	55.03	47.62	167	(GTT)8	No Match
		R:ACCTGCAATTTCCACTTTT	19	54.77	36.84
N00316	Aq_Uni_003285	F:GTGGTCGGTAAAACTGACTAA	21	54.5	42.86	172	(ATC)7	XP_005096212.1	PREDICTED: putative oxidoreductase GLYR1-like	Aplysia californica
		R:CATGACCTCTGCCCTATG	18	54.83	55.56
N00317	Aq_Uni_003288	F:ATGAGTGCATACAATTTACCA	21	53.24	33.33	156	(AT)6	No Match
		R:CGTGTTAAGATGAAGAGGTGT	21	54.46	42.86
N00318	Aq_Uni_003307	F:AGTCACTTGGAAATGTGACAG	21	55.2	42.86	156	(GAA)6	No Match
		R:GATGGCCCATGTTATAAAGTA	21	54.35	38.1
N00319	Aq_Uni_003309	F:ATTTCGACCAAAGTCCTTATC	21	55	38.1	141	(AG)6	XP_005101481.1	PREDICTED: dehydrogenase/reductase SDR family member 7-like	Aplysia californica
		R:TGTCTGCCTTTCAGTAGATGT	21	55.04	42.86
N00320	Aq_Uni_003310	F:AGAGTTTTATTGCCAACTTCC	21	55.23	38.1	145	(TG)8	No Match
		R:TTCAAGTATCTGGCACATAGG	21	55.44	42.86
N00321	Aq_Uni_003310	F:GCGTCCTATTAAAAAGCATTA	21	54.23	33.33	139	(ATC)5	No Match
		R:GTTCAGCACACCACTTGATAC	21	55.67	47.62
N00322	Aq_Uni_003315	F:CATAGTGACTGTCTGGGTCAG	21	55.69	52.38	146	(GAT)5	XP_011418957.1	PREDICTED: uncharacterized protein LOC105322116	Crassostrea gigas
		R:TGTCTTGGGTATGACAGTTTT	21	54.72	38.1
N00323	Aq_Uni_003318	F:GTGTGCTGCTACTCGTAAATC	21	55.24	47.62	150	(AAC)8	XP_009046358.1	hypothetical protein LOTGIDRAFT_156841	Lottia gigantea
		R:GCCGAATACATCAAGAGACTA	21	54.65	42.86
N00324	Aq_Uni_003327	F:AAGTCTTTGTCAACGGGTAAT	21	55.42	38.1	150	(GA)6	XP_011550464.1	PREDICTED: RNA-directed DNA polymerase from mobile element jockey-like	Plutella xylostella
		R:CGCTATCCAAAGAATTTGTAA	21	54.88	33.33
N00325	Aq_Uni_003333	F:ACTTCCAGTCAAGGAAGAAAA	21	55.67	38.1	148	(CATC)4	No Match
		R:TGGTGAATGTATGAATCTGTG	21	54.34	38.1
N00326	Aq_Uni_003336	F:GAGGTAATTTCTTCACCACCT	21	54.9	42.86	159	(TC)32	H88465	protein B0244.3 [imported] - Caenorhabditis elegans	Caenorhabditis elegans
		R:CTGGAGCATGTGACAACTAAT	21	55.34	42.86
N00327	Aq_Uni_003377	F:AGTGGAGAGGAATTATCAGGA	21	55.39	42.86	152	(ATG)5	XP_011449634.1	PREDICTED: uncharacterized protein LOC105343837	Crassostrea gigas
		R:CTTGTTTGAGTTGCTTTGTTT	21	54.87	33.33
N00328	Aq_Uni_003400	F:GACAAATATGACCAGTTCTCG	21	54.8	42.86	164	(TG)6	XP_002009937.1	GI15642	Drosophila mojavensis
		R:TCACCAATAATCTCACACACA	21	54.86	38.1
N00329	Aq_Uni_003400	F:CAAAAGCCATATACGGAATAA	21	54.7	33.33	169	(CCG)5	XP_002009937.1	GI15642	Drosophila mojavensis
		R:GTAGTAGTGGTGGTGGTGGTA	21	54.95	52.38
N00330	Aq_Uni_003400	F:ACCATTACCACCACCATTAC	20	54.61	45	140	(ACT)25	XP_002009937.1	GI15642	Drosophila mojavensis
		R:CGAGGTACTGCCTCTATCTCT	21	55.41	52.38
N00331	Aq_Uni_003400	F:CATTTGGCAATGATGTTAGAT	21	55.19	33.33	148	(TGAA)4	XP_002009937.1	GI15642	Drosophila mojavensis
		R:ATGTGTTAGCATCGACAGAGT	21	54.89	42.86
N00332	Aq_Uni_003405	F:GAGTGGTTTTTCAATACATGC	21	54.82	38.1	141	(CA)6	XP_005092437.1	PREDICTED: uncharacterized protein LOC101854931	Aplysia californica
		R:CAAAACTGCTTAACACACTGA	21	54.17	38.1
N00333	Aq_Uni_003430	F:GTAGACAATTCAACAGCTTGG	21	55.05	42.86	149	(CAA)17	JAA65321.1	Putative diacylglycerol kinase	Ixodes ricinus
		R:CGCCAAATTAGCATAAAACT	20	54.89	35
N00334	Aq_Uni_003433	F:TGTATGCGTTTTAAACAGAGG	21	55.67	38.1	153	(TCT)5	XP_005111869.1	PREDICTED: endoglucanase-like	Aplysia californica
		R:ATTGGTTGTACACGGGATAG	20	54.96	45
N00335	Aq_Uni_003440	F:CTAAGGCACAACTGAACAAAT	21	54.66	38.1	155	(TAA)18	KDR16678.1	hypothetical protein L798_09068	Zootermopsis nevadensis
		R:TCCTGTCTCTTATCGTGTTTC	21	54.5	42.86
N00336	Aq_Uni_003462	F:TATGTAACTGCAGAGGTGGAG	21	55.51	47.62	165	(CTTT)4	No Match
		R:CGGAAAAGTGAAAGACATAAA	21	54.74	33.33
N00337	Aq_Uni_003508	F:GGCACATTTATTTTTAAGGTGT	22	55.15	31.82	159	(CT)10	No Match
		R:TTGTAAATCATGCACACACTC	21	54.6	38.1
N00338	Aq_Uni_003536	F:ATTGGGCTGCAAGAGTAAATA	21	56.61	38.1	149	(CAAA)4	XP_005089971.1	PREDICTED: ultraviolet-B receptor UVR8-like	Aplysia californica
		R:AAATATTGCTGGCTAAGACAA	21	54.47	33.33
N00339	Aq_Uni_003565	F:AGTAGACAACTCAGCAGCTTG	21	55.03	47.62	159	(ACA)5	No Match
		R:ATGCCTGGTGTAAAAGTGATA	21	54.86	38.1
N00340	Aq_Uni_003566	F:CCACAACTCCCATTCTCTAA	20	55.22	45	144	(CA)7	No Match
		R:GGGTAGGAGAAGTACTGGAGA	21	55.06	52.38
N00341	Aq_Uni_003566	F:TCTCCAGTACTTCTCCTACCC	21	55.06	52.38	136	(TG)7	No Match
		R:ACACATACAGACAAGCAGAGG	21	55.41	47.62
N00342	Aq_Uni_003584	F:AACCTGCAATTTCCACTATTT	21	55.5	33.33	153	(AAC)5	No Match
		R:TCATTCTGCTGAATACCATTT	21	54.91	33.33
N00343	Aq_Uni_003584	F:ATCAACGATGAAAATGACAAG	21	55.23	33.33	126	(CTT)5	No Match
		R:TTTAAGCAGGAATGATAACCA	21	55.1	33.33
N00344	Aq_Uni_003605	F:AGTAGACAACTCAGCAGCTTG	21	55.03	47.62	149	(AAC)6	No Match
		R:TTTAACCTTACGACATTTGCT	21	54.4	33.33
N00345	Aq_Uni_003609	F:ATAAAAACCTTCTGCAAGGAC	21	55.23	38.1	163	(TG)12	XP_005111393.1	PREDICTED: mitochondrial import inner membrane translocase subunit Tim10 B-like	Aplysia californica
		R:TTTCTATTGCTTTCTCAGTGG	21	54.88	38.1
N00346	Aq_Uni_003609	F:ATAAAAACCTTCTGCAAGGAC	21	55.23	38.1	163	(GC)7	XP_005111393.1	PREDICTED: mitochondrial import inner membrane translocase subunit Tim10 B-like	Aplysia californica
		R:TTTCTATTGCTTTCTCAGTGG	21	54.88	38.1
N00347	Aq_Uni_003609	F:GCCATCCAGCTATGTCTATAA	21	54.63	42.86	177	(CA)6	XP_005111393.1	PREDICTED: mitochondrial import inner membrane translocase subunit Tim10 B-like	Aplysia californica
		R:TTATTTACTTCGACGAGTGCT	21	54.52	38.1
N00348	Aq_Uni_003637	F:CCATATCCTGACAAAGATGAA	21	55.16	38.1	174	(TAAG)4	XP_011449634.1	PREDICTED: uncharacterized protein LOC105343837	Crassostrea gigas
		R:GCAGTTTGAAGAACATCAGTC	21	54.99	42.86
N00349	Aq_Uni_003640	F:CCAACTGTTATTTCTTCTACCC	22	54.73	40.91	144	(CTC)5	No Match
		R:CCCACATCTTCTCTATTTCAG	21	54.04	42.86
N00350	Aq_Uni_003641	F:CCAACTGTTATTTCTTCTACCC	22	54.73	40.91	144	(CTC)5	No Match
		R:CCCACATCTTCTCTATTTCAG	21	54.04	42.86
N00351	Aq_Uni_003645	F:CCATGATAATGGCTGTCTAAA	21	55.36	38.1	164	(TCT)6	XP_009059010.1	hypothetical protein LOTGIDRAFT_164258	Lottia gigantea
		R:CTGTAAGAAGAAGAAGCACCA	21	54.94	42.86
N00352	Aq_Uni_003646	F:GCAGGCATGATAACCAAC	18	54.83	50	149	(AAG)6	No Match
		R:TCTAACCACATACGACAGAGC	21	55.5	47.62
N00353	Aq_Uni_003651	F:ACCCACACACTCTACAAATCA	21	55.51	42.86	144	(TC)6	KFM60995.1	hypothetical protein X975_04887, partial	Stegodyphus mimosarum
		R:TGTAGGTATGCGTGAGTTCTT	21	55.09	42.86
N00354	Aq_Uni_003677	F:TGACAGGGTAGTGTTTGTTTT	21	54.81	38.1	173	(AT)6	XP_009066179.1	hypothetical protein LOTGIDRAFT_222938	Lottia gigantea
		R:CATATGCACATACACAAGCAA	21	55.73	38.1
N00355	Aq_Uni_003678	F:GATGCAAAGAGGTCAACAGTA	21	55.47	42.86	150	(TC)6	XP_005110414.1	PREDICTED: RNA-directed DNA polymerase from mobile element jockey-like	Aplysia californica
		R:TTGTGGTGAGAAGAGATTGAG	21	55.44	42.86
N00356	Aq_Uni_003678	F:GATGCAAAGAGGTCAACAGTA	21	55.47	42.86	150	(CT)33	XP_005110414.1	PREDICTED: RNA-directed DNA polymerase from mobile element jockey-like	Aplysia californica
		R:TTGTGGTGAGAAGAGATTGAG	21	55.44	42.86
N00357	Aq_Uni_003678	F:GTCGCATGTGAAGATAGAAAC	21	54.96	42.86	154	(CAT)5	XP_005110414.1	PREDICTED: RNA-directed DNA polymerase from mobile element jockey-like	Aplysia californica
		R:ACATCCACAAACAGCAAGTAT	21	54.75	38.1
N00358	Aq_Uni_003678	F:TGTGCATACATACACACACAA	21	54.24	38.1	151	(ATCC)4	XP_005110414.1	PREDICTED: RNA-directed DNA polymerase from mobile element jockey-like	Aplysia californica
		R:TATCTATCGGTCGTTCGTAAG	21	54.73	42.86
N00359	Aq_Uni_003679	F:CCTGTTGGAATAATGTTTGAG	21	54.84	38.1	156	(GAT)5	XP_005111419.1	PREDICTED: snRNA-activating protein complex subunit 5-like	Aplysia californica
		R:CTCATCTGCATTTTCATTCTC	21	55.02	38.1
N00360	Aq_Uni_003702	F:ATTGTTCAGAGACGTCAGAAA	21	55	38.1	166	(CTT)5	No Match
		R:AGAAATGATTGGTTGTACACG	21	55.18	38.1
N00361	Aq_Uni_003707	F:TAGTCATCCCTTTCTCTCCAC	21	55.88	47.62	152	(CTG)5	XP_005107593.1	PREDICTED: uncharacterized protein LOC101864176 isoform X4	Aplysia californica
		R:TATGTATGGAGGCAAGACAAT	21	54.78	38.1
N00362	Aq_Uni_003709	F:CATTTTCAGAATCGAACAACT	21	54.54	33.33	172	(TC)10	XP_005091304.1	PREDICTED: RNA-binding protein 39-like isoform X4	Aplysia californica
		R:GCTCACGCATAAATAGAAGAG	21	54.59	42.86
N00363	Aq_Uni_003719	F:CCATGATCTACTTGTCTTTGG	21	54.82	42.86	165	(TA)6	No Match
		R:GGCTGTAGTAGTGTTTGGACA	21	55.42	47.62
N00364	Aq_Uni_003740	F:ATCTATTGCTGGCATGATTTA	21	55.04	33.33	146	(TA)8	No Match
		R:TCGTGTGTTCTCAGGATAGTT	21	54.87	42.86
N00365	Aq_Uni_003746	F:CCGCTGTGTCTTAGACTAATTT	22	55.51	40.91	149	(GT)7	XP_005110564.1	PREDICTED: HEAT repeat-containing protein 3-like	Aplysia californica
		R:GGCTGCTTATACCAGTAGGAT	21	55.22	47.62
N00366	Aq_Uni_003746	F:GAAGGAAGACATCATCAAATG	21	54.68	38.1	203	(TTG)21	XP_005110564.1	PREDICTED: HEAT repeat-containing protein 3-like	Aplysia californica
		R:GGGCTGCTAAGAGTAAACAAC	21	55.87	47.62
N00367	Aq_Uni_003765	F:AACACACAGACACACACACAG	21	55.31	47.62	133	(CA)7	No Match
		R:GGGAAATTGCTGTTTCATTAC	21	56.28	38.1
N00368	Aq_Uni_003765	F:ATCTCACTCATTTTTGTCGAA	21	54.93	33.33	153	(CA)8	No Match
		R:TTGCATCACATTGTTACTCAT	21	54.1	33.33
N00369	Aq_Uni_003765	F:ATCTCACTCATTTTTGTCGAA	21	54.93	33.33	153	(CT)6	No Match
		R:TTGCATCACATTGTTACTCAT	21	54.1	33.33
N00370	Aq_Uni_003767	F:AAAAATGGCCAACACATTAG	20	55.26	35	136	(CT)28	XP_008188120.1	PREDICTED: zinc finger protein 180-like	Acyrthosiphon pisum
		R:TTTATGATTTGACCCCAATAG	21	54.33	33.33
N00371	Aq_Uni_003767	F:GCATGAACAAGATAGGAACAC	21	54.79	42.86	150	(ATG)5	XP_008188120.1	PREDICTED: zinc finger protein 180-like	Acyrthosiphon pisum
		R:AGCCTGTTTCACAACTAACAA	21	55.14	38.1
N00372	Aq_Uni_003797	F:TTCCTGCTTAGCTCACAATAC	21	54.9	42.86	142	(CT)6	XP_001857267.1	conserved hypothetical protein	Culex quinquefasciatus
		R:GGAGATCCCTAGTCTGGAAC	20	55.19	55
N00373	Aq_Uni_003805	F:TCTTCGTCTTCCTCTTCTCTT	21	55.06	42.86	162	(CT)9	No Match
		R:GAATACAACCTTCCCCATACT	21	54.72	42.86
N00374	Aq_Uni_003811	F:CCATGTTGAGTTTGTGGTAGT	21	55.08	42.86	146	(AC)9	No Match
		R:CCAACGCCTTCTATAACAATA	21	54.76	38.1
N00375	Aq_Uni_003826	F:ACTTTTTAGGGCGAGTCATC	20	56.04	45	148	(CTT)6	No Match
		R:TACACGAGATAGAAGGCTGTG	21	55.68	47.62
N00376	Aq_Uni_003864	F:AATACGTTGTATGGTGACAGG	21	55.05	42.86	149	(AAC)6	No Match
		R:CTCATGTTGCACAGACACAG	20	56.17	50
N00377	Aq_Uni_003887	F:GTGTAGTTTGTTACGCTCGTT	21	54.77	42.86	177	(CA)37	XP_003148613.1	hypothetical protein LOAG_13054, partial	Loa loa
		R:ACATGTGAAAACCGAGAATTA	21	54.83	33.33
N00378	Aq_Uni_003891	F:GGGCTAGCCTTTCATATATTC	21	54.83	42.86	139	(GAA)7	XP_005095611.1	PREDICTED: uncharacterized protein LOC101862106	Aplysia californica
		R:ATAATGGGGTAAAGGCAAATA	21	55.41	33.33
N00379	Aq_Uni_003920	F:CGTCTCTGTTTTCTTTTTCAA	21	54.92	33.33	175	(AC)45	XP_001893711.1	T-cell receptor beta chain ANA 11, partial	Brugia malayi
		R:TGTTAGGTGAATGAAGGAGTG	21	55.31	42.86
N00380	Aq_Uni_003920	F:ATGACAAGGTTGGTGATAATG	21	54.93	38.1	167	(AC)6	XP_001893711.1	T-cell receptor beta chain ANA 11, partial	Brugia malayi
		R:TTCTCATACACTGTGCTGTTG	21	54.85	42.86
N00381	Aq_Uni_003922	F:ATCAGAATCCTGAAACAAACA	21	54.77	33.33	142	(AT)7	No Match
		R:GGTGTCCTGTGCTATACATTG	21	55.63	47.62
N00382	Aq_Uni_003941	F:ACTCTGAAATGAACACACAGG	21	55.2	42.86	182	(CT)8	No Match
		R:TAAACTACACTGGCTCGATTG	21	55.67	42.86
N00383	Aq_Uni_003962	F:ATCACGTGAAAAATCACCATA	21	55.52	33.33	151	(GA)34	XP_011412749.1	PREDICTED: protein asunder homolog isoform X2	Crassostrea gigas
		R:GAGCACAGTAACCACACCTAC	21	54.81	52.38
N00384	Aq_Uni_003968	F:GGTGAGGAAGAAATGTAAGTGT	22	55	40.91	192	(TCT)6	No Match
		R:CCACATGGCATGAACTGTA	19	56.29	47.37
N00385	Aq_Uni_003974	F:AAAGGGTTATATCCAGAAGGA	21	54.56	38.1	154	(TG)6	No Match
		R:AAAAGCATTCTGCCATAAGTT	21	55.8	33.33
N00386	Aq_Uni_003981	F:CTTTCTGATTTTCATTCCAAG	21	54.22	33.33	129	(TG)6	No Match
		R:GCAAATGAATCCTTCTAACAG	21	54.24	38.1
N00387	Aq_Uni_003981	F:GAAAGTAATGGCAACGTAATG	21	55.04	38.1	149	(TTA)5	No Match
		R:TGTTTATATCTGGCCTGTAGC	21	54.72	42.86
N00388	Aq_Uni_003983	F:CTGAGCATAGGAAACTGAATG	21	55.15	42.86	152	(GAA)5	No Match
		R:GTTCATCGCAGAGTGTATTTT	21	54.56	38.1
N00389	Aq_Uni_004016	F:CCCTGTAAGCCTCTATGTCTT	21	55.26	47.62	155	(CT)6	ADF18552.1	endonuclease-reverse transcriptase	Bombyx mori
		R:CAATGGCATGGAAAGAATAAT	21	56.64	33.33
N00390	Aq_Uni_004017	F:CCCTGTAAGCCTCTATGTCTT	21	55.26	47.62	155	(CT)6	No Match
		R:CAATGGCATGGAAAGAATAAT	21	56.64	33.33
N00391	Aq_Uni_004019	F:AGCAGAGATGATTGTTGATGT	21	54.76	38.1	150	(GA)31	XP_001894282.1	T-cell receptor beta chain ANA 11, partial	Brugia malayi
		R:ATGTGATGTGTGGGTTTTCT	20	55.23	40
N00392	Aq_Uni_004019	F:TCTTCGCAAAGTCTAAATGTC	21	54.86	38.1	157	(TG)9	XP_001894282.1	T-cell receptor beta chain ANA 11, partial	Brugia malayi
		R:ACAGGCTATCTCTCTCACACA	21	55.02	47.62
N00393	Aq_Uni_004019	F:AGCATGTGTGTATGTGTGAGA	21	54.95	42.86	146	(TG)12	XP_001894282.1	T-cell receptor beta chain ANA 11, partial	Brugia malayi
		R:GTGATGTGGTGAGTACCATTC	21	55.24	47.62
N00394	Aq_Uni_004053	F:TTTGCTTGTCACCATAAAGTT	21	55.07	33.33	152	(ATC)8	XP_005088927.1	PREDICTED: uncharacterized protein C7orf63-like isoform X2	Aplysia californica
		R:AGCTGGAAGAAATCAAGAATC	21	55.26	38.1
N00395	Aq_Uni_004065	F:GCATGGACTGTAAGAAGAAGA	21	54.67	42.86	164	(ATG)6	No Match
		R:ATAGACATTCGAACTTCATGC	21	54.47	38.1
N00396	Aq_Uni_004066	F:CCCAGATAGTTTTGTTTGGTT	21	55.82	38.1	152	(TCA)5	No Match
		R:AATAGAATTGACCCAGAATGC	21	55.82	38.1
N00397	Aq_Uni_004078	F:ACCTCTCTCTCTCCCTCTCTT	21	55.4	52.38	150	(CT)16	XP_011431267.1	PREDICTED: microsomal glutathione S-transferase 2-like	Crassostrea gigas
		R:GCATGCAGAAAAATAATGGAT	21	56.78	33.33
N00398	Aq_Uni_004078	F:TGCCGACACTATCAGATTTAT	21	54.94	38.1	147	(TA)7	XP_011431267.1	PREDICTED: microsomal glutathione S-transferase 2-like	Crassostrea gigas
		R:AATGGTTCTTGTAGTCCTGCT	21	55.57	42.86
N00399	Aq_Uni_004078	F:TGCCGACACTATCAGATTTAT	21	54.94	38.1	147	(AC)8	XP_011431267.1	PREDICTED: microsomal glutathione S-transferase 2-like	Crassostrea gigas
		R:AATGGTTCTTGTAGTCCTGCT	21	55.57	42.86
N00400	Aq_Uni_004081	F:TTATTTTGAAGTCCACCTCCT	21	55.47	38.1	147	(CA)6	XP_011446460.1	PREDICTED: uncharacterized protein LOC105341578	Crassostrea gigas
		R:TGTATGTGTGTGTGTGTATGTGT	23	54.69	39.13
N00401	Aq_Uni_004081	F:TGATGAAGTAGAAATGGAGGA	21	54.86	38.1	147	(TTG)5	XP_011446460.1	PREDICTED: uncharacterized protein LOC105341578	Crassostrea gigas
		R:TGAATACGTTGTATGGTGACA	21	54.92	38.1
N00402	Aq_Uni_004108	F:ATGAGAGCAACATCTGAAAAA	21	55.1	33.33	160	(CA)8	JAA61098.1	Putative syntaxin-binding protein 2, partial	Rhipicephalus pulchellus
		R:AAGATGTATTTATTCCCTTGTGA	23	54.69	30.43
N00403	Aq_Uni_004113	F:ATGATAACCAACATCACATGG	21	55.65	38.1	151	(AAG)6	XP_009063199.1	hypothetical protein LOTGIDRAFT_82720, partial	Lottia gigantea
		R:AAACTCAGTCACAATAGCAACA	22	55.15	36.36
N00404	Aq_Uni_004172	F:ACAGACTTGATCTGAGACTCG	21	54.52	47.62	150	(ATG)5	XP_011413259.1	PREDICTED: alkaline phosphatase-like isoform X1	Crassostrea gigas
		R:CATTATCCCTGGTTAGATGTG	21	54.63	42.86
N00405	Aq_Uni_004184	F:GTATACGGGATAGAAGGCTGT	21	55.07	47.62	147	(AAG)5	XP_008553664.1	PREDICTED: uncharacterized protein F54H12.2-like	Microplitis demolitor
		R:ATAAAGGGAGATAACCAAGGA	21	54.56	38.1
N00406	Aq_Uni_004195	F:GGGGTTAGTCGTTAAGTGCT	20	55.99	50	140	(AT)7	XP_011558452.1	PREDICTED: uncharacterized protein LOC105389086	Plutella xylostella
		R:AAGTTGTCAGTGGGTTAGTCA	21	54.78	42.86
N00407	Aq_Uni_004207	F:CATTATTGTTTGGGGTGATAA	21	55.06	33.33	171	(TG)7	No Match
		R:GCCAGCTAGACTTCCTAACTC	21	55.13	52.38
N00408	Aq_Uni_004207	F:CATTATTGTTTGGGGTGATAA	21	55.06	33.33	171	(GT)7	No Match
		R:GCCAGCTAGACTTCCTAACTC	21	55.13	52.38
N00409	Aq_Uni_004207	F:GGAGGCAGAGTCTGTATCTTC	21	55.62	52.38	147	(AAT)5	No Match
		R:TGAAAAATTCTGTGATGAAGG	21	55.37	33.33
N00410	Aq_Uni_004218	F:TAACAATGGGGATCTTAACTG	21	54.38	38.1	138	(TGA)10	XP_005107325.1	PREDICTED: uncharacterized protein LOC101860999	Aplysia californica
		R:ATCTTGAACTCATCATCATCG	21	55.13	38.1
N00411	Aq_Uni_004225	F:CACCTCACCTATTTCATGATT	21	54.16	38.1	165	(TC)8	XP_005100744.1	PREDICTED: tumor necrosis factor alpha-induced protein 8-like	Aplysia californica
		R:CCAGAGAGAGAGAAAGTGACA	21	54.68	47.62
N00412	Aq_Uni_004226	F:CACCTCACCTATTTCATGATT	21	54.16	38.1	165	(TC)8	XP_005100744.1	PREDICTED: tumor necrosis factor alpha-induced protein 8-like	Aplysia californica
		R:CCAGAGAGAGAGAAAGTGACA	21	54.68	47.62
N00413	Aq_Uni_004296	F:AGGGACAGCGTTCTAGTTAAT	21	54.87	42.86	142	(TG)9	XP_005103513.1	PREDICTED: mitochondrial inner membrane protein OXA1L-like	Aplysia californica
		R:GTTTTAGGCATGCTGTGTTAC	21	55.09	42.86
N00414	Aq_Uni_004311	F:TGCACAAACTTGTCATAATCA	21	55.23	33.33	175	(TCTG)4	No Match
		R:AAACACATTGAGCTTTGTTGT	21	54.96	33.33
N00415	Aq_Uni_004315	F:TTCACCTACTTCTTTCATCCA	21	54.95	38.1	156	(TCT)5	EYB95904.1	hypothetical protein Y032_0155g3083	Ancylostoma ceylanicum
		R:TATTAGAGACACTCGGAAACG	21	54.75	42.86
N00416	Aq_Uni_004317	F:ACATCAATACATTTGGGACAA	21	55.36	33.33	145	(TA)7	No Match
		R:CGAATAGCAGAGATCACAAAT	21	54.65	38.1
N00417	Aq_Uni_004319	F:GGACTCTGATGCTACCTTCTC	21	55.62	52.38	146	(ATC)5	XP_011423016.1	PREDICTED: eukaryotic translation initiation factor 5B-like	Crassostrea gigas
		R:AAAAAGTCAAGGGAATGTCTG	21	55.95	38.1
N00418	Aq_Uni_004320	F:TTATTTGCCAAGTGTTATGCT	21	55.2	33.33	145	(GTT)6	No Match
		R:CGAATTAAATGAGAAAGCTGA	21	54.98	33.33
N00419	Aq_Uni_004340	F:CACTTGTCACCTTAGTGGTTC	21	54.78	47.62	142	(CA)7	No Match
		R:TGACACTCACAGAGATTTTGA	21	54.21	38.1
N00420	Aq_Uni_004346	F:GTGGAAAATTACTCGTCTGAG	21	54.12	42.86	153	(AT)6	XP_005093400.1	PREDICTED: MBT domain-containing protein 1-like	Aplysia californica
		R:GATGTGTCAATTCTTCAGCAC	21	55.72	42.86
N00421	Aq_Uni_004359	F:TGTTTCGTTTCATCTCTCCTA	21	55.11	38.1	148	(TC)6	XP_005101478.1	PREDICTED: protein SDE2 homolog isoform X2	Aplysia californica
		R:CTTTATCAATGGACAATGAGTG	22	54.85	36.36
N00422	Aq_Uni_004365	F:CACCCCAATTTCTCTACAATA	21	54.38	38.1	152	(ATT)6	No Match
		R:GGGAGTCCTGACTGAGATAAG	21	55.46	52.38
N00423	Aq_Uni_004375	F:GATGATTTCCAAATACAGCAG	21	54.91	38.1	148	(AAT)5	No Match
		R:AAAAACACTCCACACAGCTAA	21	55.14	38.1
N00424	Aq_Uni_004400	F:AATACAAGAAACGGTCAAAGC	21	56.11	38.1	138	(TA)8	No Match
		R:GTCCAGACTTTTGCACCA	18	55.43	50
N00425	Aq_Uni_004401	F:AATACAAGAAACGGTCAAAGC	21	56.11	38.1	138	(TA)8	No Match
		R:GTCCAGACTTTTGCACCA	18	55.43	50
N00426	Aq_Uni_004429	F:ACTTTTATGACATGGTGCAAT	21	54.69	33.33	167	(TAT)10	No Match
		R:GGAAAAGAAAAACCAGAACAT	21	55.04	33.33
N00427	Aq_Uni_004432	F:GTCTCCTTTGTCATCATCATC	21	54.46	42.86	150	(TCA)5	No Match
		R:GACTTCAACAAGAGCAGCTTA	21	55.09	42.86
N00428	Aq_Uni_004446	F:TCTCTAGCATTTGCATGTTTT	21	55.31	33.33	150	(GA)6	No Match
		R:TTCACAGTACTTGGACACACA	21	55.02	42.86
N00429	Aq_Uni_004447	F:GTATCTCACGTCTTGATTTCG	21	54.97	42.86	143	(TC)9	KFD50217.1	hypothetical protein M513_08845	Trichuris suis
		R:ACCCTAATCTGGAAGGTCAT	20	55.08	45
N00430	Aq_Uni_004462	F:CAACTGACAAAAGTGGTTCTT	21	54.52	38.1	154	(GTT)5	No Match
		R:AGTAGACAACTCAGCAGCTTG	21	55.03	47.62
N00431	Aq_Uni_004486	F:GTTTCATGTTGTATGGTGACA	21	54.24	38.1	143	(AAC)6	No Match
		R:CAAACTAGCTACCCTGAAACA	21	54.84	42.86
N00432	Aq_Uni_004494	F:TGATGGTAAAAATTGTTCGAC	21	55.24	33.33	133	(TC)7	XP_008180138.1	PREDICTED: zinc finger MYM-type protein 1-like	Acyrthosiphon pisum
		R:GGAGATCCCTAGTCTGGAAC	20	55.19	55
N00433	Aq_Uni_004526	F:AAAGACAGCACACTCACTCTC	21	54.6	47.62	137	(GAA)5	No Match
		R:GCTGCATACCTTACATGAGAA	21	55.59	42.86
N00434	Aq_Uni_004538	F:TTCCCTACTTTTCTATCTCTGG	22	54.55	40.91	139	(TC)16	No Match
		R:GGGAGAGAGGGAGAGAGG	18	56.25	66.67
N00435	Aq_Uni_004538	F:CGTTCCCTCCTCTATTTTTAT	21	54.36	38.1	153	(ATTT)4	No Match
		R:TAGCTGATTCAAAACTGGAAG	21	54.88	38.1
N00436	Aq_Uni_004549	F:AGAAATGATTGGTTGTACACG	21	55.18	38.1	146	(AAG)6	XP_011550464.1	PREDICTED: RNA-directed DNA polymerase from mobile element jockey-like	Plutella xylostella
		R:GTCACCAAGTTTGGATTTTTA	21	54.41	33.33
N00437	Aq_Uni_004557	F:GTCTATAATTTCAGCCCCAGT	21	55.03	42.86	149	(TTG)5	XP_008487342.1	PREDICTED: uncharacterized protein LOC103524116	Diaphorina citri
		R:CCTCATGCAGTTAGATTCAGA	21	55.56	42.86
N00438	Aq_Uni_004601	F:ATTTCCACTATTTGGCATTG	20	55.18	35	149	(AAC)5	No Match
		R:TAAGGGTTTGTGCTCATTACT	21	54.2	38.1
N00439	Aq_Uni_004610	F:GGGAAAGTATTCTTGTGTGTG	21	54.72	42.86	150	(AAC)5	XP_005112898.1	PREDICTED: FIT family protein CG10671-like	Aplysia californica
		R:AACCACAAAAAGGAAAATGA	20	54.78	30
N00440	Aq_Uni_004630	F:GGGCCTTAGTGCTATGTATTC	21	55.61	47.62	154	(AC)7	XP_005110834.1	PREDICTED: uncharacterized protein LOC101852657 isoform X5	Aplysia californica
		R:ATTTGTGTGTCTGTGTGTGTG	21	55.23	42.86
N00441	Aq_Uni_004630	F:ACACACACATACACACGAAAG	21	54.43	42.86	150	(CA)16	XP_005110834.1	PREDICTED: uncharacterized protein LOC101852657 isoform X5	Aplysia californica
		R:AGTGTTGAGATTGTGTTCGTC	21	55.19	42.86
N00442	Aq_Uni_004630	F:AAAACAACGAACTACAACAGC	21	54.73	38.1	154	(GAT)6	XP_005110834.1	PREDICTED: uncharacterized protein LOC101852657 isoform X5	Aplysia californica
		R:GGTACCTCAGACTGTGAACAT	21	54.06	47.62
N00443	Aq_Uni_004632	F:TAAGTCAAGAGTGGTCTGTGG	21	55.39	47.62	151	(CTT)5	No Match
		R:CAGGGCAGTTGATGTAACTT	20	55.32	45
N00444	Aq_Uni_004640	F:TTGAGAGCAAGTGTTTTCATT	21	55.18	33.33	136	(ATC)8	EKC21559.1	hypothetical protein CGI_10003764	Crassostrea gigas
		R:CAGAAACCGAGATCTGTGTAG	21	55.05	47.62
N00445	Aq_Uni_004643	F:TGGATCCATATGTTTGTTTGT	21	55.36	33.33	150	(TG)7	No Match
		R:CCATGTCAGTGAAATTAAGGA	21	55.24	38.1
N00446	Aq_Uni_004649	F:AGGCACAAGTAATGAGCTGTA	21	55.25	42.86	151	(AT)6	JAB75795.1	putative unknown product, partial	Ixodes ricinus
		R:TTGGTTTGTGTTCAGAGATTT	21	54.85	33.33
N00447	Aq_Uni_004649	F:TGCCATTGGATAGTTAGAATC	21	54.44	38.1	149	(CTT)5	JAB75795.1	putative unknown product, partial	Ixodes ricinus
		R:GAGCAAGAACAAGAACAAGAA	21	54.89	38.1
N00448	Aq_Uni_004649	F:TTCTTGTTCTTGCTCTTGTTC	21	54.89	38.1	156	(TTC)16	JAB75795.1	putative unknown product, partial	Ixodes ricinus
		R:AAACATGACACAACGTATTCC	21	55.01	38.1
N00449	Aq_Uni_004649	F:CTTCAGCAAGCTAACGAATTA	21	55.24	38.1	145	(TTGA)5	JAB75795.1	putative unknown product, partial	Ixodes ricinus
		R:GTCTGTTGGGAGGGACAG	18	56.33	61.11
N00450	Aq_Uni_004649	F:AATTTGAAAGTCTCTGCCAAG	21	56.26	38.1	149	(TTCTTG)4	JAB75795.1	putative unknown product, partial	Ixodes ricinus
		R:GAAGAGGGAGAAAAAGAAGAA	21	54.58	38.1
N00451	Aq_Uni_004651	F:TTTGAAACAGACTACGTTGGT	21	54.97	38.1	158	(GT)6	XP_011429888.1	PREDICTED: putative ATP-dependent RNA helicase me31b	Crassostrea gigas
		R:GCACTATTTCCCTAACACAGA	21	54.58	42.86
N00452	Aq_Uni_004657	F:TCTGTAAGACGCTTGTTGAAT	21	55.22	38.1	150	(GT)19	XP_005106522.1	PREDICTED: uncharacterized protein LOC101854436	Aplysia californica
		R:CAATCATACATCTCCATTCGT	21	55.02	38.1
N00453	Aq_Uni_004657	F:GATTGTGCTGAGGATGATAGA	21	55.3	42.86	148	(TGAT)4	XP_005106522.1	PREDICTED: uncharacterized protein LOC101854436	Aplysia californica
		R:TACACACTTCGATGTCTCTTG	21	53.84	42.86
N00454	Aq_Uni_004659	F:GAAAAGGCAGAAGAAGCTATT	21	54.81	38.1	151	(CT)25	XP_011446460.1	PREDICTED: uncharacterized protein LOC105341578	Crassostrea gigas
		R:TAGAATGCAGTGTGTTGTGTG	21	55.7	42.86
N00455	Aq_Uni_004659	F:TTGACAAATTTCTTCTTCAGG	21	54.68	33.33	152	(TA)8	XP_011446460.1	PREDICTED: uncharacterized protein LOC105341578	Crassostrea gigas
		R:AAATATGACTTTGGTGCTCAA	21	54.99	33.33
N00456	Aq_Uni_004678	F:AGCACAAACATTGCTACATTC	21	55.49	38.1	166	(TA)9	No Match
		R:ATGAGAGACGCAACAGAAATA	21	55.13	38.1
N00457	Aq_Uni_004678	F:AGTAGACAACTCAGCAGCTTG	21	55.03	47.62	148	(AAC)5	No Match
		R:CAGTGAAAGACATTTGGAAAA	21	55.45	33.33
N00458	Aq_Uni_004682	F:CTTCAGAAGCAATTTGGAGTA	21	54.88	38.1	152	(TG)6	XP_005101515.1	PREDICTED: kinesin-like protein KIF2A-like isoform X1	Aplysia californica
		R:CATTTTCTTTGTTTGGAACTG	21	55.05	33.33
N00459	Aq_Uni_004714	F:TCTCTTCGTGTTTTAATTCCA	21	55.13	33.33	152	(AC)6	No Match
		R:TTCTCATACACTGTGCTGTTG	21	54.85	42.86
N00460	Aq_Uni_004715	F:TTCTCATACACTGTGCTGTTG	21	54.85	42.86	152	(GT)6	No Match
		R:TCTCTTCGTGTTTTAATTCCA	21	55.13	33.33
N00461	Aq_Uni_004719	F:TCACGTGTGTCTTTTAATCAG	21	53.9	38.1	196	(AC)7	JAA64767.1	Putative syntaxin-binding protein 2, partial	Rhipicephalus pulchellus
		R:TGTGCATGATTTTGTGTATGT	21	54.91	33.33
N00462	Aq_Uni_004722	F:CCTAAGTACCCAACCTGACTC	21	55.42	52.38	157	(CAA)17	JAA65321.1	Putative diacylglycerol kinase	Ixodes ricinus
		R:TCAATCACAATCACAAGTCAA	21	55	33.33
N00463	Aq_Uni_004727	F:CAAATACGCACACACATATACA	22	54.76	36.36	150	(AC)6	KFD45529.1	hypothetical protein M513_13598, partial	Trichuris suis
		R:CCATTTTGAGTGCGTTTAGTA	21	55.67	38.1
N00464	Aq_Uni_004727	F:CTTCTTCTTTTCTTCTTCTTCG	22	54.63	36.36	158	(TCT)24	KFD45529.1	hypothetical protein M513_13598, partial	Trichuris suis
		R:TTACTAACACTGGCTTTGTGG	21	55.59	42.86
N00465	Aq_Uni_004737	F:CACTGGAACTAGTGTGGTGAT	21	55.07	47.62	144	(AT)7	XP_005106522.1	PREDICTED: uncharacterized protein LOC101854436	Aplysia californica
		R:AAGGAGGTTGCTGCTATAACT	21	55.02	42.86
N00466	Aq_Uni_004737	F:AGGCCTAACATGTACCCTATG	21	55.81	47.62	155	(GT)6	XP_005106522.1	PREDICTED: uncharacterized protein LOC101854436	Aplysia californica
		R:AAGAGTTAAAATGCGCACAC	20	55.64	40
N00467	Aq_Uni_004737	F:AACTGTTTTCCAGTGGATTCT	21	55.38	38.1	131	(TA)7	XP_005106522.1	PREDICTED: uncharacterized protein LOC101854436	Aplysia californica
		R:TGTCTGTTATTCTTCCTTCCA	21	54.95	38.1
N00468	Aq_Uni_004740	F:TGAATTGTGTGCTCTGTTGTA	21	55.3	38.1	136	(TTACG)4	XP_005101540.1	PREDICTED: stromal membrane-associated protein 1-like isoform X4	Aplysia californica
		R:CATTAGCGAGCAATAACACAT	21	55.62	38.1
N00469	Aq_Uni_004741	F:CATTAGCGAGCAATAACACAT	21	55.62	38.1	136	(GTAAC)4	XP_005101540.1	PREDICTED: stromal membrane-associated protein 1-like isoform X4	Aplysia californica
		R:TGAATTGTGTGCTCTGTTGTA	21	55.3	38.1
N00470	Aq_Uni_004742	F:TGAATTGTGTGCTCTGTTGTA	21	55.3	38.1	136	(TTACG)4	XP_005101540.1	PREDICTED: stromal membrane-associated protein 1-like isoform X4	Aplysia californica
		R:CATTAGCGAGCAATAACACAT	21	55.62	38.1
N00471	Aq_Uni_004743	F:TGAATTGTGTGCTCTGTTGTA	21	55.3	38.1	136	(TTACG)4	XP_005101540.1	PREDICTED: stromal membrane-associated protein 1-like isoform X4	Aplysia californica
		R:CATTAGCGAGCAATAACACAT	21	55.62	38.1
N00472	Aq_Uni_004745	F:AAGTCTTCTAGCCATTTTGGT	21	54.84	38.1	149	(CA)6	XP_011449634.1	PREDICTED: uncharacterized protein LOC105343837	Crassostrea gigas
		R:TGGGAGAGTTCTATTGTGAAA	21	54.95	38.1
N00473	Aq_Uni_004788	F:TCCTGTCTCTTATCGTGTTTC	21	54.5	42.86	165	(TTA)17	XP_003151432.1	hypothetical protein LOAG_15896, partial	Loa loa
		R:GTAAGGCCAAAATAGCACAC	20	55	45
N00474	Aq_Uni_004788	F:TCTTCGCTGTTGCTATTTATT	21	54.62	33.33	150	(TTC)9	XP_003151432.1	hypothetical protein LOAG_15896, partial	Loa loa
		R:TCCACTTAATGTTCTTTCCAG	21	54.55	38.1
N00475	Aq_Uni_004795	F:CAGAAGTGTTCTATTTCACACG	22	55.16	40.91	158	(GT)28	JAC07188.1	putative t-cell receptor beta chain ana 11, partial	Aedes albopictus
		R:CGACTGACATCCTTAGACATT	21	54.37	42.86
N00476	Aq_Uni_004804	F:GGAAGAATTGAGGGTTTACAG	21	55.47	42.86	149	(GT)6	No Match
		R:CACTCATTAGTGGCATCATTC	21	55.68	42.86
N00477	Aq_Uni_004831	F:GTGACCAGTTAGTGGCTGAG	20	55.84	55	153	(CA)6	No Match
		R:ATTGCTCAAACTGGTAAAACA	21	55.07	33.33
N00478	Aq_Uni_004832	F:GTGACCAGTTAGTGGCTGAG	20	55.84	55	153	(CA)6	No Match
		R:ATTGCTCAAACTGGTAAAACA	21	55.07	33.33
N00479	Aq_Uni_004845	F:ATCTCTCTCCCTCTGTCTCTG	21	55.15	52.38	176	(TC)6	XP_001902118.1	T-cell receptor beta chain ANA 11, partial	Brugia malayi
		R:TTTTAGTCTCCTTCTGTGGTG	21	54.61	42.86
N00480	Aq_Uni_004847	F:ACGAGCTTTAAAACCAAGAAT	21	55.01	33.33	154	(ATA)5	No Match
		R:ACAGGGGTCTCTGAATGTTAT	21	55.17	42.86
N00481	Aq_Uni_004850	F:TCAAATGAATGTGATCTGTTCT	22	54.78	31.82	146	(CA)9	No Match
		R:ACATGACAGTCTATGGGTCAG	21	54.98	47.62
N00482	Aq_Uni_004855	F:ACGTAGGTGTGTGATTCTCAG	21	55.24	47.62	150	(AG)10	XP_001963163.1	GF14082	Drosophila ananassae
		R:GGCAGCTGTTTAATCCTTTTA	21	56.33	38.1
N00483	Aq_Uni_004855	F:CACGCATATTTATTCTGGAAG	21	55.13	38.1	195	(CA)6	XP_001963163.1	GF14082	Drosophila ananassae
		R:ATCCTTTCTTGTTGCTTTTTC	21	55.35	33.33
N00484	Aq_Uni_004855	F:TGGAAAACTATGAGGTCAGAA	21	54.95	38.1	148	(GA)6	XP_001963163.1	GF14082	Drosophila ananassae
		R:CCACTCTCTCTCTCTCTGTGT	21	53.55	52.38
N00485	Aq_Uni_004855	F:TGGAAAACTATGAGGTCAGAA	21	54.95	38.1	148	(GA)6	XP_001963163.1	GF14082	Drosophila ananassae
		R:CCACTCTCTCTCTCTCTGTGT	21	53.55	52.38
N00486	Aq_Uni_004855	F:GAGAGAGCGAGAGAGAGAGAC	21	55.18	57.14	147	(AG)7	XP_001963163.1	GF14082	Drosophila ananassae
		R:CCCATAACCTCCAAAATCTC	20	56.07	45
N00487	Aq_Uni_004869	F:CTTACACGCACGAAAGATAGT	21	54.86	42.86	156	(TAGT)14	XP_005097428.1	PREDICTED: 15-hydroxyprostaglandin dehydrogenase [NAD(+)]-like isoform X1	Aplysia californica
		R:TTTTCAGTTTTCAGTGATTGAC	22	54.6	31.82
N00488	Aq_Uni_004874	F:AAATGTGCACAGACACTTTTT	21	54.96	33.33	154	(GT)7	XP_005100484.1	PREDICTED: non-structural maintenance of chromosomes element 1 homolog isoform X1	Aplysia californica
		R:ATTTCTCAAGCTATTGCCTTT	21	55.08	33.33
N00489	Aq_Uni_004874	F:CTGTATGCTGGATGTTTCAAT	21	55.26	38.1	150	(TG)7	XP_005100484.1	PREDICTED: non-structural maintenance of chromosomes element 1 homolog isoform X1	Aplysia californica
		R:GTCAGTGATGAAAAGCAGAGT	21	54.54	42.86
N00490	Aq_Uni_004905	F:TCTGTTTACACGGGATAGAAG	21	54.59	42.86	156	(AAG)5	No Match
		R:AACATGAGTGCATTCGTAATC	21	55.25	38.1
N00491	Aq_Uni_004914	F:AAATATCCCGTCATTCAGTG	20	55	40	151	(CAA)14	XP_009051647.1	hypothetical protein LOTGIDRAFT_208961	Lottia gigantea
		R:AATTGAATCTCCATCAGTGTG	21	55.05	38.1
N00492	Aq_Uni_004914	F:ATACCTGACCTCAAGCAGAAC	21	55.98	47.62	171	(TGTA)6	XP_009051647.1	hypothetical protein LOTGIDRAFT_208961	Lottia gigantea
		R:CAGACACTAGCATCGCTTATC	21	55.33	47.62
N00493	Aq_Uni_004923	F:ATCATGATCAAAATGGTTACG	21	55.03	33.33	151	(GT)8	XP_005093580.1	PREDICTED: multiple coagulation factor deficiency protein 2 homolog isoform X3	Aplysia californica
		R:CACACATGCACTTTCCACT	19	55.39	47.37
N00494	Aq_Uni_004923	F:GAATGCACAAATTAAGAGCAG	21	55.31	38.1	163	(TTG)6	XP_005093580.1	PREDICTED: multiple coagulation factor deficiency protein 2 homolog isoform X3	Aplysia californica
		R:AATACGTTGTATGGTGACAGG	21	55.05	42.86
N00495	Aq_Uni_004930	F:GCTTTTTCACTTGTGCTTAAC	21	54.55	38.1	145	(TA)7	No Match
		R:AGTGTGCATTATTGCGTAAAT	21	55.06	33.33
N00496	Aq_Uni_004953	F:GGAGATCCCTAGTCTGGAAC	20	55.19	55	147	(GA)7	XP_005102315.1	PREDICTED: lengsin-like	Aplysia californica
		R:ATTTCTGTGTGCCAATCATAC	21	55.09	38.1
N00497	Aq_Uni_004953	F:TGTGGAGGCGACATATAATAG	21	55.4	42.86	152	(AC)6	XP_005102315.1	PREDICTED: lengsin-like	Aplysia californica
		R:AGATAGGGAGGCATTAAGATG	21	55.12	42.86
N00498	Aq_Uni_004953	F:TGGGAGGTCAAAACTCACTAT	21	56.24	42.86	171	(TCT)6	XP_005102315.1	PREDICTED: lengsin-like	Aplysia californica
		R:GCAGGCATGATAACCAAC	18	54.83	50
N00499	Aq_Uni_004967	F:CAGTACCTTGTTCCCATACTG	21	54.77	47.62	143	(ATG)5	AAY81965.1	importin beta 1	Aplysia californica
		R:ACATACGGAACGACATCATC	20	55.8	45
N00500	Aq_Uni_004976	F:TGATTGAGACTCAGATGGTTC	21	55.16	42.86	156	(AT)7	XP_011448533.1	PREDICTED: E3 ubiquitin-protein ligase NEURL1B-like isoform X2	Crassostrea gigas
		R:CATAAACAGGAGTGTTTCGAC	21	54.89	42.86
N00501	Aq_Uni_004977	F:CATAAACAGGAGTGTTTCGAC	21	54.89	42.86	156	(AT)7	XP_011448533.1	PREDICTED: E3 ubiquitin-protein ligase NEURL1B-like isoform X2	Crassostrea gigas
		R:TGATTGAGACTCAGATGGTTC	21	55.16	42.86
N00502	Aq_Uni_004987	F:AAAGGGTTCTGGTATGTAAGC	21	55.11	42.86	149	(TGTT)4	XP_005099494.1	PREDICTED: uncharacterized protein LOC101851952	Aplysia californica
		R:GCGTCGTATTCTTCATTTTTA	21	54.86	33.33
N00503	Aq_Uni_004988	F:GACTAATGACTCCATTCGTTG	21	54.8	42.86	149	(GT)6	No Match
		R:TCCTAGCTCACTGACAGTCTC	21	54.7	52.38
N00504	Aq_Uni_005002	F:GCACCAGAAACCACAGTATAA	21	55.34	42.86	155	(AAAG)4	XP_005103457.1	PREDICTED: ankyrin-2-like isoform X7	Aplysia californica
		R:GTTGTGACTACCACAGCAGAG	21	55.94	52.38
N00505	Aq_Uni_005028	F:ATAAGATTCGTTCCCTACCTG	21	55.04	42.86	143	(CAATCA)4	No Match
		R:TGTGAACATTCCCTTTTAGAG	21	54.55	38.1
N00506	Aq_Uni_005041	F:AATACCTTTAATTCCCACAGC	21	55.05	38.1	145	(TGT)5	No Match
		R:AAAACCTGCAATTTCCACTAT	21	55.5	33.33
N00507	Aq_Uni_005087	F:GTTTGTTGTCTTGACCAGTGT	21	55.1	42.86	153	(AG)9	JAA61459.1	Putative syntaxin-binding protein 2, partial	Rhipicephalus pulchellus
		R:TGTGCCTGTCTTACCATGTAT	21	55.63	42.86
N00508	Aq_Uni_005095	F:TGGTTGTACATGGGTAAGAAG	21	55.19	42.86	149	(AAG)5	XP_005112050.1	PREDICTED: ubiquitin-like protein 3-like	Aplysia californica
		R:ACACAGATCAGTGCTGAGAAT	21	54.83	42.86
N00509	Aq_Uni_005096	F:ATGATGACTGACAGCTTTTGT	21	54.85	38.1	147	(GAAT)4	XP_011420383.1	PREDICTED: uncharacterized protein LOC105323117	Crassostrea gigas
		R:AGACATTCTAAATGTGGCAAA	21	54.99	33.33
N00510	Aq_Uni_005102	F:CTTCAAAATTAAATCCCAGGT	21	55.03	33.33	158	(CA)31	XP_005099645.1	PREDICTED: RNA-directed DNA polymerase from mobile element jockey-like	Aplysia californica
		R:TCTGTGGGCTCCCTTTAT	18	55.56	50
N00511	Aq_Uni_005104	F:TAAATCCTTCAGGAGGAAAAC	21	55.13	38.1	171	(TG)7	No Match
		R:TTATCATGAACAGTAATGATGTG	23	52.89	30.43
N00512	Aq_Uni_005104	F:TAACTTGACTCCCAGTTCAGA	21	55.01	42.86	155	(TG)6	No Match
		R:ATGACATACACACACATGCAC	21	55.08	42.86
N00513	Aq_Uni_005104	F:CCAAGTTGTAGGTGTTCTGTG	21	55.77	47.62	156	(GGCA)4	No Match
		R:TTCTCATTACCTCTCTGTGGA	21	54.92	42.86
N00514	Aq_Uni_005106	F:AAATGTGTGCTCTGTTGTCA	20	55.08	40	156	(TA)6	XP_005097020.1	PREDICTED: glycosyltransferase 8 domain-containing protein 1-like	Aplysia californica
		R:GAAAACTCTGTAAGTTTTGCATT	23	54.72	30.43
N00515	Aq_Uni_005107	F:GTGTGTGTGTGCATGTGTATT	21	55.17	42.86	136	(GT)9	XP_005103900.1	PREDICTED: alpha-crystallin B chain-like	Aplysia californica
		R:TAGTGTGCTGAGCTAACAAAA	21	54.03	38.1
N00516	Aq_Uni_005113	F:TATTGCCGATTTAGAGACAAG	21	54.85	38.1	153	(TCA)5	No Match
		R:TTGATCCACGACTCTATTGAT	21	54.72	38.1
N00517	Aq_Uni_005113	F:CCAACCAACCAACCAATA	18	55.05	44.44	152	(AACC)5	No Match
		R:ATAGCAAGTTTTGAAGCAACA	21	55.39	33.33
N00518	Aq_Uni_005119	F:TGTGATGGCATAGTTTTTCTT	21	54.99	33.33	139	(TAAAG)4	No Match
		R:ATTATGTGCCGAGGTCTATG	20	55.2	45
N00519	Aq_Uni_005154	F:ACTTCTGTCATTTCCCTTTCT	21	54.62	38.1	150	(CT)7	XP_005102315.1	PREDICTED: lengsin-like	Aplysia californica
		R:CCAAAATAAAAACAGGGTGA	20	55.24	35
N00520	Aq_Uni_005154	F:GACAGTGACGAGATCCTAATG	21	54.78	47.62	153	(TCA)6	XP_005102315.1	PREDICTED: lengsin-like	Aplysia californica
		R:ATAATTGAGACAGGAGCACAC	21	54.36	42.86
N00521	Aq_Uni_005159	F:TTTGGAAAAGCATGATCG	18	55.63	38.89	155	(TGA)8	EKC32873.1	Golgin subfamily A member 1	Crassostrea gigas
		R:CCCAAACGCATTATCTATTTA	21	54.7	33.33
N00522	Aq_Uni_005171	F:GTCTACGCATAATGAGCAAAG	21	55.34	42.86	151	(AC)8	JAB68088.1	hypothetical protein, partial	Anoplophora glabripennis
		R:CTGCATTCCAGGTACAATAAG	21	55.04	42.86
N00523	Aq_Uni_005182	F:CAGTTCATTCCTGTTTATCCA	21	55.24	38.1	142	(CAC)5	XP_005103548.1	PREDICTED: RING finger and CCCH-type zinc finger domain-containing protein 2-like, partial	Aplysia californica
		R:AGAAGACAAGACCACTGTCAA	21	54.89	42.86
N00524	Aq_Uni_005220	F:AGCTTATGCTTCATTCAGTTG	21	54.9	38.1	145	(TA)7	XP_011137515.1	PREDICTED: putative uncharacterized protein FLJ37770 isoform X1	Harpegnathos saltator
		R:TGTGCAGCTGTTAGAAAAC	19	52.37	42.11
N00525	Aq_Uni_005230	F:TGTCTGCTGACATTCATACAC	21	54.56	42.86	150	(GT)7	XP_009050027.1	hypothetical protein LOTGIDRAFT_231126	Lottia gigantea
		R:AGAAGACGAGGTAAAAGCACT	21	55.05	42.86
N00526	Aq_Uni_005240	F:TAAAGCAAGGTGTAAGCAAAA	21	55.55	33.33	138	(GCAA)4	No Match
		R:ACTTTCAGAAGTTTGCATTTG	21	54.79	33.33
N00527	Aq_Uni_005249	F:GAATGTAGCTGTGTCATCCTG	21	55.77	47.62	159	(GT)8	No Match
		R:AGAAGTTCTACATGTGCTGGA	21	55.04	42.86
N00528	Aq_Uni_005257	F:AATGACAGAATGAAAGCACAT	21	54.79	33.33	141	(TGT)6	XP_011414567.1	PREDICTED: annexin A7-like isoform X1	Crassostrea gigas
		R:AGTAGACAACTCAGCAGCTTG	21	55.03	47.62
N00529	Aq_Uni_005261	F:GAGAGAGAGAGAGAGAGAGAGAA	23	53.12	47.83	141	(AG)9	No Match
		R:CAGTGCCTCATTTAAACTTTC	21	54.32	38.1
N00530	Aq_Uni_005261	F:AAAGACAAAAGGGATAGAAGG	21	54.37	38.1	150	(AAG)13	No Match
		R:CCTCTACAAATCCACATTGTT	21	54.25	38.1
N00531	Aq_Uni_005263	F:CCAATGCATGTAGGAGATTT	20	55.17	40	170	(TG)7	No Match
		R:AGCCAACTAACCACATAGTCA	21	54.93	42.86
N00532	Aq_Uni_005273	F:GAAAACATGCAAATTCCACTA	21	55.4	33.33	141	(AAC)5	No Match
		R:GCTAATACACAATCATGCACA	21	54.75	38.1
N00533	Aq_Uni_005292	F:GAAAAGGTCCGATAACAGATT	21	55	38.1	187	(TAT)16	XP_003151577.1	hypothetical protein LOAG_16041, partial	Loa loa
		R:TGTGATTGTTCCATTTCGTAT	21	55.52	33.33
N00534	Aq_Uni_005345	F:GAGAGAAAGAGAAAGGGAGAG	21	54.13	47.62	157	(GT)27	CDQ01097.1	Protein BM-RAP-2, isoform b	Brugia malayi
		R:ATGCAGACGAAAGCTACAATA	21	55.34	38.1
N00535	Aq_Uni_005383	F:AAGCAAATTATCACTGCTTTG	21	54.92	33.33	157	(AT)8	No Match
		R:TGCACTTCATACCAGATTTTT	21	54.99	33.33
N00536	Aq_Uni_005391	F:GCAAATCGTCAACTAAATATCA	22	54.72	31.82	151	(GT)21	XP_001893711.1	T-cell receptor beta chain ANA 11, partial	Brugia malayi
		R:TGTGTTCGTTTACATATTCCA	21	54.16	33.33
N00537	Aq_Uni_005391	F:CATGATAGCTTGGTACCTCTG	21	55.02	47.62	153	(CA)6	XP_001893711.1	T-cell receptor beta chain ANA 11, partial	Brugia malayi
		R:TTGTGAACTGTGTGTGTGTTT	21	54.92	38.1
N00538	Aq_Uni_005391	F:AAGTGCAGTCTTTCAACACAC	21	55.45	42.86	154	(CA)8	XP_001893711.1	T-cell receptor beta chain ANA 11, partial	Brugia malayi
		R:CAGCTTTATTCTGTTTGTGGT	21	54.66	38.1
N00539	Aq_Uni_005396	F:AAGCAGACAATTATCAAATGG	21	54.52	33.33	155	(TTA)5	No Match
		R:CAGGAACATGCTTATGTTTTTA	22	54.81	31.82
N00540	Aq_Uni_005425	F:TGAAAGAGGTGTAGTTGGAAA	21	55.03	38.1	151	(TC)13	No Match
		R:ATACTCTGCATGTCTGAGGTC	21	54.31	47.62
N00541	Aq_Uni_005501	F:TAGCATTGTATGCCCAATTAT	21	54.94	33.33	141	(AG)6	No Match
		R:GGGATTGTTGGAGTACTCTTT	21	54.9	42.86
N00542	Aq_Uni_005513	F:GATAGAAGGCAAGCATGATAA	21	54.76	38.1	157	(AGA)5	No Match
		R:AACAGTTTGTGTTCAACTGGA	21	55.72	38.1
N00543	Aq_Uni_005520	F:CGAGAATGATTAAACAGACGA	21	55.56	38.1	152	(TTC)5	EHJ75502.1	endonuclease-reverse transcriptase	Danaus plexippus
		R:TGTTAGGTAGTTTGGCTTCAA	21	55.24	38.1
N00544	Aq_Uni_005524	F:CGTGTACAACCAATCATTTCT	21	55.18	38.1	175	(TA)6	No Match
		R:TTGCAACTGTAAACAAAACTG	21	54.21	33.33
N00545	Aq_Uni_005524	F:CAACAGTTTTGTTTACAGTTGC	22	55.24	36.36	145	(AT)7	No Match
		R:CAAGGCTGGTGGTATATAAAG	21	54.21	42.86
N00546	Aq_Uni_005525	F:ACGTGTGTTTCTGAAAACTGA	21	55.89	38.1	163	(GAT)5	No Match
		R:CCCAGTTGACACAACATATTC	21	55.43	42.86
N00547	Aq_Uni_005538	F:TATGGACAAAACACGTACTCC	21	55.18	42.86	155	(AC)6	No Match
		R:TGCTGTGTATCTATCCCTTGT	21	54.84	42.86
N00548	Aq_Uni_005538	F:CACACACAACAAGGGATAGAT	21	55	42.86	152	(CA)6	No Match
		R:CAAATACAATTTCTTGCTGGA	21	55.57	33.33
N00549	Aq_Uni_005538	F:GGCTGCACATCTCAATAAATA	21	55.51	38.1	142	(CA)6	No Match
		R:GTATATTGGCTTCAACCAGTG	21	54.86	42.86
N00550	Aq_Uni_005572	F:TTATTATTCAACGCACGTCTT	21	55.2	33.33	149	(TTC)5	No Match
		R:TTCTGTAATCACGACACAACA	21	55.13	38.1
N00551	Aq_Uni_005575	F:ACATGAACGTTTCGTCTAAAG	21	54.66	38.1	170	(AG)35	XP_002041611.1	GM16758, partial	Drosophila sechellia
		R:AGATGCTAGCTTCGTCTTCTT	21	55.29	42.86
N00552	Aq_Uni_005577	F:ATTCATGGTGTAACGGTGTAG	21	55.05	42.86	177	(GT)7	XP_005091357.1	PREDICTED: piggyBac transposable element-derived protein 4-like	Aplysia californica
		R:TCTTCAGCAAATATTGTCCTATT	23	54.98	30.43
N00553	Aq_Uni_005578	F:CGTTTAGAGGCTAGGCATTAT	21	55.53	42.86	176	(CA)8	XP_005091357.1	PREDICTED: piggyBac transposable element-derived protein 4-like	Aplysia californica
		R:CGATTACATATTGATGGGAAG	21	54.74	38.1
N00554	Aq_Uni_005628	F:CAATGACATGCAGAGAATCAT	21	56.12	38.1	144	(GAT)23	EFN86650.1	hypothetical protein EAI_03683	Harpegnathos saltator
		R:GCTCAAACTGCACTATGAAAT	21	54.73	38.1
N00555	Aq_Uni_005638	F:GTTAGTCGTATCGGTGCTAAA	21	54.8	42.86	138	(AC)6	XP_011425070.1	PREDICTED: uncharacterized protein LOC105326632	Crassostrea gigas
		R:CCGGCACGTTTCAGTATG	18	58.65	55.56
N00556	Aq_Uni_005659	F:CCAAGTTCAACAGGTTTGATA	21	55.32	38.1	166	(TCT)5	No Match
		R:ATTGGTTGTACACGGGATAG	20	54.96	45
N00557	Aq_Uni_005690	F:TGAAAATAAGGAAGAAGCTGA	21	54.54	33.33	133	(TGA)5	XP_005112713.1	PREDICTED: nucleolar protein 14-like isoform X1	Aplysia californica
		R:CTCACTCTCATTTTCTGATGC	21	55.08	42.86
N00558	Aq_Uni_005694	F:GATGAGAGAGGAAGGAGAGAG	21	54.78	52.38	150	(AG)7	No Match
		R:AATTGTGTTCCTTGTTGATGA	21	55.56	33.33
N00559	Aq_Uni_005697	F:GTCGATGCTTTCAACAGATAA	21	55.55	38.1	151	(AATC)8	No Match
		R:GGGTGAATCTTACCCATTAAC	21	55.12	42.86
N00560	Aq_Uni_005700	F:TGGCATATTTTGCTGTATCTT	21	55.12	33.33	137	(CA)6	No Match
		R:AGGTACGTGTCATGTGAAATC	21	54.99	42.86
N00561	Aq_Uni_005700	F:TGCTATTGGAGATCACAGTTT	21	54.97	38.1	147	(TGA)5	No Match
		R:TCCTTGAATCCCATTTTAAGT	21	55.4	33.33
N00562	Aq_Uni_005701	F:TTATTGCATGCTATTGGAGAT	21	55.04	33.33	155	(TGA)5	No Match
		R:TCCTTGAATCCCATTTTAAGT	21	55.4	33.33
N00563	Aq_Uni_005712	F:TGTCTCTCTCTCCATCTCTCC	21	56.04	52.38	152	(TC)11	JAC92665.1	putative rna-directed dna polymerase from mobile element jockey-like protein, partial	Ixodes ricinus
		R:GATTAGTACAAGTTCGGCAAA	21	54.77	38.1
N00564	Aq_Uni_005754	F:TCTCGGCAACTATAATTTCAT	21	54.23	33.33	175	(TG)7	No Match
		R:CACACAAGCTACACATTTCAA	21	54.88	38.1
N00565	Aq_Uni_005782	F:TTGTTGTACACGGGATAGAAG	21	55.36	42.86	158	(AAG)5	No Match
		R:TGGACAAGATAATTGCTACTCA	22	55.17	36.36
N00566	Aq_Uni_005796	F:AATACGTTGTATGGTGACAGG	21	55.05	42.86	151	(AAC)5	No Match
		R:AAATGAAATGCTTGAGAAAGG	21	56.17	33.33
N00567	Aq_Uni_005810	F:AAACTTTGCGATCCATTTTA	20	55.07	30	138	(GC)8	XP_002060510.1	GJ22503, partial	Drosophila virilis
		R:TGTACCTGTGTGTGTGTGTGT	21	55.64	47.62
N00568	Aq_Uni_005810	F:ATACTTCCCGAAAAACTAACG	21	55.28	38.1	194	(CA)25	XP_002060510.1	GJ22503, partial	Drosophila virilis
		R:GTCCCATGGAAATTATACAGA	21	54.11	38.1
N00569	Aq_Uni_005810	F:AATTTCCATGGGACTAACATT	21	55.12	33.33	128	(TGT)8	XP_002060510.1	GJ22503, partial	Drosophila virilis
		R:AGTAGACAACTCAGCAGCTTG	21	55.03	47.62
N00570	Aq_Uni_005826	F:ATTCTTACGTTGATCAGATGG	21	54.32	38.1	162	(TCT)6	XP_005100065.1	PREDICTED: AB hydrolase superfamily protein C1039.03-like	Aplysia californica
		R:AGAAATGATTGGTTGTACACG	21	55.18	38.1
N00571	Aq_Uni_005839	F:AGGATATCCATGTGGTTTGAT	21	55.79	38.1	156	(TG)7	No Match
		R:ACGTGAATAGCATCACAAACT	21	54.91	38.1
N00572	Aq_Uni_005839	F:AAGGGAAACTTTATTCGCTTA	21	55.11	33.33	155	(TG)6	No Match
		R:AACGTATGACCAGAAATCTCA	21	54.8	38.1
N00573	Aq_Uni_005845	F:TAGACAATGGGCATAGAGAGA	21	55.06	42.86	124	(TCT)5	No Match
		R:AGAAATGATTGGTTGTACACG	21	55.18	38.1
N00574	Aq_Uni_005846	F:TTAAATTAAGCACGGTTCAGT	21	54.4	33.33	173	(TTC)5	No Match
		R:AGAAATGATTGGTTGTACACG	21	55.18	38.1
N00575	Aq_Uni_005849	F:GGAGAGTGAGTGAGTGTGTGT	21	55.07	52.38	148	(AG)7	No Match
		R:ATATTTGGCCCTTTCAATTAC	21	54.99	33.33
N00576	Aq_Uni_005863	F:GTGCTTGATGATTACGCTACT	21	54.76	42.86	143	(GAT)6	No Match
		R:TTATTTGCTGATAGTGAATGC	21	53.26	33.33
N00577	Aq_Uni_005883	F:AATACGTTGTATGGTGACAGG	21	55.05	42.86	149	(AAC)5	XP_011174939.1	PREDICTED: uncharacterized protein LOC105207208	Solenopsis invicta
		R:GTACCCACAGTCTCCTTCTTC	21	55.37	52.38
N00578	Aq_Uni_005885	F:CCAAAGCAGAAAGGTTATGTT	21	56.12	38.1	153	(AG)7	XP_005106522.1	PREDICTED: uncharacterized protein LOC101854436	Aplysia californica
		R:AAGTGGAATAACACCATCTCC	21	55.58	42.86
N00579	Aq_Uni_005892	F:CGCATCAGAGGACTATAACAT	21	54.53	42.86	145	(TTC)19	JAB71064.1	putative unknown product	Ixodes ricinus
		R:TCTGACATTGTTCACATTCAA	21	55	33.33
N00580	Aq_Uni_005942	F:GGGGATAAGCAATATAAGAGG	21	54.7	42.86	161	(GT)31	AGZ84231.1	transposase, partial	Pugilina cochlidium
		R:TCTGGTTATTCAGGTTATTTGTT	23	54.77	30.43
N00581	Aq_Uni_005943	F:TGGTTTGTCAAAACTACTTTCTT	23	55.01	30.43	157	(AT)7	No Match
		R:GCACTTATGTTTCTCAGGTTG	21	55.05	42.86
N00582	Aq_Uni_005955	F:GCAAAATTCATGCTCTATCAG	21	55.23	38.1	150	(TGT)7	XP_009059436.1	hypothetical protein LOTGIDRAFT_124272	Lottia gigantea
		R:AACACCTGCAATTTCCACTAT	21	56.25	38.1
N00583	Aq_Uni_005957	F:TGCTTGTCAGAATATGTACGA	21	54.46	38.1	149	(TAC)8	XP_001899272.1	hypothetical protein	Brugia malayi
		R:TAGTTGGACAGCAAGAAATGT	21	55.05	38.1
N00584	Aq_Uni_005963	F:TAATCACCAAATGTTGTTTCC	21	55.08	33.33	161	(TTG)6	XP_005100195.1	PREDICTED: actin-related protein 2/3 complex subunit 5-like	Aplysia californica
		R:AACCTGCAATTTCCACTATTT	21	55.5	33.33
N00585	Aq_Uni_005964	F:GTTGGATGTAATTGAAAAAGC	21	54.11	33.33	164	(TCTT)5	ADP02972.1	thioredoxin-like protein	Aplysia dactylomela
		R:GTGTATTCAGTTTTTGCGAAC	21	55.06	38.1
N00586	Aq_Uni_005996	F:ATGCACACACATACAGACAAA	21	54.97	38.1	156	(AC)6	XP_005102455.1	PREDICTED: cytochrome P450 4F22-like isoform X1	Aplysia californica
		R:AAATAGCAATCCTAGCCTGTG	21	56.23	42.86
N00587	Aq_Uni_006000	F:AAGATACACACTGACGTTTCG	21	55.42	42.86	146	(GA)6	No Match
		R:ACTTTTCTTTCTCTGCCTCAT	21	54.94	38.1
N00588	Aq_Uni_006093	F:AGATTCATGAGCAACATTGAC	21	55.2	38.1	148	(AC)7	No Match
		R:ACTCTGAGATGTGTTGTCAGC	21	55.35	47.62
N00589	Aq_Uni_006093	F:GTCATGTTGATCCGTCTCTT	20	55	45	130	(CA)8	No Match
		R:ACGGTTGAGACCCTCGTT	18	58.05	55.56
N00590	Aq_Uni_006104	F:CTCCATGCACACATATAATGA	21	54.5	38.1	148	(CA)8	No Match
		R:CCAACAAATCTTATGGAATGT	21	54.2	33.33
N00591	Aq_Uni_006120	F:GGGGAAAATTTAATTCAGAGA	21	55.07	33.33	156	(GA)31	JAA62891.1	Putative integrin beta-like 1, partial	Rhipicephalus pulchellus
		R:ATATGTGATGTGTGGGTTTTC	21	54.75	38.1
N00592	Aq_Uni_006120	F:GTCCTATTAACGTGTTCGTTG	21	54.95	42.86	151	(TG)7	JAA62891.1	Putative integrin beta-like 1, partial	Rhipicephalus pulchellus
		R:TCACACATACACACACACACA	21	54.93	42.86
N00593	Aq_Uni_006120	F:TGTGTATGTATGTGCGAGAGA	21	55.25	42.86	156	(TG)6	JAA62891.1	Putative integrin beta-like 1, partial	Rhipicephalus pulchellus
		R:ATTCTGTCCACCTTTACTTCC	21	54.9	42.86
N00594	Aq_Uni_006120	F:TATGTGCGAGAGAGATAGCAT	21	55.25	42.86	148	(TG)7	JAA62891.1	Putative integrin beta-like 1, partial	Rhipicephalus pulchellus
		R:ATTCTGTCCACCTTTACTTCC	21	54.9	42.86
N00595	Aq_Uni_006120	F:CAAACTGGTCATCTGGTCTAA	21	55.31	42.86	148	(ATT)5	JAA62891.1	Putative integrin beta-like 1, partial	Rhipicephalus pulchellus
		R:GCAATGATGTTGGTTCTTAAA	21	55.4	33.33
N00596	Aq_Uni_006145	F:CAGCTTTCTTTATGTTGGATG	21	55.16	38.1	168	(AG)7	XP_005111926.1	PREDICTED: uncharacterized protein LOC101861700	Aplysia californica
		R:AGCAGGCGGCCGTTTGTTG	19	68.88	63.16
N00597	Aq_Uni_006154	F:GTATGACGATCATTTCTTCCA	21	55.15	38.1	163	(CTT)5	XP_005109384.1	PREDICTED: uncharacterized protein LOC101846099	Aplysia californica
		R:GAGAGAGAATGTTGGGAAGTT	21	55.01	42.86
N00598	Aq_Uni_006155	F:CACATTGTTTATGGCTTTCTT	21	54.61	33.33	164	(TCA)8	EKC32873.1	Golgin subfamily A member 1	Crassostrea gigas
		R:AATACATGCTTTTGAAGATCC	21	53.61	33.33
N00599	Aq_Uni_006162	F:GGAACCATACTTTTATGTGGA	21	54.2	38.1	155	(TTC)5	No Match
		R:TTGACGGAACTTAGAGAGAGA	21	54.39	42.86
N00600	Aq_Uni_006175	F:GCATTCTGGTAATTTCTGGTA	21	54.52	38.1	179	(TCT)5	No Match
		R:ATACGTGGAAAGAGGGATATG	21	55.71	42.86
N00601	Aq_Uni_006193	F:ACATACTCGCTCACATTTTTC	21	54.56	38.1	151	(GT)6	No Match
		R:TGTTGTATGTACGGTGTGCTA	21	55.22	42.86
N00602	Aq_Uni_006199	F:GGACACAGAAATACCTGTTGA	21	55.13	42.86	151	(AG)8	No Match
		R:TGTGTATGTGAACTGCTCTTG	21	54.85	42.86
N00603	Aq_Uni_006199	F:AGTAGACAACTCAGCAGCTTG	21	55.03	47.62	155	(AAC)5	No Match
		R:CGCCTGAGTTTATCCTATACC	21	55.62	47.62
N00604	Aq_Uni_006200	F:GTATGTGTGTTTGTGAGTTGC	21	54.05	42.86	144	(GA)6	EFN76398.1	hypothetical protein EAI_16034, partial	Harpegnathos saltator
		R:TCTTCCTGCCTCTCTTTATCT	21	55.03	42.86
N00605	Aq_Uni_006200	F:GTATGTGTGTTTGTGAGTTGC	21	54.05	42.86	144	(AG)17	EFN76398.1	hypothetical protein EAI_16034, partial	Harpegnathos saltator
		R:TCTTCCTGCCTCTCTTTATCT	21	55.03	42.86
N00606	Aq_Uni_006200	F:GACAACGAAACAGAGAGAGTG	21	55.07	47.62	143	(GA)7	EFN76398.1	hypothetical protein EAI_16034, partial	Harpegnathos saltator
		R:ACCCTCAAAGAAGGAAACATA	21	55.47	38.1
N00607	Aq_Uni_006203	F:CTTATGAAAGGAAACTCACCA	21	54.55	38.1	157	(AGA)5	No Match
		R:GAGACTGGGTTCCTGTGATAC	21	56.09	52.38
N00608	Aq_Uni_006231	F:TACTGTGGGTCTAATTTTTGC	21	54.61	38.1	185	(GAAC)5	No Match
		R:CCAGGGTCAGGTTAAGTATTC	21	55.35	47.62
N00609	Aq_Uni_006256	F:ACTGTGTATGCTAGTGCCTGT	21	55.01	47.62	162	(GA)8	JAA63797.1	Putative integrin beta-like 1, partial	Rhipicephalus pulchellus
		R:TAACACACCCATGAAAGAACT	21	54.72	38.1
N00610	Aq_Uni_006257	F:ACCCATTATGTCAGAGTCCTT	21	55.17	42.86	156	(TTGTC)5	No Match
		R:AGATGAAGAAATTGTGAACGA	21	54.93	33.33
N00611	Aq_Uni_006311	F:ACTATGAACCACAAATTGCAC	21	55.17	38.1	152	(AACAA)4	XP_011420383.1	PREDICTED: uncharacterized protein LOC105323117	Crassostrea gigas
		R:TGAGTAAGTCTTGCCTCAGTT	21	54.33	42.86
N00612	Aq_Uni_006315	F:TGGTTGATGTTGATGATGATA	21	54.7	33.33	148	(TGC)5	XP_005090322.1	PREDICTED: large proline-rich protein bag6-A-like	Aplysia californica
		R:AGTGCTGACTCTGTTGAGAAC	21	54.6	47.62
N00613	Aq_Uni_006316	F:CCTCATATGGGGTATTAGGTC	21	55.09	47.62	151	(GTA)6	XP_005092404.1	PREDICTED: histidine--tRNA ligase, cytoplasmic-like isoform X2	Aplysia californica
		R:GCCAAATCTGGTATAAGAGTG	21	54.11	42.86
N00614	Aq_Uni_006320	F:GTTTGTTGAACAGGGAACATA	21	55.15	38.1	137	(AC)8	No Match
		R:TGAAACTGATTAGGTTCGTTT	21	54.16	33.33
N00615	Aq_Uni_006331	F:AGGTGAGTAGTGTGTGTGAGAA	22	54.86	45.45	151	(CA)28	KFM60107.1	Transposable element P transposase, partial	Stegodyphus mimosarum
		R:TTTACCAACGAACAACAAGAT	21	54.91	33.33
N00616	Aq_Uni_006343	F:GGAGAAGCTTGATGACTGAC	20	54.86	50	166	(ATG)25	KFD46974.1	hypothetical protein M513_12164	Trichuris suis
		R:ACGCATATAATTCGACTTCAG	21	54.72	38.1
N00617	Aq_Uni_006344	F:TGAGGTGTGTATGTGTGTGTT	21	54.68	42.86	153	(TG)7	XP_005105500.1	PREDICTED: uncharacterized protein LOC101856598 isoform X1	Aplysia californica
		R:TAACGTCTGAGATCCTACCTG	21	54.56	47.62
N00618	Aq_Uni_006345	F:TGAGGTGTGTATGTGTGTGTT	21	54.68	42.86	153	(TG)7	XP_005105500.1	PREDICTED: uncharacterized protein LOC101856598 isoform X1	Aplysia californica
		R:TAACGTCTGAGATCCTACCTG	21	54.56	47.62
N00619	Aq_Uni_006347	F:GTAAATAACTCAGCAGCTTGG	21	54.52	42.86	158	(CAAA)5	No Match
		R:CAACATTTTCCACTTTTAACG	21	55.1	33.33
N00620	Aq_Uni_006402	F:AGCACCTATGAGAAGCATATT	21	53.39	38.1	154	(TC)48	KDR22050.1	TRAF3-interacting protein 1	Zootermopsis nevadensis
		R:TTGTGGTGAGAAGAGATTGAG	21	55.44	42.86
N00621	Aq_Uni_006402	F:TGTGCATACATACACACACAA	21	54.24	38.1	151	(ATCC)4	KDR22050.1	TRAF3-interacting protein 1	Zootermopsis nevadensis
		R:TATCTATCGGTCGTTCGTAAG	21	54.73	42.86
N00622	Aq_Uni_006411	F:TGACTTAAAGGACACATGGAG	21	55.31	42.86	155	(ATG)6	XP_005102315.1	PREDICTED: lengsin-like	Aplysia californica
		R:GTTTCTGAGGATGATGATGAG	21	54.65	42.86
N00623	Aq_Uni_006420	F:TAATGCCTTTGAAGTCAGAAC	21	54.7	38.1	174	(CAT)5	No Match
		R:CTGAAGACATCTCTCCCATTT	21	55.88	42.86
N00624	Aq_Uni_006422	F:TATAGACAATGTTGGGCAGTT	21	54.86	38.1	168	(AAG)7	No Match
		R:GTTCTCGATTGTCATTTAGCA	21	55.55	38.1
N00625	Aq_Uni_006423	F:CTTTGTTTCACCAATTTCAAG	21	55.05	33.33	153	(TTC)5	JAA61041.1	Hypothetical protein, partial	Rhipicephalus pulchellus
		R:ACGAAGAAGAAGACGAAGAAG	21	55.58	42.86
N00626	Aq_Uni_006423	F:CTTTGTTTCACCAATTTCAAG	21	55.05	33.33	159	(CTT)12	JAA61041.1	Hypothetical protein, partial	Rhipicephalus pulchellus
		R:AAGAAGACGAAGAAGAAGACG	21	55.58	42.86
N00627	Aq_Uni_006423	F:CTTCTTCGTCTTCTTCTTCGT	21	55.58	42.86	149	(TTC)5	JAA61041.1	Hypothetical protein, partial	Rhipicephalus pulchellus
		R:ACTTGCATACCCATCTTCTCT	21	55.49	42.86
N00628	Aq_Uni_006443	F:GTTGCTGAATTGCTCTTGTAA	21	55.79	38.1	141	(CTT)5	No Match
		R:AGAAATGATTGGTTGTACACG	21	55.18	38.1
N00629	Aq_Uni_006496	F:CCCTTGCTTCCTATATTTTGT	21	55.21	38.1	154	(TCT)6	ADI61814.1	endonuclease-reverse transcriptase	Bombyx mori
		R:CTGCATATGTCGCTAGAAGAG	21	55.51	47.62
N00630	Aq_Uni_006499	F:CCGACTTATGACTTATGTATTT	22	50.7	31.82	150	(TTC)5	XP_005089837.1	PREDICTED: dynactin subunit 1-like isoform X5	Aplysia californica
		R:AATTGCAGCTTTTCTACACAC	21	54.81	38.1
N00631	Aq_Uni_006514	F:ATAGTGCAACCAGAATTAGCA	21	55.18	38.1	143	(ACAG)4	XP_005100598.1	PREDICTED: LOW QUALITY PROTEIN: ubiquitin carboxyl-terminal hydrolase 4-like	Aplysia californica
		R:ACTGAGATCTATCGACTGTGC	21	54.49	47.62
N00632	Aq_Uni_006538	F:TGTCTGTGATTGTGACATGAT	21	54.63	38.1	161	(CA)6	XP_011439995.1	PREDICTED: peroxidasin-like isoform X1	Crassostrea gigas
		R:TTGTTATCTTTGGCTTTTCAC	21	54.73	33.33
N00633	Aq_Uni_006576	F:ACATGAAAAACAGAAACAACC	21	54.28	33.33	141	(CA)8	No Match
		R:AAATATCCTATTGCACCCATT	21	55.24	33.33
N00634	Aq_Uni_006581	F:CATCCACATGATTTCTATGGT	21	54.85	38.1	161	(GT)7	No Match
		R:GAATCTAGTTCCAGCCAGTG	20	54.94	50
N00635	Aq_Uni_006581	F:TTTCGCTGTAACCAAATAAAG	21	54.95	33.33	150	(CT)6	No Match
		R:AGATCCTTAGTCTGGAACGTC	21	55.04	47.62
N00636	Aq_Uni_006622	F:TTGATTGGTTATGTAGATGTGC	22	55.29	36.36	157	(CT)7	No Match
		R:GGCAGTATATGACCCACTGTA	21	55.13	47.62
N00637	Aq_Uni_006637	F:AGCCCTACTTAGCAACTCATT	21	55.02	42.86	144	(TTA)5	No Match
		R:ACTCCAACTCCTGATCTTTTG	21	55.96	42.86
N00638	Aq_Uni_006639	F:AGTAGACAACTCAGCAGCTTG	21	55.03	47.62	149	(CAA)7	No Match
		R:GTGGTAATGGATTAACAGCAG	21	54.86	42.86
N00639	Aq_Uni_006657	F:GCGGTATCTTCTGCTTATCTT	21	55.49	42.86	159	(TAT)17	JAA72419.1	Putative ab-hydrolase associated lipase region, partial	Ixodes ricinus
		R:CGAATCATGATATTTGTGGAA	21	56.03	33.33
N00640	Aq_Uni_006657	F:CCAAGTGATACAGGATAACCA	21	55.11	42.86	166	(TTG)14	JAA72419.1	Putative ab-hydrolase associated lipase region, partial	Ixodes ricinus
		R:AGTAGACAACTCAGCAGCTTG	21	55.03	47.62
N00641	Aq_Uni_006658	F:GGAAAATTACTCATCTGAGAGC	22	54.89	40.91	151	(AT)6	No Match
		R:GATGTGTCAATTCTTCAGCAC	21	55.72	42.86
N00642	Aq_Uni_006680	F:TATGAGAGCATTGGGAGATAA	21	55	38.1	166	(AAG)5	No Match
		R:GCATGTGTTGCACATATTAAG	21	54.35	38.1
N00643	Aq_Uni_006707	F:TATGAACTAGCAAAAGCCAAA	21	55.48	33.33	149	(GAA)5	XP_005096463.1	PREDICTED: uncharacterized protein LOC101863807 isoform X1	Aplysia californica
		R:TCAAAGTCGATATGTGACTCC	21	55.22	42.86
N00644	Aq_Uni_006716	F:TCAATAACCACCTGAGTAAGC	21	54.58	42.86	175	(CTT)7	No Match
		R:CAGAAATTATTGGTTGTACGC	21	55.04	38.1
N00645	Aq_Uni_006749	F:GGTAGTTTGGTTGTACACGAG	21	54.85	47.62	171	(AAG)5	XP_009067085.1	hypothetical protein LOTGIDRAFT_176303	Lottia gigantea
		R:CATTGAAGGTCATCTAAAACG	21	55	38.1
N00646	Aq_Uni_006801	F:TTCTCTATCTCCATTTGGTCA	21	54.86	38.1	159	(AC)7	No Match
		R:TGAATGTGCACTGTCAATTAG	21	54.79	38.1
N00647	Aq_Uni_006803	F:GAAGCAGAATTGGCTACACTA	21	54.9	42.86	157	(CAACAG)4	XP_011434345.1	PREDICTED: tubulin epsilon chain-like	Crassostrea gigas
		R:CTAGTGTTTGTGCTTGTATCG	21	53.73	42.86
N00648	Aq_Uni_006831	F:TCCCGTTTTATTTTACTTCCT	21	54.82	33.33	153	(TTG)5	XP_005111499.1	PREDICTED: uncharacterized protein LOC101856770	Aplysia californica
		R:TAAATGACAGAGAAGGACAGC	21	54.67	42.86
N00649	Aq_Uni_006845	F:CTTACAGCGAGAAAAAGAGTG	21	54.71	42.86	148	(ATG)6	No Match
		R:TATGTTTTGCTGGGAAATAGA	21	55.1	33.33
N00650	Aq_Uni_006900	F:GTTGTCTCATTGTCAGAAAGC	21	54.99	42.86	135	(CAAA)4	No Match
		R:CGTTTCCAATTAAACAAAGG	20	55.01	35
N00651	Aq_Uni_006927	F:TTATTGAAGTCCTTCAGGATG	21	54.47	38.1	136	(TC)8	No Match
		R:ACAAGGGGTAGTCATGAAAGT	21	55.25	42.86
N00652	Aq_Uni_006954	F:AACCATGACCACCTACACTTA	21	54.59	42.86	141	(ATG)5	No Match
		R:TATTGTGGCTATCTTGAGAGG	21	54.67	42.86
N00653	Aq_Uni_006988	F:AACAACAACATGTCTCTTTGC	21	55.37	38.1	151	(CAT)8	No Match
		R:CACATGAACACATAGAACAACA	22	54.54	36.36
N00654	Aq_Uni_006998	F:AGTGACTGGAAAGATCACAGA	21	54.8	42.86	156	(AG)31	XP_005091746.1	PREDICTED: uncharacterized protein LOC101857227	Aplysia californica
		R:GCTCTGGATCAATACACATTT	21	54.31	38.1
N00655	Aq_Uni_007022	F:TGTACATGGCAAAAGTTATGA	21	54.33	33.33	122	(CTT)6	No Match
		R:TAATTGGTTGTACACGGGATA	21	55.57	38.1
N00656	Aq_Uni_007025	F:AGTAGACAACTCAGCAGCTTG	21	55.03	47.62	157	(CAA)5	No Match
		R:CTGTTGTGTCTTTACCACCAT	21	55.08	42.86
N00657	Aq_Uni_007028	F:TTTTGTGTAGATTAGCCCTGA	21	55.16	38.1	141	(TTG)7	XP_005101164.1	PREDICTED: serine/threonine-protein kinase PINK1, mitochondrial-like	Aplysia californica
		R:AGTAGACAACTCAGCAGCTTG	21	55.03	47.62
N00658	Aq_Uni_007051	F:TAACATGGACAACCACTTCTT	21	54.72	38.1	143	(AT)9	No Match
		R:CTTCAAAACACACACACACAC	21	54.92	42.86
N00659	Aq_Uni_007051	F:ACAACATGGTTACACCACAAT	21	55.2	38.1	146	(TG)8	No Match
		R:CCCTCTAGGACCTGTTATCTG	21	55.51	52.38
N00660	Aq_Uni_007051	F:CACTTTGAGAAATCAATGTTGT	22	54.47	31.82	155	(TTG)5	No Match
		R:TCACTATATGGGACTCTGGAA	21	54.73	42.86
N00661	Aq_Uni_007055	F:AGTTTTGATGCTGTCAAGAAG	21	54.76	38.1	185	(GAG)5	XP_005106531.1	PREDICTED: DNA topoisomerase 2-beta-like isoform X1	Aplysia californica
		R:TTCTTCTTCTTTTGGTTCCTT	21	54.94	33.33
N00662	Aq_Uni_007060	F:ATCAGGGTCTCTCACCTTTAG	21	55.06	47.62	152	(TCA)5	XP_005091120.1	PREDICTED: pentatricopeptide repeat domain-containing protein 3, mitochondrial-like	Aplysia californica
		R:TTGAAATGCTCAATCAGAATC	21	55.44	33.33
N00663	Aq_Uni_007078	F:TCTCATCCCTTCTTGTTTGTA	21	54.95	38.1	150	(ATC)5	No Match
		R:GGTACTTGAATTTGCTTGATT	21	53.7	33.33
N00664	Aq_Uni_007091	F:ATTTGGGAAGATACCATTCAT	21	55.04	33.33	148	(TC)27	XP_005105248.1	PREDICTED: ATP-binding cassette sub-family A member 3-like	Aplysia californica
		R:ATATAAGCTTTTAGGCACGAA	21	53.84	33.33
N00665	Aq_Uni_007091	F:CATATTTTGTACCTGGTCTGG	21	54.72	42.86	150	(TTGC)4	XP_005105248.1	PREDICTED: ATP-binding cassette sub-family A member 3-like	Aplysia californica
		R:AAGATGGAGAAAAATTGTGAAC	22	55.06	31.82
N00666	Aq_Uni_007101	F:ACTCTGGAACAGCTCTAAAGG	21	55.46	47.62	156	(ACCA)4	XP_011688788.1	PREDICTED: putative uncharacterized protein FLJ37770	Wasmannia auropunctata
		R:TGCGGTTTTAAAGAACATAAG	21	54.95	33.33
N00667	Aq_Uni_007115	F:TGTGACTGTTTCTTTCATTCC	21	55.26	38.1	131	(TG)6	JAC92955.1	putative p-15 hm, partial	Ixodes ricinus
		R:GGTCTATGAAAAATGTGGTCA	21	55.06	38.1
N00668	Aq_Uni_007144	F:CTCTCTTTGGATTGTGAAATG	21	54.95	38.1	154	(AG)6	KFD50217.1	hypothetical protein M513_08845	Trichuris suis
		R:GAAGTCACCAGAAGTCACAGA	21	55.33	47.62
N00669	Aq_Uni_007145	F:GATCTGACGTGAATTGAACAC	21	55.55	42.86	144	(ATC)5	EZA56517.1	hypothetical protein X777_03552	Cerapachys biroi
		R:GAATGGTACAAGGGAGGTAAC	21	55.18	47.62
N00670	Aq_Uni_007159	F:GAAAGCCAGGTGTACATTTTA	21	54.61	38.1	171	(AT)10	No Match
		R:CTGGCTCATAAACCAACTATG	21	55.04	42.86
N00671	Aq_Uni_007198	F:AACCTTGAGAAAAGTCTGGAG	21	55.26	42.86	145	(AT)8	No Match
		R:AACAAATCAACTCATGCAAAG	21	55.47	33.33
N00672	Aq_Uni_007224	F:GTTTTGTGTGGTTGTGAAGTT	21	55.12	38.1	152	(CAT)6	No Match
		R:GTACAGGCAAGAGTTCAGAAA	21	54.76	42.86
N00673	Aq_Uni_007230	F:TGATCTCTATGGAGCAATCAT	21	54.8	38.1	149	(AT)10	No Match
		R:CACCAGAATATGGGTCTGATA	21	55.03	42.86
N00674	Aq_Uni_007253	F:TGCAAGTCACAACTTACAAGA	21	54.57	38.1	187	(TTTG)5	No Match
		R:GCGTCTTTATCCCTTAACAGT	21	55.26	42.86
N00675	Aq_Uni_007275	F:CCCCACATACATACAGAAAAA	21	55.13	38.1	146	(AC)6	EFN60557.1	Putative uncharacterized protein FLJ37770, partial	Camponotus floridanus
		R:ATGCTGTGTGTGGTTCTATCT	21	54.72	42.86
N00676	Aq_Uni_007295	F:TCATAGAGAATCGGCTGAGTA	21	55.23	42.86	160	(CA)7	No Match
		R:TGTGTGTGGGTAGGAATTATC	21	54.93	42.86
N00677	Aq_Uni_007323	F:CACCATTTTAGTCTTTTGCAC	21	55.07	38.1	159	(TTC)6	No Match
		R:GACCGCACACTCACTCTC	18	54.9	61.11
N00678	Aq_Uni_007324	F:GACCGCACACTCACTCTC	18	54.9	61.11	146	(GAA)6	No Match
		R:CACCATTTTAGTCTTTTGCAC	21	55.07	38.1
N00679	Aq_Uni_007344	F:GCTCATATTGTTACAGGGAAA	21	54.52	38.1	146	(CA)28	KFD55923.1	hypothetical protein M513_03047	Trichuris suis
		R:TAAATTATAAGGCAGGGTGTG	21	54.6	38.1
N00680	Aq_Uni_007344	F:AACCAAGAATACCAGAGATCC	21	54.82	42.86	152	(ATG)5	KFD55923.1	hypothetical protein M513_03047	Trichuris suis
		R:ATCATCGTCAACATCAACATC	21	55.77	38.1
N00681	Aq_Uni_007382	F:GTGAAGACGCATACAGAAAAG	21	55.22	42.86	146	(GAA)5	No Match
		R:TACACTGCATTATTGCTGACA	21	55.43	38.1
N00682	Aq_Uni_007396	F:ACACGATGTCAGGAAGTAAAA	21	54.89	38.1	127	(AT)10	No Match
		R:GCTTAAAAATTATTGTGCGTCT	22	55.58	31.82
N00683	Aq_Uni_007426	F:GAATGGTCGTAAGTTGCATAG	21	55.02	42.86	156	(TA)6	XP_005088861.1	PREDICTED: HRAS-like suppressor 3-like isoform X1	Aplysia californica
		R:TGACTGAGGAAGATAACAGGA	21	54.92	42.86
N00684	Aq_Uni_007437	F:TTATAGTTTTTGCATCCCAAC	21	54.56	33.33	139	(CA)6	XP_005101604.1	PREDICTED: methylated-DNA--protein-cysteine methyltransferase-like isoform X1	Aplysia californica
		R:ATGACATACACTGCAGTAGGC	21	55.36	47.62
N00685	Aq_Uni_007449	F:AACCTGCAATTTCCACTATTT	21	55.5	33.33	194	(AAC)6	No Match
		R:TTATTCTCTGTTGGTTCCAGA	21	54.95	38.1
N00686	Aq_Uni_007458	F:ATAACGTGTGCCTGTCTAGG	20	55.36	50	148	(TGTC)5	XP_005101474.1	PREDICTED: zinc finger protein 93-like	Aplysia californica
		R:ATCATCTTGACCACCAGATTC	21	56.44	42.86
N00687	Aq_Uni_007480	F:TGGAAAAGTGAACACCTAGAA	21	55.03	38.1	189	(ACA)18	JAA65321.1	Putative diacylglycerol kinase	Ixodes ricinus
		R:TTTCACATCCTGTACATAGCC	21	55.26	42.86
N00688	Aq_Uni_007483	F:CCAGACATGCATTACTTTAGC	21	55.18	42.86	150	(GATA)4	No Match
		R:TGGCAATTTCTGTATTCACAT	21	55.68	33.33
N00689	Aq_Uni_007484	F:TGGCAATTTCTGTATTCACAT	21	55.68	33.33	150	(TATC)4	EFN62669.1	General transcription factor II-I repeat domain-containing protein 2B, partial	Camponotus floridanus
		R:CCAGACATGCATTACTTTAGC	21	55.18	42.86
N00690	Aq_Uni_007486	F:TAAAGCAGAAAGAATGACTCG	21	55.04	38.1	117	(GTT)5	XP_009063364.1	hypothetical protein LOTGIDRAFT_89264, partial	Lottia gigantea
		R:AGTAGACAACTCAGCAGCTTG	21	55.03	47.62
N00691	Aq_Uni_007497	F:CAAACTGACAGACTGACACAC	21	54.01	47.62	136	(GACT)4	XP_005099312.1	PREDICTED: endoglucanase-like isoform X1	Aplysia californica
		R:GGCAAGGATTAAGTCATTTGT	21	55.89	38.1
N00692	Aq_Uni_007530	F:TGGTTGTTGAATTATCAGATTG	22	55.26	31.82	191	(CAT)5	No Match
		R:AGCTGGAAGATAAGGCTACAT	21	54.95	42.86
N00693	Aq_Uni_007531	F:AACAGACAAGCCAAAGACC	19	55.25	47.37	161	(GAA)7	No Match
		R:ACGCAGATACAATATCAGGAA	21	54.94	38.1
N00694	Aq_Uni_007531	F:AGTTCATGATTGTTGTTGTGG	21	55.94	38.1	151	(TGA)7	No Match
		R:GTGCAGGTGCAGTATTATTTC	21	55.01	42.86
N00695	Aq_Uni_007555	F:AGTCGACCTATACCTGAAAGC	21	55.25	47.62	184	(AGA)5	No Match
		R:CGGAGATTCCACAAACTCTA	20	55.38	45
N00696	Aq_Uni_007555	F:GCTCCTTTTTATGAGAACCTT	21	54.51	38.1	153	(TTCT)5	No Match
		R:TTACGCAATCTTTGCACTAAT	21	55.35	33.33
N00697	Aq_Uni_007579	F:TGATGTACGTGTGAATATCGT	21	53.96	38.1	148	(GT)44	XP_001892072.1	T-cell receptor beta chain ANA 11, partial	Brugia malayi
		R:CGTCTCTGTTTTCTTTTTCAA	21	54.92	33.33
N00698	Aq_Uni_007579	F:CTCATAATTGGCGGTGTATTA	21	55.41	38.1	152	(AAAG)4	XP_001892072.1	T-cell receptor beta chain ANA 11, partial	Brugia malayi
		R:TCACAGAACCTTCCTTTAACA	21	55.03	38.1
N00699	Aq_Uni_007610	F:TCTTTGTTCAGTTCAGAGTGG	21	55.52	42.86	159	(GT)7	No Match
		R:GCTGAGCTCATCACATTTTTA	21	55.71	38.1
N00700	Aq_Uni_007637	F:GCATGATGTAGGAGGTAACAT	21	54.18	42.86	173	(TGT)5	No Match
		R:ACCCAAATATCCCAATATCAT	21	54.86	33.33
N00701	Aq_Uni_007667	F:AGTGGAAGTGTCTGAAGATGA	21	54.8	42.86	153	(GAT)5	XP_005098508.1	PREDICTED: translocation protein SEC63 homolog	Aplysia californica
		R:TTTTTGGACTCCATTTTGTAG	21	54.59	33.33
N00702	Aq_Uni_007668	F:AGTGGAAGTGTCTGAAGATGA	21	54.8	42.86	153	(GAT)5	XP_005098508.1	PREDICTED: translocation protein SEC63 homolog	Aplysia californica
		R:TTTTTGGACTCCATTTTGTAG	21	54.59	33.33
N00703	Aq_Uni_007690	F:TCATCACATTGCCATACAATA	21	54.94	33.33	167	(CA)14	KDR21932.1	hypothetical protein L798_00484, partial	Zootermopsis nevadensis
		R:ATAATGCCTAACTGCATGTGT	21	54.89	38.1
N00704	Aq_Uni_007690	F:ACTAGTGCCATCAGTTCAGTG	21	55.41	47.62	150	(CTT)5	KDR21932.1	hypothetical protein L798_00484, partial	Zootermopsis nevadensis
		R:CACGAGGATTGTGAGTAAAGA	21	55.48	42.86
N00705	Aq_Uni_007699	F:GATTGTGCACAGAGAACATTT	21	55.29	38.1	146	(TG)12	No Match
		R:TCTTTTTACGCTAGTGTGCAT	21	55.42	38.1
N00706	Aq_Uni_007699	F:ACTGCCTTTACTTCCCATATC	21	55.03	42.86	138	(TG)14	No Match
		R:CATAACTTTCTCGATCCATTG	21	54.92	38.1
N00707	Aq_Uni_007706	F:CCCTAGGTGTGTATCTAACTTGT	23	54.32	43.48	161	(TC)28	No Match
		R:ATTACATACATTGGTGCATGG	21	55.84	38.1
N00708	Aq_Uni_007721	F:TAACCGCGAATAATACAAAAG	21	54.93	33.33	154	(TGT)7	XP_008471314.1	PREDICTED: uncharacterized protein LOC103508537	Diaphorina citri
		R:AAGAGCAGACAACTCAGCAG	20	55.88	50
N00709	Aq_Uni_007722	F:TTTAAACTTGGTGCTTGGATA	21	55.18	33.33	143	(AC)6	No Match
		R:TTGATCTGCAACCTACATTTT	21	54.99	33.33
N00710	Aq_Uni_007723	F:TTGATCTGCAACCTACATTTT	21	54.99	33.33	143	(TG)6	No Match
		R:TTTAAACTTGGTGCTTGGATA	21	55.18	33.33
N00711	Aq_Uni_007724	F:TTGATCTGCAACCTACATTTT	21	54.99	33.33	143	(TG)6	No Match
		R:TTTAAACTTGGTGCTTGGATA	21	55.18	33.33
N00712	Aq_Uni_007753	F:AAATACTTGTGGTCAAGAACG	21	54.5	38.1	160	(CA)6	KDR10706.1	hypothetical protein L798_15468	Zootermopsis nevadensis
		R:CAGTGATAGTCTGCGATTGTT	21	55.5	42.86
N00713	Aq_Uni_007758	F:AAAGCAACTTCTACCGCTATT	21	55.19	38.1	149	(AC)29	XP_001902118.1	T-cell receptor beta chain ANA 11, partial	Brugia malayi
		R:AGGTGAGGTTATTTCGAGAGT	21	54.65	42.86
N00714	Aq_Uni_007776	F:AAGAACACACTTGCACTGTTC	21	55.45	42.86	148	(CA)6	XP_011442861.1	PREDICTED: leucine-rich repeat-containing protein 59-like	Crassostrea gigas
		R:TATCGATCAGAGAAGCCACTA	21	55.23	42.86
N00715	Aq_Uni_007785	F:CAACAGTGTTCACAGTTTAAAGA	23	54.83	34.78	150	(CTT)5	XP_005089941.1	PREDICTED: monocarboxylate transporter 5-like	Aplysia californica
		R:GTTGTACACGGGATAGAAGGT	21	55.69	47.62
N00716	Aq_Uni_007817	F:CGAACAATTAGTGAAAAGAGAG	22	53.71	36.36	150	(TC)15	No Match
		R:AGACAGAGAAACACCAAAACA	21	54.92	38.1
N00717	Aq_Uni_007825	F:CTGAAGTGCACATTGTACTGA	21	54.85	42.86	153	(CT)13	No Match
		R:ACACATTCAGCGCTTTTATAG	21	54.96	38.1
N00718	Aq_Uni_007841	F:GTTTTCAAACTCCAACCTTTT	21	55.12	33.33	154	(AC)11	No Match
		R:TTACACGACACTGGGTTACTC	21	55.25	47.62
N00719	Aq_Uni_007842	F:AGAAAGTAATGCATGAGCAAG	21	54.9	38.1	142	(TA)6	No Match
		R:TCTAAGGTGCACTTGAAGAAA	21	55.36	38.1
N00720	Aq_Uni_007864	F:CTGTGGGTAGGCATGATAAC	20	55.54	50	143	(AAG)5	No Match
		R:CACCTTTTTAAGGCACATCTA	21	54.78	38.1
N00721	Aq_Uni_007864	F:GCATGTTCATCTAATTTTCCA	21	55.32	33.33	158	(TAAAG)4	No Match
		R:CACATTCCCCATACACCTT	19	55.62	47.37
N00722	Aq_Uni_007866	F:TTCATTTCCCCAAATAGAAGT	21	55.4	33.33	157	(TG)6	No Match
		R:TGTGGTGTTGATGATAAAATG	21	54.38	33.33
N00723	Aq_Uni_007880	F:TGATGATGAGAGGGTTTATGT	21	54.55	38.1	156	(AG)25	KDR16678.1	hypothetical protein L798_09068	Zootermopsis nevadensis
		R:GTTTTGCTTTCAGCTATCGT	20	54.88	40
N00724	Aq_Uni_007884	F:TCTGGTGAATGGTTTCTACAC	21	55.13	42.86	149	(TA)7	No Match
		R:CGAGGTACCCAAAACTACATA	21	54.5	42.86
N00725	Aq_Uni_007889	F:ACATTTTCCTTCATATGCTTG	21	54.52	33.33	159	(CTT)5	XP_005103684.1	PREDICTED: fibulin-1-like	Aplysia californica
		R:CTAGAGACACTCGGAAATGTG	21	55.05	47.62
N00726	Aq_Uni_007897	F:GCTGATGAGACAATCTCAAGT	21	54.45	42.86	146	(CTT)6	No Match
		R:TGTACACGGGATAGAAAACTG	21	55.36	42.86
N00727	Aq_Uni_007902	F:GATGGGTCTGCCCCGAGT	18	63.48	66.67	152	(TCAA)4	No Match
		R:GTGAAGGATTAAGGTCTCGTC	21	55.46	47.62
N00728	Aq_Uni_007903	F:ACAGGGAGTGAAGACTTGTTT	21	55.45	42.86	155	(TAT)5	No Match
		R:CTTGCCTTTTCAGTTACAATG	21	55.24	38.1
N00729	Aq_Uni_007908	F:ATCATTACCTTGCTTATGTCG	21	54.56	38.1	156	(AC)12	No Match
		R:ACAGCTGACACCAGTTTGTAA	21	55.92	42.86
N00730	Aq_Uni_007924	F:AAACTGGTGCATGTATGTTTT	21	54.77	33.33	141	(GT)10	XP_005104540.1	PREDICTED: nudC domain-containing protein 2-like isoform X1	Aplysia californica
		R:CAAACATTGTCCAAGTTGAAT	21	55.15	33.33
N00731	Aq_Uni_007945	F:CTGATCCTCAAACTCTCAGTG	21	54.99	47.62	127	(TGA)5	EHJ78503.1	endonuclease-reverse transcriptase	Danaus plexippus
		R:ACCGCTCGTACCATACTACAT	21	56.31	47.62
N00732	Aq_Uni_007948	F:TGACGTTCCTTCATATAATAGC	22	53.89	36.36	181	(TTC)5	No Match
		R:GGTTATACACGGGATAGAAGG	21	55.32	47.62
N00733	Aq_Uni_007950	F:GGAGGAAAGATACAAATGGAC	21	55.23	42.86	150	(GA)22	XP_005097474.1	PREDICTED: uncharacterized protein LOC101861657	Aplysia californica
		R:TCCCTTTGTTTAACATGTGTC	21	55.15	38.1
N00734	Aq_Uni_007957	F:GCCACCTATTTTCTTTTGATT	21	55.17	33.33	174	(CA)7	AIJ27486.1	endonuclease-reverse transcriptase	Eyprepocnemis plorans plorans
		R:TGGTACTTGTCAGGGTAAAGA	21	54.9	42.86
N00735	Aq_Uni_008002	F:AATATGTTATCTCCTGCCACA	21	54.78	38.1	140	(TTC)6	KDR13060.1	Repetin	Zootermopsis nevadensis
		R:AATGACATGAAGGGAACTGTA	21	54.64	38.1
N00736	Aq_Uni_008009	F:CGTCACACACTTAGTGACACA	21	55.6	47.62	149	(AG)12	EJW73088.1	hypothetical protein WUBG_16000, partial	Wuchereria bancrofti
		R:CATACGTGATTTGGACGTAAT	21	55.15	38.1
N00737	Aq_Uni_008009	F:CACAAGTGGGAAAGACAATAG	21	54.9	42.86	168	(ATAG)17	EJW73088.1	hypothetical protein WUBG_16000, partial	Wuchereria bancrofti
		R:GGGAGAGTTGTACAATGTTGA	21	55.13	42.86
N00738	Aq_Uni_008011	F:TGATGTGACAACTGGAAAGAT	21	55.56	38.1	151	(GA)6	No Match
		R:TGATCATAACTCTCCACATCC	21	54.96	42.86
N00739	Aq_Uni_008039	F:AAATATTGCTCACTCCCAAAG	21	56.05	38.1	148	(CT)11	No Match
		R:CTGCGTTGACAAATTTTACTT	21	54.85	33.33
N00740	Aq_Uni_008042	F:AACACATTTGAACAAAACCAG	21	55.23	33.33	147	(CAAG)4	KDQ96323.1	hypothetical protein L798_05977, partial	Zootermopsis nevadensis
		R:ATGCATGTACACACACAAACA	21	55.82	38.1
N00741	Aq_Uni_008049	F:TCTCAATGCTTACAAACATCA	21	54.42	33.33	113	(CA)10	No Match
		R:ATGCTTGCAGGTGAGGTC	18	57.19	55.56
N00742	Aq_Uni_008056	F:CTCAAATGGTGCAGTAGAGAC	21	55.04	47.62	163	(TCA)5	No Match
		R:TGGATAGGTATCATCAGTGGA	21	55.44	42.86
N00743	Aq_Uni_008057	F:TGTGCTCAATGTTATCAAGAA	21	54.42	33.33	137	(GAG)6	XP_005088963.1	PREDICTED: FK506-binding protein 5-like	Aplysia californica
		R:CTTCTTCTTCTTCTGCCTTGT	21	55.58	42.86
N00744	Aq_Uni_008057	F:ATCAGAAGAGGAGGGAGAAG	20	55.07	50	161	(AGA)5	XP_005088963.1	PREDICTED: FK506-binding protein 5-like	Aplysia californica
		R:TGCTGTTAGTCTCTTTTCCTG	21	54.94	42.86
N00745	Aq_Uni_008057	F:TGACCAGAAGAAACAAGACAT	21	54.83	38.1	150	(TGA)6	XP_005088963.1	PREDICTED: FK506-binding protein 5-like	Aplysia californica
		R:TTTTCTGACATAACATTGTCG	21	53.86	33.33
N00746	Aq_Uni_008071	F:AAAGTCATTTGGGGAAAATAC	21	54.87	33.33	142	(GGA)5	XP_005088858.1	PREDICTED: uncharacterized protein LOC101853268	Aplysia californica
		R:CTGACGGAAAAGAAAATCATA	21	54.66	33.33
N00747	Aq_Uni_008074	F:TGGGCTAGATAGTCGAGTTAC	21	53.86	47.62	157	(TG)6	XP_005111499.1	PREDICTED: uncharacterized protein LOC101856770	Aplysia californica
		R:TTAAGGCCACAGTTTCCTC	19	55.36	47.37
N00748	Aq_Uni_008076	F:CCATTCACTAACCTTTGTTTG	21	54.92	38.1	148	(CTT)13	No Match
		R:CATGATAACCAACGCAACAT	20	56.94	40
N00749	Aq_Uni_008095	F:TCCATATTTTTAGACCAATCG	21	54.49	33.33	145	(CA)6	XP_009046558.1	hypothetical protein LOTGIDRAFT_111147	Lottia gigantea
		R:AACCCAGATCATGTGTTGTAG	21	55	42.86
N00750	Aq_Uni_008105	F:GTCCACATCAAAACACTCATT	21	54.95	38.1	215	(TA)7	XP_003151262.1	hypothetical protein LOAG_15728, partial	Loa loa
		R:AATAAACAATGACAGCCCTTT	21	55.5	33.33
N00751	Aq_Uni_008105	F:GAACTAGTATTGCCGATGATG	21	54.94	42.86	159	(GTA)5	XP_003151262.1	hypothetical protein LOAG_15728, partial	Loa loa
		R:TACTCCTATGTCCATCACCAC	21	54.91	47.62
N00752	Aq_Uni_008105	F:ACTACTACCGCTTCGGATACT	21	54.9	47.62	189	(ACT)24	XP_003151262.1	hypothetical protein LOAG_15728, partial	Loa loa
		R:GTTTGTAGGGGTGTTGGTAGT	21	55.61	47.62
N00753	Aq_Uni_008141	F:CAATTTTCATTCCAACACTTC	21	54.79	33.33	156	(TTCAG)4	No Match
		R:CTATGATTTCTGCCCTATGTG	21	54.96	42.86
N00754	Aq_Uni_008150	F:CGACATTTTCAGTTTCTGTGT	21	55.38	38.1	163	(CT)11	JAA61456.1	Putative syntaxin-binding protein 2, partial	Rhipicephalus pulchellus
		R:AGTGTGACACAAGAGATGCTT	21	54.92	42.86
N00755	Aq_Uni_008151	F:AGTGTGACACAAGAGATGCTT	21	54.92	42.86	163	(GA)11	JAA61456.1	Putative syntaxin-binding protein 2, partial	Rhipicephalus pulchellus
		R:CGACATTTTCAGTTTCTGTGT	21	55.38	38.1
N00756	Aq_Uni_008184	F:CCAACGAATGCAGTAAAGATA	21	55.6	38.1	149	(AT)6	XP_009046759.1	hypothetical protein LOTGIDRAFT_224775	Lottia gigantea
		R:CCATTTAAGAAAATGCACACT	21	54.61	33.33
N00757	Aq_Uni_008195	F:AGTTTAACTCGGACATTGTGA	21	54.89	38.1	148	(ATC)5	XP_009049407.1	hypothetical protein LOTGIDRAFT_158133	Lottia gigantea
		R:GATGTTGTTGTTGATGAGGAT	21	54.86	38.1
N00758	Aq_Uni_008196	F:AGTTTAACTCGGACATTGTGA	21	54.89	38.1	151	(ATC)5	EKC26411.1	hypothetical protein CGI_10016852	Crassostrea gigas
		R:GATGTTGTTGTTGATGAGGAT	21	54.86	38.1
N00759	Aq_Uni_008235	F:ATTGATCAACCTCAAGGAATC	21	55.63	38.1	152	(TTTG)4	XP_009058125.1	hypothetical protein LOTGIDRAFT_105456	Lottia gigantea
		R:GTAAATAACTCAGCAGCTTGG	21	54.52	42.86
N00760	Aq_Uni_008236	F:TGACATGGAGACTTTGAGAAT	21	54.74	38.1	145	(TC)25	XP_009058125.1	hypothetical protein LOTGIDRAFT_105456	Lottia gigantea
		R:TTTGACCAACACTTTTCAGTT	21	54.94	33.33
N00761	Aq_Uni_008271	F:TAAAACAAGGGAAAATGTGTG	21	55.33	33.33	148	(TA)6	No Match
		R:ATTGTAATGGGCTACAGACAA	21	54.86	38.1
N00762	Aq_Uni_008282	F:AACGGAACTCCTGAATACAAT	21	55.34	38.1	144	(AAG)7	JAA64895.1	Putative tick transposon, partial	Rhipicephalus pulchellus
		R:TTAGTCCTGATATCCACATGC	21	55.18	42.86
N00763	Aq_Uni_008290	F:AGTAGACAACTCAGCAGCTTG	21	55.03	47.62	137	(CAA)7	No Match
		R:CAGAGCTATGAGCCAATATGT	21	54.69	42.86
N00764	Aq_Uni_008296	F:TATTTAAGCCCTCTCCTTTTC	21	54.63	38.1	149	(AC)8	No Match
		R:ACCTACGTTACGTGGATCATA	21	54.74	42.86
N00765	Aq_Uni_008317	F:AAAGGCATGCATAAAGTGTTA	21	55.2	33.33	156	(CTT)5	XP_005093761.1	PREDICTED: protein PRRC2C-like isoform X1	Aplysia californica
		R:TTTTACACACCTCGTCAGAAT	21	54.89	38.1
N00766	Aq_Uni_008336	F:TGAGTAGGAAGCACAAAAGAA	21	55.36	38.1	176	(GAT)17	EFN86650.1	hypothetical protein EAI_03683	Harpegnathos saltator
		R:TTTTCCTTCCTCATGTCAGTA	21	54.95	38.1
N00767	Aq_Uni_008347	F:AGTGACTGGAAAGATCACAGA	21	54.8	42.86	149	(AG)31	XP_005097935.1	PREDICTED: RNA-directed DNA polymerase from mobile element jockey-like	Aplysia californica
		R:TGCCATTTTCAACTGACTATT	21	54.99	33.33
N00768	Aq_Uni_008348	F:CTTCTTTTGTTTCTCCTCCTC	21	54.92	42.86	155	(CTT)11	JAA61318.1	Putative spermatid-specific protein t2, partial	Rhipicephalus pulchellus
		R:ATGTGGATTCTCACAAAAATG	21	55.06	33.33
N00769	Aq_Uni_008349	F:CTTCTTTTGTTTCTCCTCCTC	21	54.92	42.86	155	(CTT)11	XP_005101474.1	PREDICTED: zinc finger protein 93-like	Aplysia californica
		R:ATGTGGATTCTCACAAAAATG	21	55.06	33.33
N00770	Aq_Uni_008360	F:ATTCTGTTTCATCATCGTCAC	21	55.03	38.1	150	(CA)21	No Match
		R:ATAATGCCTAACTGCATGTGT	21	54.89	38.1
N00771	Aq_Uni_008366	F:AAGGTGTCATCAATGTCTTGT	21	54.51	38.1	162	(TG)6	XP_005089775.1	PREDICTED: RING finger protein 44-like	Aplysia californica
		R:GCTATGGTCAGCAATAATCAG	21	55.1	42.86
N00772	Aq_Uni_008367	F:AAGGTGTCATCAATGTCTTGT	21	54.51	38.1	162	(TG)6	XP_005089775.1	PREDICTED: RING finger protein 44-like	Aplysia californica
		R:GCTATGGTCAGCAATAATCAG	21	55.1	42.86
N00773	Aq_Uni_008375	F:AGAATGTTATTTGGTGGACTG	21	54.25	38.1	144	(AAG)8	No Match
		R:ATCCTAATCACACCAGGTTTT	21	55.18	38.1
N00774	Aq_Uni_008377	F:ATCATATATTGCATGCCACTC	21	55.14	38.1	155	(CT)20	XP_005097775.1	PREDICTED: retinol dehydrogenase 7-like isoform X1	Aplysia californica
		R:ATCTGTCAATCATGCACTTTC	21	55.2	38.1
N00775	Aq_Uni_008467	F:CTACCATCAGTAGGGTTTGTG	21	54.77	47.62	129	(TG)10	KFM72651.1	Histone-lysine N-methyltransferase SETMAR, partial	Stegodyphus mimosarum
		R:CTGTCAGGCATGCTACTAAAC	21	55.25	47.62
N00776	Aq_Uni_008481	F:AAAGTTAAAAGATGGGTGAGG	21	55.09	38.1	165	(AG)10	No Match
		R:CCGTTTCTTTCTCCCTCT	18	54.34	50
N00777	Aq_Uni_008496	F:TTTAAGCCAACTAAATGCAAC	21	54.94	33.33	145	(GTA)5	XP_005112439.1	PREDICTED: uncharacterized protein LOC101861786	Aplysia californica
		R:TATTAACAGCTGTAGCAGCAA	21	54.19	38.1
N00778	Aq_Uni_008497	F:TTTAAGCCAACTAAATGCAAC	21	54.94	33.33	145	(GTA)5	XP_005112439.1	PREDICTED: uncharacterized protein LOC101861786	Aplysia californica
		R:TATTAACAGCTGTAGCAGCAA	21	54.19	38.1
N00779	Aq_Uni_008519	F:CTAGTCTTCAAACACCCACAC	21	54.78	47.62	168	(AC)23	XP_005102686.1	PREDICTED: piggyBac transposable element-derived protein 4-like	Aplysia californica
		R:AGCTGACAGACTCAGTTCAAG	21	54.79	47.62
N00780	Aq_Uni_008547	F:AGCTCAATAACCAAACACTTG	21	54.66	38.1	145	(GAAT)4	XP_005094717.1	PREDICTED: RNA-directed DNA polymerase from mobile element jockey-like	Aplysia californica
		R:ATGCTATAGTTTCTGCCCTGT	21	55.68	42.86
N00781	Aq_Uni_008571	F:ACATTATTGTGGCTTGTTGAG	21	55.34	38.1	129	(GTT)5	XP_005102218.1	PREDICTED: proteasome-associated protein ECM29 homolog isoform X2	Aplysia californica
		R:ATTTCCACTATTTGGCATTG	20	55.18	35
N00782	Aq_Uni_008590	F:GAACACATTCACAAATCACCT	21	54.95	38.1	181	(TTC)5	No Match
		R:TCCACTTAATGTCCTTTTCAG	21	54.55	38.1
N00783	Aq_Uni_008593	F:CTTCATTGCTTTTGGCTAAG	20	55.46	40	149	(AC)8	No Match
		R:GGTTGGTGGTCCATATATAATTT	23	56.02	34.78
N00784	Aq_Uni_008608	F:GTGGCTGAGGATACATACTTG	21	54.84	47.62	157	(GT)7	XP_011421520.1	PREDICTED: uncharacterized protein LOC105324169, partial	Crassostrea gigas
		R:GCCTACAGTCTACCACTAATCC	22	54.73	50
N00785	Aq_Uni_008608	F:TCTAACGTAAACGACGGAAT	20	55.01	40	153	(GT)6	XP_011421520.1	PREDICTED: uncharacterized protein LOC105324169, partial	Crassostrea gigas
		R:AACCTATGGTATGCCTACAGTC	22	55	45.45
N00786	Aq_Uni_008619	F:CTGTCCTTGTAATCTGTCTGG	21	54.88	47.62	137	(CA)17	No Match
		R:CAAACCACTTTCACTACAGGA	21	55.39	42.86
N00787	Aq_Uni_008626	F:AGCAATTCTCCTCTCTTCTGT	21	54.92	42.86	155	(AATC)4	KFM58862.1	Histone-lysine N-methyltransferase SETMAR, partial	Stegodyphus mimosarum
		R:GTGCCAAGAAATTCAAAGTAA	21	54.73	33.33
N00788	Aq_Uni_008641	F:CATCTCGTCCACTTAATGTTC	21	54.8	42.86	150	(GAA)10	No Match
		R:TGCTATTTATTACTTTACGGACA	23	53.86	30.43
N00789	Aq_Uni_008685	F:ACTGATTCTGCTGTTCTTGTG	21	55.54	42.86	144	(GT)7	No Match
		R:ATTGAAGCAGCATGAGAAATA	21	55.23	33.33
N00790	Aq_Uni_008696	F:CAGGGCTTTTTATTACTCCAT	21	55.21	38.1	152	(ATC)7	XP_005103129.1	PREDICTED: uncharacterized protein LOC101863597	Aplysia californica
		R:CCTATGCGCCTCTTTTGG	18	59.37	55.56
N00791	Aq_Uni_008698	F:ACTACAAACAGATGCTGAGGA	21	55.04	42.86	162	(CAG)5	XP_005105099.1	PREDICTED: nuclear receptor corepressor 1-like	Aplysia californica
		R:CTGTTGTCTCCTCCTGTTGT	20	55.18	50
N00792	Aq_Uni_008698	F:AGCTACAGTGTCCCTACCAG	20	54.45	55	158	(TCA)5	XP_005105099.1	PREDICTED: nuclear receptor corepressor 1-like	Aplysia californica
		R:TTTGTCATACTCATGTTGGAA	21	54.07	33.33
N00793	Aq_Uni_008702	F:CTGTTTAGAGGGACTGAGC	19	52.4	52.63	152	(AATC)5	No Match
		R:TGGTGGGAGACAAATATTAAA	21	54.78	33.33
N00794	Aq_Uni_008703	F:CTGTTTAGAGGGACTGAGC	19	52.4	52.63	152	(AATC)5	No Match
		R:TGGTGGGAGACAAATATTAAA	21	54.78	33.33
N00795	Aq_Uni_008704	F:CTGTTTAGAGGGACTGAGC	19	52.4	52.63	152	(AATC)5	No Match
		R:TGGTGGGAGACAAATATTAAA	21	54.78	33.33
N00796	Aq_Uni_008708	F:TCGATGCTTTCAACAGATAAT	21	55.07	33.33	152	(AATC)8	No Match
		R:GGGAAACTAAAACCATGACA	20	55.05	40
N00797	Aq_Uni_008721	F:GTTGTGACTACCACAGCAGAG	21	55.94	52.38	155	(CTTT)4	XP_005104379.1	PREDICTED: dual specificity protein kinase splB-like	Aplysia californica
		R:GCACCAGAAACCACAGTATAA	21	55.34	42.86
N00798	Aq_Uni_008754	F:AGCTTTTTGTCATGATATGGA	21	54.91	33.33	149	(TGA)5	No Match
		R:ACTGTATTTGAAAACGCTGAG	21	54.82	38.1
N00799	Aq_Uni_008754	F:AGTGCTGTGACGTCAATTCT	20	55.83	45	149	(ATCA)4	No Match
		R:AAATTAGAACCAGGGTGTAGC	21	55.11	42.86
N00800	Aq_Uni_008755	F:AGCTTTTTGTCATGATATGGA	21	54.91	33.33	149	(TGA)5	No Match
		R:ACTGTATTTGAAAACGCTGAG	21	54.82	38.1
N00801	Aq_Uni_008755	F:AGTGCTGTGACGTCAATTCT	20	55.83	45	149	(ATCA)4	No Match
		R:AAATTAGAACCAGGGTGTAGC	21	55.11	42.86
N00802	Aq_Uni_008757	F:CAGTGGTGTATTCTTCGTTTC	21	54.89	42.86	147	(TA)7	XP_009056486.1	hypothetical protein LOTGIDRAFT_120279, partial	Lottia gigantea
		R:ATTCCTGAAAACACATGATTG	21	55.06	33.33
N00803	Aq_Uni_008773	F:GCTTCACGAGTTTGATTTTC	20	55.08	40	154	(TATT)4	XP_009057374.1	hypothetical protein LOTGIDRAFT_204097	Lottia gigantea
		R:TTAATGTATGGAATGCTGCTT	21	55.12	33.33
N00804	Aq_Uni_008789	F:ACTTATAGAGCAATCCCTGCT	21	54.95	42.86	149	(TCT)6	JAG49854.1	hypothetical protein, partial	Lygus hesperus
		R:CATGATAACCAACGCAACAT	20	56.94	40
N00805	Aq_Uni_008794	F:CTGCTGAAGTAAGGGTTGATA	21	54.75	42.86	160	(AC)33	XP_003149984.1	hypothetical protein LOAG_14439, partial	Loa loa
		R:TCCATGCATTTATTCTGTCTT	21	54.91	33.33
N00806	Aq_Uni_008796	F:TGTAGAACATAACTGGGGAGA	21	54.82	42.86	144	(AT)7	No Match
		R:TTAATAAATGAGGGAACAACG	21	54.57	33.33
N00807	Aq_Uni_008797	F:AATCAACGAGATCCAAACAG	20	55.2	40	147	(CTT)5	JAG01707.1	Putative uncharacterized transposon-derived protein F52C9.6, partial	Lygus hesperus
		R:AGAAATGATTGGTTGTACACG	21	55.18	38.1
N00808	Aq_Uni_008804	F:GGTTATTTCTTATGGTGCTCA	21	54.52	38.1	151	(TCT)5	No Match
		R:CATGATAACCAACGTGACAT	20	54.17	40
N00809	Aq_Uni_008807	F:GCTTCTATTTCATTGCACATT	21	54.67	33.33	154	(TTC)5	No Match
		R:ACTTCAATCAAGTTCATCACG	21	55.3	38.1
N00810	Aq_Uni_008808	F:ATCAAATACCTACAGCCAGTG	21	54.45	42.86	146	(TGTT)4	No Match
		R:AGTGAATAACTCAGCAGCTTG	21	54.96	42.86
N00811	Aq_Uni_008858	F:CATAGGACGACGAAATATCAC	21	54.78	42.86	165	(TTAG)5	No Match
		R:GTGCCGTGATGACGATCT	18	58.04	55.56
N00812	Aq_Uni_008866	F:AGTAGACAACTCAGCAGCTTG	21	55.03	47.62	170	(AAC)5	No Match
		R:GCCATTGTCAGTTAATATTGC	21	54.95	38.1
N00813	Aq_Uni_008912	F:GGGAAAGATGGAGAAAAATTA	21	55.07	33.33	141	(AGCA)4	XP_005112785.1	PREDICTED: uncharacterized protein LOC101849022	Aplysia californica
		R:GAGATGTTCATTCAAAACTTAGG	23	54.86	34.78
N00814	Aq_Uni_008932	F:GCGTTAGTCCACAACAGTAAC	21	55	47.62	174	(GT)7	No Match
		R:GACACATCTCTGGAACCACT	20	54.89	50
N00815	Aq_Uni_008939	F:ATTGGTTGTACACGGGATAG	20	54.96	45	153	(AAG)5	No Match
		R:ACCAATCATCACATACCATTC	21	54.67	38.1
N00816	Aq_Uni_008960	F:TTCTATGGCAAGGTTAGATGA	21	55.08	38.1	157	(TTAT)6	No Match
		R:GCTCGAAAATAGTGATTGTGA	21	55.55	38.1
N00817	Aq_Uni_008995	F:AAGTCCAGAAGGTTCTCAGTC	21	55.07	47.62	161	(TTGT)4	XP_005089581.1	PREDICTED: cysteine and histidine-rich domain-containing protein 1-like	Aplysia californica
		R:CACAGGCAGTTTGTGAATTAT	21	55.34	38.1
N00818	Aq_Uni_008996	F:AAGTCCAGAAGGTTCTCAGTC	21	55.07	47.62	161	(TTGT)4	XP_005089581.1	PREDICTED: cysteine and histidine-rich domain-containing protein 1-like	Aplysia californica
		R:CACAGGCAGTTTGTGAATTAT	21	55.34	38.1
N00819	Aq_Uni_009020	F:TAATGGGAAATTGTGTATTGG	21	55.06	33.33	135	(TA)10	JAG48700.1	hypothetical protein, partial	Lygus hesperus
		R:TGAATTAACTGTTGGGATTGT	21	54.67	33.33
N00820	Aq_Uni_009034	F:CACGAGTATTTGTTTTCGTCT	21	54.66	38.1	152	(CAT)5	No Match
		R:CCATAAATCGACTTCTTCCTT	21	55.16	38.1
N00821	Aq_Uni_009044	F:ACCAATATGCTGTTTGCTCTA	21	55.18	38.1	152	(CT)8	No Match
		R:CATAGCAAGACCACAAATCTC	21	54.97	42.86
N00822	Aq_Uni_009080	F:CTCTTTTTGCTTGTGCATTAT	21	54.92	33.33	151	(CA)10	XP_009062219.1	hypothetical protein LOTGIDRAFT_107256, partial	Lottia gigantea
		R:TTACGAGCTCTCAAACTGTGT	21	55.29	42.86
N00823	Aq_Uni_009083	F:ATCTTGTGTGGCATTCTGTAA	21	55.76	38.1	154	(AC)9	XP_005105434.1	PREDICTED: NADH dehydrogenase [ubiquinone] complex I, assembly factor 7-like isoform X1	Aplysia californica
		R:CTTTCTTGAGACTTGGGGTAT	21	55.07	42.86
N00824	Aq_Uni_009105	F:ACTCCTTTTTGGTGGAGTTC	20	55.78	45	176	(AAG)7	No Match
		R:TCACATACGAACAGAAGAGGT	21	54.87	42.86
N00825	Aq_Uni_009111	F:AGATTTATTTGCTGCAGATTG	21	54.84	33.33	149	(TG)6	No Match
		R:CCCTGACAGTGTATTTGTCAT	21	55	42.86
N00826	Aq_Uni_009111	F:TTCCTGTATGATTGAAGACAGA	22	54.96	36.36	159	(GATT)5	No Match
		R:CAGAGTGCTTATGGGTTTGT	20	55.32	45
N00827	Aq_Uni_009174	F:ATTGGACTGCAAGAGTAGACA	21	55.04	42.86	151	(AAC)7	No Match
		R:TTAAGGGCCATACTACATGAT	21	53.95	38.1
N00828	Aq_Uni_009199	F:AAAACAGCACTCCTCCTTTAT	21	54.84	38.1	159	(AC)6	No Match
		R:ATGTGATCTGTGAAAGAATGG	21	55.05	38.1
N00829	Aq_Uni_009235	F:GTGTGATTGTCTGCATGTGT	20	55.2	45	165	(TG)6	No Match
		R:GGATGTGGATATGAGAACTGA	21	54.96	42.86
N00830	Aq_Uni_009236	F:AAGAAGATCATTCGAGGAGAC	21	55.09	42.86	144	(ATG)6	XP_005096718.1	PREDICTED: Na(+)/H(+) exchange regulatory cofactor NHE-RF1-like	Aplysia californica
		R:TGAATCTTCATCTTCGTCATC	21	55.26	38.1
N00831	Aq_Uni_009240	F:GTGACTAGGAGGAGGAGAAGT	21	54.16	52.38	161	(GGA)5	JAC09300.1	putative transcription termination factor rho, partial	Aedes albopictus
		R:CCTAAAAAGGACCGTTAAAAA	21	55.41	33.33
N00832	Aq_Uni_009247	F:TTGTGCTATCCAACTTCATTC	21	55.39	38.1	139	(AT)7	KDQ96323.1	hypothetical protein L798_05977, partial	Zootermopsis nevadensis
		R:ATTCTGGTGACACTTCTGTGA	21	55.64	42.86
N00833	Aq_Uni_009276	F:GGTTTTCTTAATGTGTGTCGT	21	54.32	38.1	169	(TTG)5	No Match
		R:GTAGACAACTCAGCAACTTGG	21	55.12	47.62
N00834	Aq_Uni_009277	F:GTAGACAACTCAGCAACTTGG	21	55.12	47.62	169	(CAA)5	No Match
		R:GGTTTTCTTAATGTGTGTCGT	21	54.32	38.1
N00835	Aq_Uni_009312	F:GTGTGTGTGGTTGGTGTGT	19	55.82	52.63	143	(GT)9	No Match
		R:TGCCATTCTGAATAGAGAAGA	21	55.19	38.1
N00836	Aq_Uni_009322	F:GCTTACATGAGGGACATTTTA	21	54.52	38.1	157	(CA)8	No Match
		R:GACTTCAAGACAACACTGGAA	21	55.34	42.86
N00837	Aq_Uni_009349	F:ATAATGGTGACTGCTCTGATG	21	55.25	42.86	148	(TGA)21	XP_005112704.1	PREDICTED: mucin-17-like	Aplysia californica
		R:ACCAGCTTTATTTGGCTTTAT	21	54.98	33.33
N00838	Aq_Uni_009363	F:AATCAGGTGATCTCGTTGTAA	21	54.8	38.1	144	(TAT)5	No Match
		R:GAAAGTGACAGCACTACCAAC	21	54.94	47.62
N00839	Aq_Uni_009371	F:AGTGTGATCGTGTGTTTTCTC	21	55.19	42.86	152	(CT)26	EFN86650.1	hypothetical protein EAI_03683	Harpegnathos saltator
		R:CTAATCTGGAAGGTCACCAG	20	54.78	50
N00840	Aq_Uni_009371	F:AATGGTTCTTGTAGTCCTGCT	21	55.57	42.86	147	(GT)8	EFN86650.1	hypothetical protein EAI_03683	Harpegnathos saltator
		R:TGCCGACACTATCAGATTTAT	21	54.94	38.1
N00841	Aq_Uni_009371	F:AATGGTTCTTGTAGTCCTGCT	21	55.57	42.86	147	(AT)7	EFN86650.1	hypothetical protein EAI_03683	Harpegnathos saltator
		R:TGCCGACACTATCAGATTTAT	21	54.94	38.1
N00842	Aq_Uni_009371	F:ATGCAAGCAGAATGTAGGTAA	21	55.18	38.1	200	(ATC)26	EFN86650.1	hypothetical protein EAI_03683	Harpegnathos saltator
		R:TAATATCGGTGGAGAACCATA	21	54.74	38.1
N00843	Aq_Uni_009378	F:TGACTTCCATACACACACTCA	21	54.93	42.86	158	(TC)13	KDR13536.1	hypothetical protein L798_11449, partial	Zootermopsis nevadensis
		R:ATCGTCTACCATAAACCAACA	21	54.7	38.1
N00844	Aq_Uni_009378	F:AATCAAAGGAAGGCTGTTAAT	21	54.78	33.33	145	(TTG)7	KDR13536.1	hypothetical protein L798_11449, partial	Zootermopsis nevadensis
		R:CTGCTCGAAGTAATGTGCTAT	21	54.93	42.86
N00845	Aq_Uni_009378	F:TGACTTCCATACACACACTCA	21	54.93	42.86	158	(CTCC)4	KDR13536.1	hypothetical protein L798_11449, partial	Zootermopsis nevadensis
		R:ATCGTCTACCATAAACCAACA	21	54.7	38.1
N00846	Aq_Uni_009379	F:AGATAAATATCCCGACCTGAC	21	54.8	42.86	159	(TTC)6	No Match
		R:TACACGGGATAGAAAACTGTG	21	55.36	42.86
N00847	Aq_Uni_009390	F:AATCGTGACAAGAACACAGAC	21	55.19	42.86	130	(ATG)5	No Match
		R:TCAGAAATTGTTACGAAGCAT	21	55.15	33.33
N00848	Aq_Uni_009391	F:GTCTGTTGAGAGGGACTGAG	20	54.76	55	158	(AATC)5	No Match
		R:TTATGTGCTTGACGGTTATTT	21	55.04	33.33
N00849	Aq_Uni_009394	F:ATGTTTCAAAACTGGCAAAT	20	54.81	30	140	(TG)7	XP_005102315.1	PREDICTED: lengsin-like	Aplysia californica
		R:AATGAACTGTGATAATGCAATG	22	55.29	31.82
N00850	Aq_Uni_009504	F:TTATAAACACCCTGTGCAAAT	21	54.89	33.33	146	(TG)7	No Match
		R:TTGTAGAGCAAACCTTGTAGG	21	54.84	42.86
N00851	Aq_Uni_009532	F:GAATATATGTCATCCAAATTGC	22	53.87	31.82	149	(TA)12	AIJ27486.1	endonuclease-reverse transcriptase	Eyprepocnemis plorans plorans
		R:TGAGACAAATCCTTCAATGTC	21	55.18	38.1
N00852	Aq_Uni_009544	F:CCCCATTAAGGGTTATTTACT	21	54.13	38.1	152	(TCA)5	XP_011418957.1	PREDICTED: uncharacterized protein LOC105322116	Crassostrea gigas
		R:AGCATAAGACAGGCAACTATG	21	54.77	42.86
N00853	Aq_Uni_009547	F:TATACGGGATAGAAGGCTGTG	21	56.92	47.62	156	(AAG)7	No Match
		R:AGATCTGGCAGTGTAATCAAA	21	54.97	38.1
N00854	Aq_Uni_009587	F:TGTTGGTGTGATGATGTTATT	21	53.74	33.33	153	(TGA)8	KFD46974.1	hypothetical protein M513_12164	Trichuris suis
		R:ACCGTCATCATCATCATAGTC	21	54.81	42.86
N00855	Aq_Uni_009587	F:TTTTAAATTCTGTCCTGATGC	21	54.65	33.33	152	(GGCA)4	KFD46974.1	hypothetical protein M513_12164	Trichuris suis
		R:TGCTAGAGAAAAGAAATGCTG	21	55.2	38.1
N00856	Aq_Uni_009603	F:CTCACACGTTATGTCATTCCT	21	55.17	42.86	140	(AC)6	KDR10706.1	hypothetical protein L798_15468	Zootermopsis nevadensis
		R:AAAACAGACAGTCAATGGTGT	21	54.6	38.1
N00857	Aq_Uni_009628	F:CTAAAGAAATCTGGCAAAATG	21	54.45	33.33	173	(CA)6	No Match
		R:AGCAGCTTAAGAGGTGTTTTT	21	55.22	38.1
N00858	Aq_Uni_009634	F:TGGACTTAAAGAGATCACTGG	21	54.52	42.86	154	(CTT)5	No Match
		R:AGGTTGTACACGGGATAGAAG	21	55.86	47.62
N00859	Aq_Uni_009657	F:ATTCCTCTGCTTTCTGAACTT	21	54.94	38.1	156	(TTG)5	No Match
		R:AAGCAACAGCTTGAAAATACA	21	55.39	33.33
N00860	Aq_Uni_009687	F:AACTGAGCATAGGAAACTGAT	21	53.21	38.1	149	(GATT)5	XP_005111066.1	PREDICTED: cornifelin homolog	Aplysia californica
		R:TCAGTGTGCTACGGGTATAAT	21	54.9	42.86
N00861	Aq_Uni_009703	F:CAAAATCAACGCTAAAATCTG	21	55.33	33.33	149	(TGT)10	XP_005100711.1	PREDICTED: uncharacterized protein LOC101858787	Aplysia californica
		R:GTAGACAATTCAACAGCTTGG	21	55.05	42.86
N00862	Aq_Uni_009715	F:TAAGGTGTCTTCAATGTCCTG	21	55.31	42.86	149	(TGT)5	AGN29692.1	hypothetical protein	Acartia pacifica
		R:GCAAGAGTAGACAACTCAGCA	21	55.88	47.62
N00863	Aq_Uni_009718	F:GCAGTTTAGGGCTCTTTATGT	21	55.41	42.86	144	(TG)8	No Match
		R:GAAAATCGCCTTACTTTATCC	21	54.88	38.1
N00864	Aq_Uni_009732	F:ATCCCGACAAAACTTCTTTAG	21	55.24	38.1	129	(TG)6	XP_005109316.1	PREDICTED: ethanolaminephosphotransferase 1-like	Aplysia californica
		R:AAAGGTCCTCCATGTTAATGT	21	55.18	38.1
N00865	Aq_Uni_009752	F:TTATATGATGTGGGCAGGTAT	21	54.6	38.1	148	(AAG)5	XP_005104393.1	PREDICTED: probable G-protein coupled receptor 139-like	Aplysia californica
		R:TGCTGCTAATGAGTTGGTAAC	21	55.66	42.86
N00866	Aq_Uni_009772	F:GAATTGCTTCCAGTGTCATTA	21	55.39	38.1	137	(ATTG)5	XP_005099286.1	PREDICTED: methylthioribose-1-phosphate isomerase-like	Aplysia californica
		R:ACTGAGCATTTATGGGTTTTT	21	55.5	33.33
N00867	Aq_Uni_009776	F:TTGCCTCTCCATCTTGTTTA	20	55.97	40	149	(CT)26	ABO40828.1	gram-negative bacteria binding protein	Biomphalaria glabrata
		R:TTGTCGAAAACATTGGATAAG	21	55.41	33.33
N00868	Aq_Uni_009782	F:CCTCTATCCTTTGCTACCTGT	21	55.26	47.62	144	(TC)8	XP_005097478.1	PREDICTED: steroid receptor RNA activator 1-like	Aplysia californica
		R:GTCACATTGCTGTATGTGCTA	21	54.81	42.86
N00869	Aq_Uni_009783	F:GAAAACAGTTGTAGGGGAATC	21	55.31	42.86	149	(AG)8	No Match
		R:TTTATGCCATCATTCATATCC	21	55.05	33.33
N00870	Aq_Uni_009793	F:CCAAGATTCTCATCATTGTCA	21	56.1	38.1	152	(TC)9	XP_009053405.1	hypothetical protein LOTGIDRAFT_144349, partial	Lottia gigantea
		R:TAATGTTGAGACAGGGAGTGT	21	54.69	42.86
N00871	Aq_Uni_009793	F:TTTACGAAAACTCTACGGCTA	21	54.72	38.1	158	(ATG)7	XP_009053405.1	hypothetical protein LOTGIDRAFT_144349, partial	Lottia gigantea
		R:ATAATAACGACAAACGCTTCA	21	55.2	33.33
N00872	Aq_Uni_009793	F:TTTACGAAAACTCTACGGCTA	21	54.72	38.1	158	(TGA)6	XP_009053405.1	hypothetical protein LOTGIDRAFT_144349, partial	Lottia gigantea
		R:ATAATAACGACAAACGCTTCA	21	55.2	33.33
N00873	Aq_Uni_009839	F:TCTTGAAAATGTAGCTGATGC	21	55.71	38.1	149	(GAT)7	XP_005099957.1	PREDICTED: angio-associated migratory cell protein-like	Aplysia californica
		R:GGTTGTCTTTGTGACCAATAA	21	55.15	38.1
N00874	Aq_Uni_009843	F:GCTCATGAATGGTCAGATTTA	21	55.31	38.1	147	(GTT)5	XP_005100276.1	PREDICTED: uncharacterized protein LOC101858786	Aplysia californica
		R:AGTAGACAACTCAGCAGCTTG	21	55.03	47.62
N00875	Aq_Uni_009856	F:TCATCTGCAGTTAAGTTGAAA	21	53.73	33.33	165	(TG)32	JAC07188.1	putative t-cell receptor beta chain ana 11, partial	Aedes albopictus
		R:CGACAACCGTGTAATATTAGTG	22	55.02	40.91
N00876	Aq_Uni_009871	F:GGTGGCAGATTGTGTTTAATA	21	55.27	38.1	153	(TGAT)4	No Match
		R:GGATCTCTGGTTTTGTGTAGA	21	54.34	42.86
N00877	Aq_Uni_009871	F:TGTACACTGACACTCTGGTCA	21	55	47.62	143	(GTTT)6	No Match
		R:GTAAATAACTCAGCAGCTTGG	21	54.52	42.86
N00878	Aq_Uni_009872	F:CACACTCATCAACACTCATTG	21	54.93	42.86	156	(TC)31	XP_008471314.1	PREDICTED: uncharacterized protein LOC103508537	Diaphorina citri
		R:ATGAAGTCCACACAACACATC	21	55.77	42.86
N00879	Aq_Uni_009898	F:GCTACAGCTGCAAATGTTACT	21	55	42.86	142	(TAT)16	XP_003150926.1	hypothetical protein LOAG_15387, partial	Loa loa
		R:TCCTTTACCGTCAGCATAATA	21	55.13	38.1
N00880	Aq_Uni_009931	F:TCACCTACCCACTCACTTATC	21	54.2	47.62	150	(ATCC)4	XP_001892369.1	hypothetical protein, partial	Brugia malayi
		R:GGTACACAAAGAGTTTGCTTG	21	55.14	42.86
N00881	Aq_Uni_010008	F:CACACCGCAACTAACTATTCT	21	54.7	42.86	157	(CA)8	XP_005108538.1	PREDICTED: uncharacterized protein C2orf62 homolog	Aplysia californica
		R:ATGTGCTGCAAATGTTATCTT	21	55.01	33.33
N00882	Aq_Uni_010013	F:AATGAATTATGGTCCACACTG	21	54.93	38.1	153	(TC)38	KDR22050.1	TRAF3-interacting protein 1	Zootermopsis nevadensis
		R:CTGTTCTCTTCCTCTGGTACA	21	54.57	47.62
N00883	Aq_Uni_010013	F:GTTTTTGTTTTTCCTTTGGTC	21	55.51	33.33	141	(AT)7	KDR22050.1	TRAF3-interacting protein 1	Zootermopsis nevadensis
		R:TATATGTGTGTGGGTGTGTGT	21	54.48	42.86
N00884	Aq_Uni_010013	F:CAGGAGAGAGAGCAATACACA	21	55.64	47.62	133	(TGAT)4	KDR22050.1	TRAF3-interacting protein 1	Zootermopsis nevadensis
		R:TTGAACAAGGGACAACTTTTA	21	55.05	33.33
N00885	Aq_Uni_010042	F:GCTGTGGACACTTTAAAGAAC	21	54.19	42.86	150	(AT)7	KFD50217.1	hypothetical protein M513_08845	Trichuris suis
		R:TGTCTCCCTACTTTCCTTTTT	21	54.82	38.1
N00886	Aq_Uni_010060	F:TTTCTATTCACCACACTACCC	21	54.25	42.86	171	(CT)6	KFD50217.1	hypothetical protein M513_08845	Trichuris suis
		R:AGAAACCCATAAGTGCTCAGT	21	55.57	42.86
N00887	Aq_Uni_010060	F:CTAGTCTGGAAGGTCACCAG	20	54.84	55	165	(GA)10	KFD50217.1	hypothetical protein M513_08845	Trichuris suis
		R:CATTACAGAAGCAAATCAAGG	21	55.16	38.1
N00888	Aq_Uni_010073	F:ATTCATCACTAAACCCTCCTT	21	54.44	38.1	145	(TC)8	JAA61283.1	Putative syntaxin-binding protein 2, partial	Rhipicephalus pulchellus
		R:CATGATTGGAAGGACTGAAT	20	54.95	40
N00889	Aq_Uni_010073	F:GGGCATATAATCAGTTGTTCA	21	55.19	38.1	149	(GA)30	JAA61283.1	Putative syntaxin-binding protein 2, partial	Rhipicephalus pulchellus
		R:CTGACACACACAGACTCACAC	21	54.86	52.38
N00890	Aq_Uni_010073	F:CAGAGTGTTTGTGTGTGTTTG	21	55.11	42.86	143	(TG)12	JAA61283.1	Putative syntaxin-binding protein 2, partial	Rhipicephalus pulchellus
		R:AAACACTTTGACTGGGTCAC	20	55	45
N00891	Aq_Uni_010074	F:GGACAGAATTAGACAGCAAGA	21	54.67	42.86	155	(TGA)5	XP_005100149.1	PREDICTED: failed axon connections homolog isoform X2	Aplysia californica
		R:GCATGCTCCATCTCTATTAAA	21	54.76	38.1
N00892	Aq_Uni_010075	F:GTACACGGGATAGAAAGCTG	20	54.99	50	151	(AAG)5	XP_311135.4	AGAP000026-PA, partial	Anopheles gambiae str. PEST
		R:TGCATTACAGGATTTTCTAGG	21	54.7	38.1
N00893	Aq_Uni_010153	F:TCGTCGATACTTTCAACAGAT	21	54.97	38.1	139	(AATC)4	No Match
		R:TCTGTATTGGAAATGAATGCT	21	54.91	33.33
N00894	Aq_Uni_010176	F:ATCATATGCCACAGTCAGTTC	21	55.07	42.86	139	(TG)6	XP_009056486.1	hypothetical protein LOTGIDRAFT_120279, partial	Lottia gigantea
		R:ATACTCACTGCCATCACAGAT	21	54.63	42.86
N00895	Aq_Uni_010205	F:CGGAAAGTCCAATAGTAGTCA	21	54.59	42.86	158	(TCT)5	No Match
		R:ATGATAACCAACGCCACAT	19	56.26	42.11
N00896	Aq_Uni_010239	F:ACTGTGTATGCTAGTGCCTGT	21	55.01	47.62	162	(GA)8	JAA63797.1	Putative integrin beta-like 1, partial	Rhipicephalus pulchellus
		R:TAACACACCCATGAAAGAACT	21	54.72	38.1
N00897	Aq_Uni_010243	F:AAATAGGATAGAAGGCTGTGG	21	55.2	42.86	143	(AAG)5	No Match
		R:AGTCCTTTACTTGCTCCCTTA	21	55	42.86
N00898	Aq_Uni_010250	F:AAGAGCTCGATATTTTGGAAT	21	54.85	33.33	148	(TA)6	CAB38044.1	tropomyosin	Helix aspersa
		R:AACCATTATAAACCAAACGTG	21	54.36	33.33
N00899	Aq_Uni_010275	F:CGCCTTATCATCTTACTTCAA	21	54.85	38.1	139	(CA)7	No Match
		R:GAAGAAATTGAAACTTGGTCA	21	54.5	33.33
N00900	Aq_Uni_010286	F:TGCTACTCACTGGGAACAAT	20	55.75	45	164	(TAAC)13	EFN89051.1	hypothetical protein EAI_08445, partial	Harpegnathos saltator
		R:CCCTTCTTCTTGTTTGTTTTT	21	55.28	33.33
N00901	Aq_Uni_010301	F:GAGTAAATAACTCAGCAGTTTGG	23	55.12	39.13	167	(CAAA)4	JAC92665.1	putative rna-directed dna polymerase from mobile element jockey-like protein, partial	Ixodes ricinus
		R:GAAATTGACAGATTTTGTGGA	21	55.19	33.33
N00902	Aq_Uni_010316	F:AGTCCCCTAGCTAATTCAAAA	21	54.94	38.1	143	(AAAT)4	No Match
		R:TCCCTCCTTCTCTGTTTTTAT	21	54.74	38.1
N00903	Aq_Uni_010340	F:GTAAATAACTCAGCAGCTTGG	21	54.52	42.86	151	(CAAA)6	No Match
		R:TATGACGGAGTATGTGGTTGT	21	55.47	42.86
N00904	Aq_Uni_010403	F:TTAGAGGATTTTTGTTTGCTG	21	54.9	33.33	148	(TGA)5	XP_005111131.1	PREDICTED: cyclin-I-like	Aplysia californica
		R:TCATAATCATTGCCTCAGTTT	21	54.91	33.33
N00905	Aq_Uni_010448	F:AATGTTTCAAGTCACGCTTTA	21	55.23	33.33	151	(TG)8	No Match
		R:AATGGCTCTGTACACCACTC	20	55.13	50
N00906	Aq_Uni_010450	F:GTTTTTGACATTTACGATGGA	21	55.24	33.33	190	(GATA)26	EFN89020.1	hypothetical protein EAI_09118, partial	Harpegnathos saltator
		R:CATCGAAACTCTGTGAGATGT	21	55.29	42.86
N00907	Aq_Uni_010467	F:CAAATGACCTGTTTGCTTCTA	21	55.64	38.1	163	(AGC)5	JAG85156.1	myosin light chain kinase	Biomphalaria glabrata
		R:CTTCTATCTTGGAACTGCTCA	21	54.85	42.86
N00908	Aq_Uni_010549	F:ACGTTATTCCTATCTGGAAGC	21	55.19	42.86	153	(AC)11	No Match
		R:CTCCCTCAGTTTTTCTCTCAT	21	55.18	42.86
N00909	Aq_Uni_010557	F:CAGTTCTTTCGTATTTGTTGC	21	55.23	38.1	164	(AT)8	No Match
		R:GCATGGACTGTAAGAAGAAGA	21	54.67	42.86
N00910	Aq_Uni_010559	F:CAGAAAGGCAAAGAAATTACA	21	54.9	33.33	128	(CAA)5	XP_005106878.1	PREDICTED: dentin sialophosphoprotein-like	Aplysia californica
		R:CCTGTTGACTCATACTCTCCA	21	55.3	47.62
N00911	Aq_Uni_010560	F:CAGAAAGGCAAAGAAATTACA	21	54.9	33.33	128	(CAA)5	XP_009048010.1	hypothetical protein LOTGIDRAFT_111620, partial	Lottia gigantea
		R:CCTGTTGACTCATACTCTCCA	21	55.3	47.62
N00912	Aq_Uni_010561	F:CCTGTTGACTCATACTCTCCA	21	55.3	47.62	128	(TTG)5	XP_009048010.1	hypothetical protein LOTGIDRAFT_111620, partial	Lottia gigantea
		R:CAGAAAGGCAAAGAAATTACA	21	54.9	33.33
N00913	Aq_Uni_010599	F:CAATCTGGCAGAAGTTAGAGA	21	54.85	42.86	146	(CA)6	XP_008477442.1	PREDICTED: UDP-glucuronosyltransferase 2A1-like	Diaphorina citri
		R:CCAACCATATTATGAGAACGA	21	55.21	38.1
N00914	Aq_Uni_010626	F:TGTCGTGTACACTATGTCCTG	21	54.53	47.62	152	(CT)9	No Match
		R:CACACCACTCACCACCTT	18	54.97	55.56
N00915	Aq_Uni_010647	F:ACAATTTAGCGAAAGTGACAG	21	54.82	38.1	152	(TAA)5	No Match
		R:AATCAGGTGATCTCGTTGTAA	21	54.8	38.1
N00916	Aq_Uni_010648	F:TTAATCATGCCAGACACCTAT	21	54.78	38.1	139	(CT)8	No Match
		R:CCTGTGAAGACAAAATTTGAG	21	55.03	38.1
N00917	Aq_Uni_010694	F:ATGATAACCAACACAACATGG	21	55.73	38.1	152	(AAG)5	No Match
		R:AATGGATAAACATCATCACCA	21	55.28	33.33
N00918	Aq_Uni_010709	F:TGACATTAGACAGCCAAGAGT	21	55.04	42.86	146	(AAC)9	No Match
		R:TTGTGCTATGTGAAGGACAAT	21	55.76	38.1
N00919	Aq_Uni_010717	F:AAACTGAAATGGGCTAGTTCT	21	54.84	38.1	150	(TC)16	XP_005102039.1	PREDICTED: galectin-4-like isoform X2	Aplysia californica
		R:GAAACAGCGAGATAAAACAGA	21	54.86	38.1
N00920	Aq_Uni_010736	F:GTGTGATGTGTTAGGCCTTTA	21	55.34	42.86	151	(TC)6	XP_008487342.1	PREDICTED: uncharacterized protein LOC103524116	Diaphorina citri
		R:GATCAAAAGTCACTCCCAAA	20	55.17	40
N00921	Aq_Uni_010739	F:TACTTGCTGTCACTCAATGTG	21	54.85	42.86	152	(TCT)5	No Match
		R:GGCAGTTGATGTAACTCCTC	20	54.75	50
N00922	Aq_Uni_010747	F:AAACTTCTTTGATTCGTTTCC	21	55.2	33.33	184	(AG)9	No Match
		R:TTTATCTCCATTTCATTCTTCC	22	55.08	31.82
N00923	Aq_Uni_010752	F:CATGACCACCTACGCTTATAG	21	55.07	47.62	135	(ATG)5	No Match
		R:TGCGTCTATGACGATAGAAAT	21	55.1	38.1
N00924	Aq_Uni_010827	F:GTTTGTGGAGTTTTCACCATA	21	55.15	38.1	147	(GT)9	No Match
		R:ACTGCCATGTTACATTTGTTC	21	55.17	38.1
N00925	Aq_Uni_010846	F:GAAACTTCAGTTTTCATGTCG	21	55.02	38.1	154	(GTT)7	No Match
		R:AACCTGCAATTTCCACTATTT	21	55.5	33.33
N00926	Aq_Uni_010966	F:TTACTAACACTGGCTTTGTGG	21	55.59	42.86	170	(GAA)29	KFD48595.1	hypothetical protein M513_10529	Trichuris suis
		R:TCTTGTTCTTCCTTCTTCTCA	21	54.35	38.1
N00927	Aq_Uni_010966	F:TATGAGACAAGGAAAGCAAAA	21	55.29	33.33	151	(CTT)6	KFD48595.1	hypothetical protein M513_10529	Trichuris suis
		R:AGAAATGATTGGATGTACACG	21	55.1	38.1
N00928	Aq_Uni_011002	F:ATGCAAAGAATATAACGAACG	21	54.74	33.33	166	(AAG)7	ADI61828.1	endonuclease-reverse transcriptase	Bombyx mori
		R:CTCCTCACAATATGCTCAAAG	21	55.15	42.86
N00929	Aq_Uni_011463	F:CGTTTTGATTGTTTCTAATGG	21	55.02	33.33	157	(TG)6	No Match
		R:TCTAGAGCTTTGACAAAATGC	21	55.02	38.1
N00930	Aq_Uni_011543	F:TGGGTACTCGAAAAATTAACA	21	55.02	33.33	150	(AGT)5	KFB41571.1	casein kinase I isoform gamma-2	Anopheles sinensis
		R:GATCAAGCTAGTGTTCGTGTC	21	55.02	47.62
N00931	Aq_Uni_011556	F:GAGCTTTCACTGACTTTGCTA	21	55.09	42.86	158	(GAT)21	KFD55923.1	hypothetical protein M513_03047	Trichuris suis
		R:AGTCATCATCACCACCACTAC	21	54.79	47.62
N00932	Aq_Uni_011556	F:GTAGTGGTGGTGATGATGACT	21	54.79	47.62	132	(ATG)5	KFD55923.1	hypothetical protein M513_03047	Trichuris suis
		R:GATGTCAGAGAGACAATGAGC	21	54.87	47.62
N00933	Aq_Uni_011556	F:TTGTGAACGATTCATCATGT	20	54.74	35	163	(AGACA)4	KFD55923.1	hypothetical protein M513_03047	Trichuris suis
		R:ATGACAGCTTGTGTATGAAGC	21	55.49	42.86
N00934	Aq_Uni_011566	F:CAACACCAAACCTAAATATCG	21	54.9	38.1	148	(CAA)12	No Match
		R:CATCTAGTCCTCTCAGTCGTG	21	55.03	52.38
N00935	Aq_Uni_011566	F:ACACCATGAGAAACAAGACAC	21	55.02	42.86	143	(GTTC)6	No Match
		R:CAAGGATAATTAGCTTGACGA	21	54.85	38.1
N00936	Aq_Uni_011683	F:CACCAAATCCAAATATCTTCA	21	55.17	33.33	155	(CAA)6	No Match
		R:CCAGCATACGTAGGGTTATTT	21	55.95	42.86
N00937	Aq_Uni_011828	F:CACTGGTTCATGGCTACATT	20	56.05	45	131	(GATT)4	No Match
		R:ATACACTTCGATGTCTGTTGG	21	55.17	42.86
N00938	Aq_Uni_012221	F:TTTTCGGATTTATTCTTTCG	20	54.75	30	136	(AGAC)5	No Match
		R:GAATCTCCAAGGGCTTAAATA	21	55.25	38.1
N00939	Aq_Uni_012233	F:AAAATTATGGTCGTGATGTTG	21	55.12	33.33	151	(TGCT)5	No Match
		R:AAAGTCACATCATCAAAATGC	21	55.22	33.33
N00940	Aq_Uni_012235	F:ATTTATCTGTCCCTCAGGTGT	21	55.17	42.86	145	(AC)6	No Match
		R:TTTCAACGAAGTGACTCAAAT	21	55.02	33.33
N00941	Aq_Uni_012236	F:CGGTTTTAATGATACATCAGC	21	54.96	38.1	144	(TAC)10	JAA63473.1	Putative glycoside hydrolase family 47 protein, partial	Rhipicephalus pulchellus
		R:GTGGTAGTGGTGGTAGTGGTA	21	54.95	52.38
N00942	Aq_Uni_012236	F:CGGTTTTAATGATACATCAGC	21	54.96	38.1	144	(ACC)6	JAA63473.1	Putative glycoside hydrolase family 47 protein, partial	Rhipicephalus pulchellus
		R:GTGGTAGTGGTGGTAGTGGTA	21	54.95	52.38
N00943	Aq_Uni_012236	F:CGGTTTTAATGATACATCAGC	21	54.96	38.1	144	(ACT)5	JAA63473.1	Putative glycoside hydrolase family 47 protein, partial	Rhipicephalus pulchellus
		R:GTGGTAGTGGTGGTAGTGGTA	21	54.95	52.38
N00944	Aq_Uni_012236	F:CCACCACCACTACCACTACTA	21	55.13	52.38	152	(CTC)5	JAA63473.1	Putative glycoside hydrolase family 47 protein, partial	Rhipicephalus pulchellus
		R:GCTGTTCTCTTGGGAAAATAA	21	56.17	38.1
N00945	Aq_Uni_012243	F:ATAACATCACGCGAATAACAC	21	55.3	38.1	143	(ATC)12	XP_011878069.1	PREDICTED: putative cyclin-dependent serine/threonine-protein kinase DDB_G0272797/DDB_G0274007	Vollenhovia emeryi
		R:GAATCATAACCTCTGCCCTAT	21	54.95	42.86
N00946	Aq_Uni_012254	F:ATTTAATGATAGGGCTTTTCC	21	54.3	33.33	144	(CTT)6	No Match
		R:CTTTACTTGCCAGACACACAT	21	55.42	42.86
N00947	Aq_Uni_012256	F:ATCAAACAATTTGCTGTCATC	21	55.22	33.33	153	(ACC)7	XP_005098679.1	PREDICTED: DNA-directed RNA polymerase III subunit RPC4-like	Aplysia californica
		R:GGTTGGAGCAGAGGAACT	18	55.13	55.56
N00948	Aq_Uni_012287	F:TGTTACGATGACATTACCAAA	21	54.16	33.33	147	(AGT)7	XP_005090752.1	PREDICTED: uncharacterized protein LOC101853667 isoform X3	Aplysia californica
		R:TTTCATGGAGATGTAACTGCT	21	54.97	38.1
N00949	Aq_Uni_012324	F:AGCCATTTGATACCTTGTGTA	21	54.86	38.1	183	(TG)8	JAA60971.1	Putative syntaxin-binding protein 2, partial	Rhipicephalus pulchellus
		R:CACAGCACTATGCAAACTAAA	21	54.33	38.1
N00950	Aq_Uni_012329	F:AGAGTCTGTCTAGCACAGTGG	21	54.66	52.38	147	(CTGT)6	No Match
		R:TCCTAATATCAATAGCCAAACC	22	55.16	36.36
N00951	Aq_Uni_012331	F:CTGTATGTTTGAGTGCCATTT	21	55.34	38.1	154	(TCA)5	KFD46974.1	hypothetical protein M513_12164	Trichuris suis
		R:TGTTGATGAGGATGATGATG	20	55.11	40
N00952	Aq_Uni_012348	F:TTTCTCCATATCTGTCAATGG	21	55.16	38.1	149	(AC)6	JAA61459.1	Putative syntaxin-binding protein 2, partial	Rhipicephalus pulchellus
		R:CTTTCACATTGCTGGATGTAT	21	55.26	38.1
N00953	Aq_Uni_012361	F:GTAAGCAGGTATGAGAACAGC	21	54.31	47.62	147	(ATG)5	No Match
		R:TTAACCTATTTCTGGTTGCAC	21	54.61	38.1
N00954	Aq_Uni_012364	F:CAAATGTAAGAAGGGACTGTG	21	54.9	42.86	148	(TTCG)4	XP_005099404.1	PREDICTED: cytochrome c oxidase copper chaperone-like	Aplysia californica
		R:TTCTCCTGAGTGCACTTTTAG	21	54.94	42.86
N00955	Aq_Uni_012375	F:TTTTCATTTCCAGCCTTTTA	20	55.21	30	147	(CT)21	JAG65549.1	hypothetical protein, partial	Lygus hesperus
		R:CCCAAATGTGTGAGAGATAGA	21	55.23	42.86
N00956	Aq_Uni_012375	F:TTCATTTCCAGCCTTTTAACT	21	55.78	33.33	145	(CA)11	JAG65549.1	hypothetical protein, partial	Lygus hesperus
		R:CCCAAATGTGTGAGAGATAGA	21	55.23	42.86
N00957	Aq_Uni_012375	F:AAAAATATATGGCGAGCATAC	21	53.86	33.33	142	(ATCA)4	JAG65549.1	hypothetical protein, partial	Lygus hesperus
		R:CATCAGGAGATGGATAAACAG	21	54.73	42.86
N00958	Aq_Uni_012410	F:TTGACCTAAACAATCCATTTG	21	55.25	33.33	162	(CTT)5	No Match
		R:CCGTTGTTCATCATCATATTT	21	55.03	33.33
N00959	Aq_Uni_012416	F:CATCCTCCAACTTTGTCTATG	21	54.82	42.86	152	(ATC)7	XP_005089071.1	PREDICTED: phosphoacetylglucosamine mutase-like	Aplysia californica
		R:GTTTAAGATGGTAGCCTGGAT	21	55.03	42.86
N00960	Aq_Uni_012426	F:AAGACTTCGAACGGAATTAAG	21	55.39	38.1	143	(CAAG)4	No Match
		R:ACTAATTGGTATCATCGTTGC	21	54.38	38.1
N00961	Aq_Uni_012446	F:ACCTCTGTGTAAATGTCATCG	21	55.17	42.86	159	(CA)21	XP_001902118.1	T-cell receptor beta chain ANA 11, partial	Brugia malayi
		R:ACTGAGCTTTCATGAACAAGTA	22	54.38	36.36
N00962	Aq_Uni_012446	F:ACTTACTTATCCCATGACTGC	21	53.51	42.86	151	(TTC)6	XP_001902118.1	T-cell receptor beta chain ANA 11, partial	Brugia malayi
		R:ATGATAACCAACGCCACAT	19	56.26	42.11
N00963	Aq_Uni_012492	F:TCATGAACATAATCATCACCA	21	54.7	33.33	136	(ATC)5	XP_009053405.1	hypothetical protein LOTGIDRAFT_144349, partial	Lottia gigantea
		R:GTGATTGTGGTGGTAGTGG	19	54.46	52.63
N00964	Aq_Uni_012510	F:GGAATAATACAAGGGGAAAAG	21	54.59	38.1	148	(GT)6	No Match
		R:CCATGGTTATTTTGCTTATTG	21	54.99	33.33
N00965	Aq_Uni_012516	F:TAACAGCTGCTTGTTCCTAAG	21	55.15	42.86	150	(AT)7	XP_005105793.1	PREDICTED: uncharacterized protein LOC101863532	Aplysia californica
		R:GTCACAGGTCTGCTGTTTCT	20	55.34	50
N00966	Aq_Uni_012527	F:TCTGTTGAAGGTGTTAGATGG	21	55.31	42.86	161	(ATG)5	No Match
		R:AATTGAGGGTAATGAAAAAGC	21	55.17	33.33
N00967	Aq_Uni_012546	F:ACTCTCAGGCATATGTGTGTT	21	54.72	42.86	139	(GAAC)5	XP_005098126.1	PREDICTED: zinc finger MYND domain-containing protein 15-like	Aplysia californica
		R:GAATGTAAGACAGGCTTGCTA	21	54.9	42.86
N00968	Aq_Uni_012557	F:AGCTCCAATGATGTGTTAGAA	21	54.97	38.1	140	(AC)9	No Match
		R:GAAAGGCAGGCTTAATAAAAT	21	54.67	33.33
N00969	Aq_Uni_012587	F:ACACACTCAGTTCGTGTAACC	21	55.14	47.62	144	(TA)6	No Match
		R:TCAGAATTGCTGTTGAACTTT	21	55.18	33.33
N00970	Aq_Uni_012614	F:ACAGGGAGAGAGACAGTCAA	20	54.76	50	157	(AG)6	No Match
		R:ATACCAAATATGCCTCAAGGT	21	55.31	38.1
N00971	Aq_Uni_012618	F:TCAGAATGAGAAACATGAGAAA	22	55.09	31.82	154	(AG)18	No Match
		R:TCATTTTGAAAGACACCAATC	21	55.19	33.33
N00972	Aq_Uni_012620	F:AAGCTACTTCTGTCACAGTGC	21	54.84	47.62	161	(TCA)5	XP_005090873.1	PREDICTED: coagulation factor XII-like	Aplysia californica
		R:ATGAACAGACAAAACTGGAGA	21	54.83	38.1
N00973	Aq_Uni_012628	F:TGCATTACTTTCTGACCTCTT	21	54.28	38.1	154	(TG)6	KFM58918.1	Histone-lysine N-methyltransferase SETMAR, partial	Stegodyphus mimosarum
		R:ATTTAGTGCCAGGTCTTTAGG	21	55.27	42.86
N00974	Aq_Uni_012636	F:ACACAAAGCAGTCTCAACTGT	21	55.01	42.86	169	(GT)7	No Match
		R:GAGTTAGGACAAAAACCCACT	21	54.98	42.86
N00975	Aq_Uni_012637	F:ACACAAAGCAGTCTCAACTGT	21	55.01	42.86	169	(GT)7	KDR18382.1	hypothetical protein L798_07764	Zootermopsis nevadensis
		R:GAGTTAGGACAAAAACCCACT	21	54.98	42.86
N00976	Aq_Uni_012637	F:CATGATAACCAATGCCACAT	20	56.71	40	142	(AAG)5	KDR18382.1	hypothetical protein L798_07764	Zootermopsis nevadensis
		R:TTGAGGAAAGTGCAGAGAATA	21	55.28	38.1
N00977	Aq_Uni_012638	F:ACACAAAGCAGTCTCAACTGT	21	55.01	42.86	169	(GT)7	No Match
		R:GAGTTAGGACAAAAACCCACT	21	54.98	42.86
N00978	Aq_Uni_012646	F:AGAAGGTGGCTAGACTGACTT	21	54.87	47.62	153	(AC)6	No Match
		R:AGCCTTCACTTTCTCAGTTTT	21	55.02	38.1
N00979	Aq_Uni_012682	F:CTGTAGCTGGACTTGCTGA	19	55.07	52.63	141	(GCT)5	XP_005101156.1	PREDICTED: eukaryotic translation initiation factor 4 gamma 1-like isoform X3	Aplysia californica
		R:GTCTATAACCCAACACCACAG	21	54.59	47.62
N00980	Aq_Uni_012688	F:TTCTCTCCAAGGAAAGAGATT	21	54.83	38.1	156	(TC)11	No Match
		R:GGGGAGAGAGAGAGATAGAGA	21	54.29	52.38
N00981	Aq_Uni_012688	F:CCTCTCTTTCTCTCTCGATCT	21	54.55	47.62	158	(TC)6	No Match
		R:TAAAGCATTACGGTAGTTCCA	21	55.21	38.1
N00982	Aq_Uni_012688	F:CAAAACTGGAGAACCATGAC	20	55.55	45	149	(GAT)5	No Match
		R:TGGCATTTATAGATGGTGATT	21	54.72	33.33
N00983	Aq_Uni_012700	F:TACAACATCTTTCCACAGTCC	21	55.13	42.86	159	(CT)7	JAA63797.1	Putative integrin beta-like 1, partial	Rhipicephalus pulchellus
		R:TGTGTGGGTGTAAGAGAGAGT	21	54.76	47.62
N00984	Aq_Uni_012700	F:TCCTCTCTCTCTCACATACACA	22	55	45.45	154	(AC)22	JAA63797.1	Putative integrin beta-like 1, partial	Rhipicephalus pulchellus
		R:CAACAAGGCACTAGATGATGT	21	55.34	42.86
N00985	Aq_Uni_012700	F:TCGGAAAACTGTGAAGACTAC	21	54.59	42.86	158	(CTCA)5	JAA63797.1	Putative integrin beta-like 1, partial	Rhipicephalus pulchellus
		R:GGACTGTGGAAAGATGTTGTA	21	55.13	42.86
N00986	Aq_Uni_012707	F:CTTCACTACCTCTTGGCTCTC	21	55.87	52.38	150	(GT)30	XP_001895056.1	Histidine-rich glycoprotein precursor	Brugia malayi
		R:ACGCACAGAATTTTACGAATA	21	55.2	33.33
N00987	Aq_Uni_012712	F:CCATATTGTTTGTCCACTTGT	21	55.02	38.1	151	(TG)14	XP_005089194.1	PREDICTED: collagen alpha-4(VI) chain-like isoform X2	Aplysia californica
		R:TTTACATGTGGCATTGTGTAG	21	54.68	38.1
N00988	Aq_Uni_012712	F:GTGCCTAATTTGTAACCCTTT	21	55.13	38.1	153	(CT)6	XP_005089194.1	PREDICTED: collagen alpha-4(VI) chain-like isoform X2	Aplysia californica
		R:TTTGTGAGAGACCTCAGTCC	20	55.23	50
N00989	Aq_Uni_012724	F:GGGAGTATAGAATTTGGGAGT	21	53.99	42.86	155	(TC)8	No Match
		R:TAAATGGAATGGCGACAC	18	55.3	44.44
N00990	Aq_Uni_012748	F:ATCACTAGGCTCCTCAAGTTC	21	55.21	47.62	151	(TGT)5	XP_005091184.1	PREDICTED: pericentriolar material 1 protein-like isoform X4	Aplysia californica
		R:CGAGGAAAACAATAATGACAG	21	55	38.1
N00991	Aq_Uni_012754	F:ACCATAACATGTGTCAGGACT	21	54.37	42.86	146	(CA)8	No Match
		R:ACTGAGGATGTGATGGTTAGA	21	54.6	42.86
N00992	Aq_Uni_012772	F:GGTGTGTAATAGTCTGCAACC	21	54.75	47.62	147	(CT)14	XP_005096368.1	PREDICTED: phosphatidylinositol-glycan-specific phospholipase D-like	Aplysia californica
		R:GTCAACTCAACAATGTCAACC	21	55.46	42.86
N00993	Aq_Uni_012795	F:AAGAGCTGAGAGGAAAAGAAG	21	54.83	42.86	131	(TGA)5	No Match
		R:CTTTTTAAATTGTCCAGAGCA	21	54.9	33.33
N00994	Aq_Uni_012798	F:GCATTGGTACATGGAATGTTA	21	55.97	38.1	152	(TCA)8	JAG65549.1	hypothetical protein, partial	Lygus hesperus
		R:TGGGAGTGAAAAACATACAAG	21	55.32	38.1
N00995	Aq_Uni_012805	F:TGACAACGTCAAAGAAACTCT	21	55.08	38.1	161	(GAA)5	No Match
		R:ACAGGCTTCATAACTCAACTT	21	53.31	38.1
N00996	Aq_Uni_012805	F:ATCAGCAAAAAGTGTACTGGA	21	55.05	38.1	158	(AAAT)4	No Match
		R:CTCTTCTGTCCGATCCTATCT	21	55.14	47.62
N00997	Aq_Uni_012806	F:AAGCAAGGAAAAGAAACTTGT	21	55.04	33.33	148	(GAA)5	No Match
		R:TCCCTCCATAGATCTTAATCC	21	54.85	42.86
N00998	Aq_Uni_012814	F:AAAGAGTTTTTCCTCTCATGC	21	55.34	38.1	154	(AGA)17	JAA61459.1	Putative syntaxin-binding protein 2, partial	Rhipicephalus pulchellus
		R:ATATTCCCCATCCTTTTCAT	20	54.95	35
N00999	Aq_Uni_012815	F:AAAGAGTTTTTCCTCTCATGC	21	55.34	38.1	154	(AGA)17	XP_009054631.1	hypothetical protein LOTGIDRAFT_74540, partial	Lottia gigantea
		R:ATATTCCCCATCCTTTTCAT	20	54.95	35
[truncated: 10,844 more rows]
